# Supplementary material for: Adaptive optimization of the OXPHOS assembly line partially compensates lrpprc-dependent mitochondrial translation defects in mice
Source: Commun Biol. 2021 Aug 19;4:989. doi: 10.1038/s42003-021-02492-5 (PMC8376967; doi:10.1038/s42003-021-02492-5)
Supplement: Supplementary file 3 — Supplementary Data 1 [file 42003_2021_2492_MOESM3_ESM.xlsx]

## Sheet: Band 1 (0.58-0.69 Mda)
Protein	Discovery?	P value	Mean of KO (400)	Mean of WT (500)	Difference	SE of difference	t ratio	df	q value	FDR <5%	FDR < 10%	FDR < 15%
Mrps23	Yes	<0.000001	138305	0	138305	689.5	200.6	3	9.2e-05
Ppif	Yes	3.7e-05	412325	0	412325	10595	38.92	3	0.006294
Crot	Yes	0.00018	15993	0	15993	695.8	22.98	3	0.020275
Got2	Yes	0.000475	13633333	2902800	10730533	645857	16.61	3	0.028899
Apool	Yes	0.000454	3145300	732990	2412310	143012	16.87	3	0.028899
Mtx2	Yes	0.000514	571175	9616	561560	34722	16.17	3	0.028899
Aifm1	Yes	0.000888	21393	0	21393	1590	13.45	3	0.042783
Uqcr10	Yes	0.001642	2891500	0	2891500	264676	10.92	3	0.063696
Acaa2	Yes	0.006572	9321833	3241500	6080333	897452	6.775	3	0.138495
Slc25a5	Yes	0.006524	479340	0	479340	70570	6.792	3	0.138495
Sod2	Yes	0.006317	73216	0	73216	10658	6.87	3	0.138495
Dap3	Yes	0.008133	57182	0	57182	9097	6.285	3	0.161316
Dnajc11	Yes	0.010168	1052687	52047	1000640	172339	5.806	3	0.168298
Aco2	Yes	0.010876	292923	6904	286019	50460	5.668	3	0.168298
Eci2	Yes	0.011978	186525	0	186525	34066	5.475	3	0.168298
Hmgcl	Yes	0.00914	214547	34899	179648	29788	6.031	3	0.168298
Immt	Yes	0.01627	7099233	1708650	5390583	1100173	4.9	3	0.178502
Immt	Yes	0.016425	6856867	1658510	5198357	1064633	4.883	3	0.178502
Immt	Yes	0.01662	6842267	1665210	5177057	1064868	4.862	3	0.178502
Cycs	Yes	0.015288	719245	22134	697112	139078	5.012	3	0.178502
Mcur1	Yes	0.015477	228763	0	228763	45844	4.99	3	0.178502
Hspa8	Yes	0.015022	140455	0	140455	27843	5.045	3	0.178502
Ndufs7	Yes	0.01694	88622	0	88622	18357	4.828	3	0.178502
Ugt1a1	Yes	0.019588	42511	0	42511	9290	4.576	3	0.188713
Apoo	Yes	0.021406	614525	0	614525	138804	4.427	3	0.195423
Gsr	Yes	0.021443	43946	0	43946	9933	4.424	3	0.195423
Hadha	No	0.023017	27366667	6908800	20457867	4748141	4.309	3	0.204249
Cps1	No	0.02774	18533333	3563300	14970033	3728771	4.015	3	0.233849
Lonp1	No	0.030557	1246427	0	1246427	322194	3.869	3	0.245328
Cpt1a	No	0.030069	434930	22431	412499	105970	3.893	3	0.245328
Uqcrc2	No	0.031765	987733	212800	774933	203338	3.811	3	0.247021
Rps7	No	0.035529	100337	27723	72614	19902	3.649	3	0.254899
Chchd3	No	0.03668	3748833	747285	3001548	833031	3.603	3	0.257678
Mrps34	No	0.037555	329090	0	329090	92185	3.57	3	0.258442
Ndufa9	No	0.039101	22668	0	22668	6452	3.513	3	0.259147
Mcu	No	0.041056	526570	0	526570	152805	3.446	3	0.26623
Bdh1	No	0.04297	2757967	156617	2601350	768757	3.384	3	0.273383
Mdh2	No	0.047855	11778500	1828500	9950000	3071081	3.24	3	0.288153
Sqor	No	0.047342	101651	0	101651	31237	3.254	3	0.288153
Mrps9	No	0.046305	30038	0	30038	9148	3.283	3	0.288153
Rpl13a	No	0.051099	284100	46094	238007	75457	3.154	3	0.292043
Afg3l2	No	0.049429	36535	5829	30706	9603	3.197	3	0.292043
Hspa9	No	0.055124	3672367	248240	3424127	1120099	3.057	3	0.295239
Agmat	No	0.056345	498067	47259	450808	148818	3.029	3	0.295239
Ndufs3	No	0.056444	125740	36530	89211	29471	3.027	3	0.295239
Rpl8	No	0.060586	390290	111087	279203	95017	2.938	3	0.296082
Serhl	No	0.059617	112013	0	112013	37862	2.958	3	0.296082
Oat	No	0.058319	83530	24007	59523	19934	2.986	3	0.296082
Man2b1	No	0.063009	169913	17615	152298	52697	2.89	3	0.303525
Echdc2	No	0.068215	241715	0	241715	86525	2.794	3	0.316076
Acsl5	No	0.068427	117176	29243	87933	31519	2.79	3	0.316076
Tst	No	0.07119	595390	44099	551291	201019	2.742	3	0.322475
Hexb	No	0.071725	128881	0	128881	47147	2.734	3	0.322475
Vdac1	No	0.079088	5422200	341795	5080405	1940027	2.619	3	0.335532
Vdac3	No	0.079834	1862517	0	1862517	714201	2.608	3	0.335532
Etfb	No	0.075861	1521437	0	1521437	570391	2.667	3	0.335532
Shmt2	No	0.079197	1432523	121342	1311181	501001	2.617	3	0.335532
Samm50	No	0.079744	372773	0	372773	142872	2.609	3	0.335532
Sdha	No	0.084904	36915	0	36915	14551	2.537	3	0.344935
Glud1	No	0.102219	11847533	4910000	6937533	2978456	2.329	3	0.394975
Rdh7	No	0.104249	99775	35648	64127	27788	2.308	3	0.394975
Gldc	No	0.107309	150455	14737	135719	59625	2.276	3	0.40205
Ehhadh	No	0.112222	2118233	240415	1877818	842889	2.228	3	0.404325
Otc	No	0.112712	1193983	370175	823808	370559	2.223	3	0.404325
Magt1	No	0.110894	456923	161642	295281	131783	2.241	3	0.404325
Dnaja3	No	0.109151	184617	0	184617	81770	2.258	3	0.404325
Uox	No	0.115196	38000000	20600000	17400000	7909909	2.2	3	0.408875
Ech1	No	0.116406	417530	0	417530	190774	2.189	3	0.408875
Vdac2	No	0.119947	6220733	135200	6085533	2821677	2.157	3	0.412716
Hmgcs2	No	0.124979	2321067	523165	1797902	850769	2.113	3	0.421428
Mtch2	No	0.132386	278432	0	278432	135624	2.053	3	0.441986
Cat	No	0.136729	93333333	61000000	32333333	16010992	2.019	3	0.452011
Phb	No	0.138438	1186435	0	1186435	591265	2.007	3	0.453215
Hspd1	No	0.149179	3971367	993290	2978077	1543115	1.93	3	0.461498
Acaa1b	No	0.148538	1417207	361172	1056035	545951	1.934	3	0.461498
Slc25a5	No	0.148737	350121	0	350121	181134	1.933	3	0.461498
Mtx1	No	0.144354	300616	0	300616	153099	1.964	3	0.461498
Decr1	No	0.148404	297933	28471	269463	139241	1.935	3	0.461498
Acat1	No	0.152677	208810	0	208810	109535	1.906	3	0.463807
Stt3b	No	0.152186	118132	52669	65463	34281	1.91	3	0.463807
Hadhb	No	0.178501	18966667	5987700	12978967	7418337	1.75	3	0.465462
Echs1	No	0.161448	1329617	189065	1140552	616563	1.85	3	0.465462
Acaa1b	No	0.167018	1430510	571385	859125	473135	1.816	3	0.465462
Hadh	No	0.178866	983033	174610	808423	462602	1.748	3	0.465462
Acaa1a	No	0.162694	1339473	536220	803253	436048	1.842	3	0.465462
Cyc1	No	0.179449	765123	7503	757621	434332	1.744	3	0.465462
Abcd3	No	0.175469	1519867	767690	752177	425781	1.767	3	0.465462
Atad3	No	0.173279	659040	122253	536787	301723	1.779	3	0.465462
Mccc1	No	0.169514	608230	101277	506954	281488	1.801	3	0.465462
Agxt2	No	0.168356	458235	14535	443700	245433	1.808	3	0.465462
Etfa	No	0.170096	385820	13002	372819	207403	1.798	3	0.465462
Acad11	No	0.177826	269630	187590	82040	46791	1.753	3	0.465462
Acox1	No	0.189203	1190230	410230	780000	460964	1.692	3	0.477246
Lactb	No	0.189653	69310	34128	35182	20820	1.69	3	0.477246
Emc1	No	0.188382	16228	6571	9657	5692	1.696	3	0.477246
Decr2	No	0.19265	351720	126706	225015	134387	1.674	3	0.47815
Pc	No	0.22346	5545200	1654600	3890600	2542552	1.53	3	0.479486
Micos13	No	0.250661	2931337	0	2931337	2064165	1.42	3	0.479486
Nipsnap3b	No	0.242454	2100413	821645	1278768	880760	1.452	3	0.479486
Aldh4a1	No	0.208438	2130667	1036315	1094352	685035	1.598	3	0.479486
Aldh1b1	No	0.252236	712403	0	712403	503772	1.414	3	0.479486
Phb2	No	0.205251	452947	0	452947	280899	1.612	3	0.479486
Krt10	No	0.249804	527923	76532	451391	317128	1.423	3	0.479486
Acadvl	No	0.216446	631547	202001	429546	275177	1.561	3	0.479486
Uqcrh	No	0.271279	415987	0	415987	309295	1.345	3	0.479486
Idh2	No	0.231708	263395	18205	245190	163970	1.495	3	0.479486
Rps8	No	0.204551	266280	98737	167543	103690	1.616	3	0.479486
Nnt	No	0.225179	153103	0	153103	100539	1.523	3	0.479486
Hsd17b10	No	0.230268	133635	7781	125855	83830	1.501	3	0.479486
Txnrd2	No	0.261449	127663	17011	110653	80183	1.38	3	0.479486
Acsl1	No	0.229972	126167	77981	48186	32070	1.503	3	0.479486
Apob	No	0.250428	29832	0	29832	20994	1.421	3	0.479486
Nomo1	No	0.223385	32364	15663	16702	10912	1.531	3	0.479486
Scp2	No	0.297519	376167	280335	95832	76201	1.258	3	0.519811
Mccc2	No	0.305617	1402440	543860	858580	696742	1.232	3	0.531206
Atp5f1a	No	0.314345	567666667	454500000	113166667	93857408	1.206	3	0.532649
Uqcrc1	No	0.313655	466560	176760	289801	239941	1.208	3	0.532649
Mtx1	No	0.313142	182182	0	182182	150645	1.209	3	0.532649
Acox2	No	0.313693	66490	8264	58227	48213	1.208	3	0.532649
Gcdh	No	0.34488	86203	43503	42701	38180	1.118	3	0.572875
Suclg1	No	0.355544	1480407	600812	879595	807181	1.09	3	0.587693
Slc27a5	No	0.364524	46540	20617	25924	24314	1.066	3	0.599597
Hacl1	No	0.366897	191977	70752	121225	114354	1.06	3	0.600571
Marc1	No	0.381594	340870	191480	149390	146029	1.023	3	0.618622
Ces1d	No	0.482206	3696920	1703595	1993325	2491703	0.8	3	0.630282
Eci1	No	0.428985	3478367	2141900	1336467	1465326	0.9121	3	0.630282
Aldh2	No	0.451257	1290610	404960	885650	1025356	0.8637	3	0.630282
Isoc2a	No	0.440728	1023893	511995	511898	577557	0.8863	3	0.630282
Uqcrb	No	0.493459	259179	0	259179	333277	0.7777	3	0.630282
Mtx1	No	0.415953	226418	0	226418	240514	0.9414	3	0.630282
Rpl27	No	0.492059	137206	0	137206	175810	0.7804	3	0.630282
Acad9	No	0.463423	348600	219860	128740	153583	0.8382	3	0.630282
Slc25a4	No	0.491802	126316	0	126316	161751	0.7809	3	0.630282
Soat2	No	0.430567	274970	150199	124772	137330	0.9086	3	0.630282
Mrps14	No	0.490847	97583	0	97583	124657	0.7828	3	0.630282
Tnnc1	No	0.490085	82636	0	82636	105361	0.7843	3	0.630282
Mtnd2	No	0.489682	76463	0	76463	97391	0.7851	3	0.630282
Acot4	No	0.489335	71836	0	71836	91418	0.7858	3	0.630282
Mrps17	No	0.488283	60733	0	60733	77084	0.7879	3	0.630282
Gatd3a	No	0.487425	53959	0	53959	68339	0.7896	3	0.630282
Hibadh	No	0.487294	53053	0	53053	67169	0.7898	3	0.630282
Ccdc90b	No	0.486873	50346	0	50346	63674	0.7907	3	0.630282
Pxmp4	No	0.486604	48759	0	48759	61626	0.7912	3	0.630282
Rps14	No	0.486322	47206	0	47206	59621	0.7918	3	0.630282
Cs	No	0.486228	46709	0	46709	58980	0.792	3	0.630282
Ndufa5	No	0.486208	46603	0	46603	58842	0.792	3	0.630282
Acadl	No	0.484767	40153	0	40153	50515	0.7949	3	0.630282
Mrps21	No	0.484348	38603	0	38603	48514	0.7957	3	0.630282
Mrps35	No	0.483768	36649	0	36649	45992	0.7969	3	0.630282
Cyp27a1	No	0.483521	35876	0	35876	44994	0.7974	3	0.630282
Mrps26	No	0.483121	34693	0	34693	43466	0.7982	3	0.630282
Gk	No	0.481812	31323	0	31323	39115	0.8008	3	0.630282
Mrps18b	No	0.481681	31023	0	31023	38729	0.801	3	0.630282
Maob	No	0.481184	29933	0	29933	37321	0.802	3	0.630282
Cyp2c69	No	0.481058	29668	0	29668	36979	0.8023	3	0.630282
Acadm	No	0.480962	29471	0	29471	36725	0.8025	3	0.630282
Hsd17b8	No	0.480029	27680	0	27680	34413	0.8044	3	0.630282
C3	No	0.428428	49392	22863	26529	29047	0.9133	3	0.630282
Pcca	No	0.479188	26246	0	26246	32561	0.806	3	0.630282
Cyp2d26	No	0.478434	25083	0	25083	31060	0.8076	3	0.630282
Mrps22	No	0.478293	24877	0	24877	30794	0.8078	3	0.630282
Chdh	No	0.477267	23479	0	23479	28990	0.8099	3	0.630282
Prodh	No	0.476713	22789	0	22789	28099	0.811	3	0.630282
Pex14	No	0.473495	19483	0	19483	23830	0.8176	3	0.630282
Ndufs1	No	0.473099	19143	0	19143	23392	0.8184	3	0.630282
Mrps2	No	0.471636	17988	0	17988	21900	0.8214	3	0.630282
Yars2	No	0.468076	15700	0	15700	18946	0.8286	3	0.630282
Mrps5	No	0.464129	13779	0	13779	16467	0.8368	3	0.630282
Clec4f	No	0.462896	13276	0	13276	15817	0.8393	3	0.630282
Dbt	No	0.45997	12223	0	12223	14458	0.8454	3	0.630282
Sardh	No	0.45742	11439	0	11439	13446	0.8508	3	0.630282
Ktn1	No	0.407186	36447	25861	10586	11009	0.9616	3	0.630282
Mrps25	No	0.4539	10516	0	10516	12255	0.8582	3	0.630282
Ptcd3	No	0.450802	9826	0	9826	11363	0.8647	3	0.630282
Acsf2	No	0.444821	8733	0	8733	9952	0.8775	3	0.630282
Mrps27	No	0.443809	8573	0	8573	9746	0.8797	3	0.630282
Thbs1	No	0.434468	7351	0	7351	8168	0.9	3	0.630282
Ppia	No	0.503357	231136	5823	225314	297095	0.7584	3	0.640498
Nipsnap1	No	0.542112	1714217	872380	841837	1227616	0.6857	3	0.68209
Emc2	No	0.54176	80032	47612	32421	47234	0.6864	3	0.68209
Acnat1	No	0.583494	176473	127490	48984	79970	0.6125	3	0.728719
Krt76	No	0.627592	197670	140617	57053	105938	0.5385	3	0.77518
Rpl7a	No	0.638771	537213	423250	113963	219005	0.5204	3	0.786108
Atp5me	No	0.668072	252000000	206000000	46000000	97113908	0.4737	3	0.819178
Rplp0	No	0.710037	130863	101420	29443	72000	0.4089	3	0.855087
Rdh16f1	No	0.724997	46019	22722	23297	60298	0.3864	3	0.863848
Mtatp8	No	0.731604	180666667	170500000	10166667	27003943	0.3765	3	0.865603
Rpl7	No	0.729053	39043	19645	19398	51007	0.3803	3	0.865603
Ndufa13	No	0.752399	128969	69227	59742	172822	0.3457	3	0.887095
Mlec	No	0.760242	431050	388335	42715	127821	0.3342	3	0.887749
Rps27a	No	0.769706	110789	63037	47752	149054	0.3204	3	0.891907
Ndufs2	No	0.769676	47759	27425	20334	63463	0.3204	3	0.891907
Rpl18a	No	0.78692	89843	54012	35831	121276	0.2954	3	0.908731
Dhrs4	No	0.803827	1028468	754635	273833	1009705	0.2712	3	0.920607
Rpn1	No	0.810855	1867333	1746550	120783	462447	0.2612	3	0.920607
Gpam	No	0.808435	36214	32969	3245	12264	0.2646	3	0.920607
Bphl	No	0.821706	82126	56391	25735	104706	0.2458	3	0.929796
Ndufa8	No	0.82932	93563	63432	30131	128203	0.235	3	0.932156
Atp5mpl	No	0.835007	70466667	64500000	5966667	26283849	0.227	3	0.932584
Ddost	No	0.835233	802483	724305	78178	344868	0.2267	3	0.932584
Rpl32	No	0.882404	41816	32539	9278	57663	0.1609	3	0.972374
Rpn2	No	0.902294	1057180	956325	100855	755811	0.1334	3	0.991054
Rpl4	No	0.985845	17600	17128	472.5	24536	0.01926	3	>0.999999
Acsl1	No	0.997952	50686	50480	206	73955	0.002785	3	>0.999999
Alb	Yes	0.0017	0	1553	-1553	143.9	10.8	3	0.063696
Rpsa	Yes	0.003115	0	80737	-80737	9199	8.777	3	0.105054
Ndufa4	Yes	0.005582	0	3197100	-3197100	445723	7.173	3	0.138495
Cox6b1	Yes	0.00544	0	4206450	-4206450	581191	7.238	3	0.138495
Cox4i1	Yes	0.004599	486035	13950000	-13463965	1754796	7.673	3	0.138495
Slc25a1	Yes	0.011626	0	86187	-86187	15573	5.534	3	0.168298
Ctsh	Yes	0.010018	26007	216935	-190928	32709	5.837	3	0.168298
Stt3a	Yes	0.011328	65568	409100	-343532	61496	5.586	3	0.168298
Cfh	Yes	0.01394	0	29889	-29889	5766	5.184	3	0.178502
Cox5a	Yes	0.017789	0	1291950	-1291950	272465	4.742	3	0.181774
Bhmt	Yes	0.018602	827860	1724100	-896240	192150	4.664	3	0.184484
Mtco2	No	0.024131	55936	2516950	-2461014	581430	4.233	3	0.208641
Cyp2c50	No	0.032233	11312	61806	-50493	13324	3.79	3	0.247021
Ssr4	No	0.033002	27456	618250	-590794	157333	3.755	3	0.247292
Fga	No	0.034557	20465	274225	-253760	68801	3.688	3	0.253315
Fgb	No	0.039195	8592	354455	-345863	98533	3.51	3	0.259147
Rps4x	No	0.050842	96196	310615	-214420	67839	3.161	3	0.292043
Fgg	No	0.056911	114515	221795	-107281	35563	3.017	3	0.295239
Gm10260	No	0.053904	199185	377345	-178160	57741	3.085	3	0.295239
Ssr1	No	0.056537	49453	352830	-303377	100292	3.025	3	0.295239
Rrbp1	No	0.060313	261630	752925	-491295	166877	2.944	3	0.296082
Cyp2c29	No	0.066655	12279	112417	-100138	35491	2.822	3	0.316076
Cyp2c29	No	0.080599	12279	109543	-97264	37456	2.597	3	0.335532
Cox7a2	No	0.084659	0	8703350	-8703350	3426141	2.54	3	0.344935
Sec61a1	No	0.089419	0	55791	-55791	22513	2.478	3	0.358953
Rpl13	No	0.093243	200657	492215	-291558	119932	2.431	3	0.369902
Rps16	No	0.095839	82299	390465	-308166	128380	2.4	3	0.375776
Me1	No	0.103526	224547	395675	-171128	73911	2.315	3	0.394975
Cyp2a12	No	0.119168	4251	22105	-17854	8252	2.164	3	0.412716
Rps2	No	0.12436	228495	380110	-151615	71567	2.118	3	0.421428
Slc27a2	No	0.144388	0	3234	-3234	1647	1.963	3	0.461498
Ces3a	No	0.154337	5834	75236	-69401	36616	1.895	3	0.464665
Marc2	No	0.171485	5484	50335	-44851	25064	1.789	3	0.465462
Acly	No	0.164656	63367	153991	-90624	49519	1.83	3	0.465462
Ppib	No	0.160113	184335	506380	-322045	173309	1.858	3	0.465462
Cox5b	No	0.16276	0	873545	-873545	474311	1.842	3	0.465462
Atp5pd	No	0.166864	136333333	182000000	-45666667	25136663	1.817	3	0.465462
Atp5mf	No	0.157765	274666667	337000000	-62333333	33277731	1.873	3	0.465462
Atp5f1e	No	0.187663	92833333	139500000	-46666667	27448673	1.7	3	0.477246
Cox6c	No	0.192848	413645	10286000	-9872355	5899686	1.673	3	0.47815
Ndufs8	No	0.216896	0	7346	-7346	4712	1.559	3	0.479486
Mogs	No	0.233955	0	10537	-10537	7090	1.486	3	0.479486
Rpl9	No	0.23978	0	12391	-12391	8472	1.463	3	0.479486
Aldob	No	0.240661	0	12731	-12731	8726	1.459	3	0.479486
Hsp90b1	No	0.241154	0	12930	-12930	8874	1.457	3	0.479486
Lrpprc	No	0.242687	0	13590	-13590	9366	1.451	3	0.479486
Tcp1	No	0.248127	0	16608	-16608	11616	1.43	3	0.479486
Plbd1	No	0.249782	0	17816	-17816	12516	1.423	3	0.479486
Rps24	No	0.256166	0	24806	-24806	17726	1.399	3	0.479486
Mgst1	No	0.256649	0	25568	-25568	18294	1.398	3	0.479486
Pccb	No	0.257195	0	26488	-26488	18979	1.396	3	0.479486
Rps13	No	0.257916	0	27810	-27810	19965	1.393	3	0.479486
Hsd17b12	No	0.257927	0	27831	-27831	19981	1.393	3	0.479486
Letm1	No	0.258908	0	29864	-29864	21496	1.389	3	0.479486
Hsd3b5	No	0.261037	0	35498	-35498	25695	1.381	3	0.479486
Ndufb9	No	0.26229	0	39946	-39946	29010	1.377	3	0.479486
Hspa5	No	0.260692	9472	52317	-42845	30985	1.383	3	0.479486
Eef1a1	No	0.263482	0	45353	-45353	33041	1.373	3	0.479486
Rps3a	No	0.264265	0	49788	-49788	36346	1.37	3	0.479486
Ndufb4	No	0.264624	0	52127	-52127	38090	1.369	3	0.479486
Ndufb5	No	0.264989	0	54742	-54742	40039	1.367	3	0.479486
Rpl3	No	0.200944	6470	68910	-62440	38233	1.633	3	0.479486
Rpl10a	No	0.266052	0	64127	-64127	47034	1.363	3	0.479486
Rps5	No	0.266173	0	65402	-65402	47985	1.363	3	0.479486
Rpl30	No	0.267095	0	77107	-77107	56709	1.36	3	0.479486
Rplp2	No	0.267097	0	77132	-77132	56728	1.36	3	0.479486
Rps19	No	0.26759	0	85302	-85302	62817	1.358	3	0.479486
Gm10320	No	0.268171	0	97477	-97477	71892	1.356	3	0.479486
Glul	No	0.253343	6490	126714	-120224	85268	1.41	3	0.479486
Ndufb3	No	0.269098	0	126292	-126292	93369	1.353	3	0.479486
Rps9	No	0.270291	0	203897	-203897	151213	1.348	3	0.479486
Rpl29	No	0.270556	0	236142	-236142	175247	1.347	3	0.479486
Rpl15	No	0.212488	604883	873580	-268697	170186	1.579	3	0.479486
Ndufb10	No	0.199611	36826	351905	-315079	192163	1.64	3	0.479486
Rpl18	No	0.208558	374170	827695	-453525	283994	1.597	3	0.479486
Cox7c	No	0.271395	0	473712	-473712	352321	1.345	3	0.479486
Rps29	No	0.271595	0	623012	-623012	463602	1.344	3	0.479486
Atp5po	No	0.227832	280666667	328500000	-47833333	31645461	1.512	3	0.479486
Cyp2d10	No	0.28989	10229	26655	-16426	12812	1.282	3	0.50912
Rpl28	No	0.312617	36547	66057	-29511	24370	1.211	3	0.532649
Rpl11	No	0.318719	47086	220457	-173371	145359	1.193	3	0.537361
Atp5f1d	No	0.330883	84466667	124000000	-39533333	34156286	1.157	3	0.555093
C4b	No	0.332799	25046	73812	-48766	42332	1.152	3	0.555544
Rps3	No	0.37932	261627	421195	-159568	155123	1.029	3	0.617908
Lrp1	No	0.399609	5325	20647	-15322	15644	0.9794	3	0.630282
Hdlbp	No	0.469203	12304	30868	-18564	22466	0.8263	3	0.630282
Fmo5	No	0.452943	39183	95084	-55901	64987	0.8602	3	0.630282
Cyp2c54	No	0.506778	11025	29889	-18864	25091	0.7518	3	0.642426
Atp5md	No	0.550026	127333333	154000000	-26666667	39716589	0.6714	3	0.689475
Aass	No	0.593837	299730	382095	-82365	138469	0.5948	3	0.7389
Atp5c1	No	0.625895	182666667	190000000	-7333333	13546901	0.5413	3	0.77518
Ecsit	No	0.680643	11845	21153	-9308	20500	0.454	3	0.831569
Acbd5	No	0.690336	34943	62852	-27909	63570	0.439	3	0.840366
Urah	No	0.698072	119663	213852	-94189	220506	0.4272	3	0.846726
Pecr	No	0.704981	635075	769515	-134440	322704	0.4166	3	0.852041
Atp5mg	No	0.718208	135333333	148000000	-12666667	31940338	0.3966	3	0.858793
Atp5f1b	No	0.718068	717000000	751500000	-34500000	86949059	0.3968	3	0.858793
Rpl6	No	0.760853	240802	313150	-72348	217075	0.3333	3	0.887749
Hsd17b4	No	0.758248	2079900	2252750	-172850	512757	0.3371	3	0.887749
Atp5pf	No	0.809386	13994333	16750000	-2755667	10466924	0.2633	3	0.920607
Atp5pb	No	0.80667	114033333	122350000	-8316667	31131672	0.2671	3	0.920607
Nudt7	No	0.826254	155305	180042	-24737	103351	0.2394	3	0.931816
Slc25a13	No	0.847931	460044	535290	-75246	360259	0.2089	3	0.943638
Pzp	No	0.869576	34674	41636	-6961	38959	0.1787	3	0.964543
Rps20	No	0.877814	693850	794912	-101062	604271	0.1672	3	0.970489
Rpl12	No	0.986884	27225	27927	-701.7	39323	0.01784	3	>0.999999
Prdx1	No	0.943566	181173	202452	-21279	276821	0.07687	3	>0.999999
Gstk1	No	0.914193	436030	465740	-29710	253753	0.1171	3	>0.999999
Dad1	No	0.982004	2345613	2382700	-37087	1514762	0.02448	3	>0.999999
Ndufa7			0	0	0	0
Rpl5			0	0	0	0
Mrpl43			0	0	0	0
Ephx2			0	0	0	0
Afg3l1			0	0	0	0
Etfdh			0	0	0	0
Arg1			0	0	0	0
Rpl14			0	0	0	0
Rpl21			0	0	0	0
Rpl19			0	0	0	0
Rps26			0	0	0	0
Rpl27a			0	0	0	0
Rpl36			0	0	0	0
Rpl24			0	0	0	0
Rpl35a			0	0	0	0
Rps15a			0	0	0	0
Stoml2			0	0	0	0
Rpl31			0	0	0	0
Rpl17			0	0	0	0
Rpl26			0	0	0	0
Rpl23			0	0	0	0
Rps11			0	0	0	0
Rpl10			0	0	0	0
Rps27l			0	0	0	0
Dlst			0	0	0	0
Ndufa6			0	0	0	0
Ndufs1			0	0	0	0
Rplp1			0	0	0	0
Rpl37a			0	0	0	0
Ndufa12			0	0	0	0
Ndufv1			0	0	0	0
Cyb5a			0	0	0	0
Rdh7			0	0	0	0
Uqcrq			0	0	0	0
Erlin2			0	0	0	0
Ndufb8			0	0	0	0
Bckdhb			0	0	0	0
Slc25a3			0	0	0	0
Erlin1			0	0	0	0
Mtnd1			0	0	0	0
Ndufb2			0	0	0	0
Bckdha			0	0	0	0
Ndufa11			0	0	0	0
Ndufb7			0	0	0	0
Ndufa2			0	0	0	0
Ndufa10			0	0	0	0
Rps25			0	0	0	0
Rpl22			0	0	0	0
Cltc			0	0	0	0
Timm50			0	0	0	0
Lrrc59			0	0	0	0
Ndufv2			0	0	0	0
Mtnd4			0	0	0	0
Mrpl23			0	0	0	0
Ndufv3			0	0	0	0
Ndufs6			0	0	0	0
Mrps33			0	0	0	0
Ndufc2			0	0	0	0
Mbl1			0	0	0	0
Mrpl12			0	0	0	0
Mrpl9			0	0	0	0
Yme1l1			0	0	0	0
Uqcrfs1			0	0	0	0
Ndufb11			0	0	0	0
Mrpl22			0	0	0	0
Pdia5			0	0	0	0
Mmaa			0	0	0	0
Cyp2f2			0	0	0	0
Krt2			0	0	0	0
Mrpl49			0	0	0	0
Cyp2d9			0	0	0	0
Ndufs4			0	0	0	0
Mrpl21			0	0	0	0
Tbl2			0	0	0	0
Slc25a11			0	0	0	0
Ociad2			0	0	0	0
Snd1			0	0	0	0
Mrps11			0	0	0	0
Aldh7a1			0	0	0	0
Mrps7			0	0	0	0
Lgals9			0	0	0	0
Mocs1			0	0	0	0
Mrpl37			0	0	0	0
Fech			0	0	0	0
Sgpl1			0	0	0	0
Ighm			0	0	0	0
Ghitm			0	0	0	0
Dmgdh			0	0	0	0
Mrpl39			0	0	0	0
Mrpl15			0	0	0	0
Tefm			0	0	0	0
P4hb			0	0	0	0
Mtnd5			0	0	0	0
Hibch			0	0	0	0
Dlat			0	0	0	0
Gpd2			0	0	0	0
Helz2			0	0	0	0
Reep6			0	0	0	0
Ndufs5			0	0	0	0
Mrps16			0	0	0	0
Ndufb1			0	0	0	0
Mrpl18			0	0	0	0
Mrpl28			0	0	0	0
Mrpl27			0	0	0	0
Sfxn1			0	0	0	0
Mrpl41			0	0	0	0
Ndufa1			0	0	0	0
Mrpl20			0	0	0	0
Mrpl47			0	0	0	0
Mrpl2			0	0	0	0
Mrpl45			0	0	0	0
Mrps28			0	0	0	0
Acsm1			0	0	0	0
Tysnd1			0	0	0	0
Parl			0	0	0	0
Mrpl1			0	0	0	0
Sfxn2			0	0	0	0
Ephx1			0	0	0	0
Mrpl19			0	0	0	0
Myh9			0	0	0	0
Lonp2			0	0	0	0
Sod1			0	0	0	0
Mrpl24			0	0	0	0
Mrpl4			0	0	0	0
Mrps30			0	0	0	0
Mrpl34			0	0	0	0
Mtco1			0	0	0	0
Ndufb6			0	0	0	0
Mrpl38			0	0	0	0
Rack1			0	0	0	0
Ndufaf2			0	0	0	0
Mrpl46			0	0	0	0
Mrpl30			0	0	0	0
Mrpl17			0	0	0	0
Spg7			0	0	0	0
Dld			0	0	0	0
Mrps15			0	0	0	0
Mrpl58			0	0	0	0
Mrpl57			0	0	0	0
Mrpl13			0	0	0	0
Mrpl44			0	0	0	0
Mrpl32			0	0	0	0
Mrpl53			0	0	0	0
Ap2m1			0	0	0	0
Ndufab1			0	0	0	0
Gadd45gip1			0	0	0	0
Mrpl3			0	0	0	0
Mrpl50			0	0	0	0
Mrpl10			0	0	0	0
Ociad1			0	0	0	0
Anxa2			0	0	0	0
Mrps24			0	0	0	0
Mrpl35			0	0	0	0
Slc25a20			0	0	0	0
Mrpl42			0	0	0	0
Mrps10			0	0	0	0
Mrps6			0	0	0	0
Prdx5			0	0	0	0
Vcp			0	0	0	0
Cct8			0	0	0	0
Pex1			0	0	0	0
Cct4			0	0	0	0
Cct3			0	0	0	0
Cct6a			0	0	0	0
Cct2			0	0	0	0
Ndufaf1			0	0	0	0
Tmem126b			0	0	0	0
Cct5			0	0	0	0
Cct7			0	0	0	0
Tmem186			0	0	0	0
Pdia3			0	0	0	0
Emc3			0	0	0	0
Dync1h1			0	0	0	0
Atp6v1g1			0	0	0	0
Agxt			0	0	0	0
Atp6v1a			0	0	0	0
Suclg2			0	0	0	0
Spryd4			0	0	0	0
Pusl1			0	0	0	0
Actb			0	0	0	0
Hspe1			0	0	0	0
Dsp			0	0	0	0
Ptpmt1			0	0	0	0
Fmo3			0	0	0	0
Mrpl51			0	0	0	0
Itpr2			0	0	0	0
Dhx30			0	0	0	0
Cisd1			0	0	0	0
Nipsnap2			0	0	0	0
Ndufs1			0	0	0	0
Pam16			0
Atp6v1b2			0

## Sheet: Band 2 (0.88-1.04 Mda)
Protein	Discovery?	P value	Mean of KO (400)	Mean of WT (500)	Difference	SE of difference	t ratio	df	q value	FDR <5%	FDR < 10%	FDR < 15%
Mrpl22	Yes	<0.000001	1377050	0	1377050	7996	172.2	4	1e-06
Rpl36	Yes	<0.000001	3243150	12795000	-9551850	125895	75.87	4	1.9e-05
Slc25a11	Yes	1.3e-05	944995	0	944995	36030	26.23	4	0.001006
Atp6v1b2	Yes	3.1e-05	659170	0	659170	31598	20.86	4	0.001999
Mrpl43	Yes	6e-05	2322933	0	2322933	131340	17.69	4	0.002748
Pex1	Yes	5.6e-05	0	102437	-102437	5689	18.01	4	0.002748
Mrps28	Yes	7.4e-05	7909267	3335300	4573967	272805	16.77	4	0.00297
Atp5mpl	Yes	0.000113	0	8677133	-8677133	576399	15.05	4	0.004039
Cyp2c29	Yes	0.000166	38616	1199433	-1160817	84880	13.68	4	0.00486
Cyp2c29	Yes	0.000167	38616	1200533	-1161917	85128	13.65	4	0.00486
Cyc1	Yes	0.00022	4679200	0	4679200	367714	12.73	4	0.005866
Rps15a	Yes	0.00053	1374840	4294100	-2919260	287481	10.15	4	0.013052
Cyp2c50	Yes	0.000599	0	988595	-988595	100520	9.835	4	0.013186
Rpl10	Yes	0.000617	0	1555233	-1555233	159343	9.76	4	0.013186
Cyp2d10	Yes	0.000751	45403	837310	-791907	85366	9.277	4	0.01504
Aco2	Yes	0.000991	797595	70729	726866	84209	8.632	4	0.018669
Uox	Yes	0.001154	95933333	154333333	-58400000	7041464	8.294	4	0.02054
Ssr1	Yes	0.001337	0	5381600	-5381600	674403	7.98	4	0.021414
Mrpl23	Yes	0.001303	3700533	92619	3607914	449082	8.034	4	0.021414
Prdx1	Yes	0.001464	453483	10746783	-10293301	1321224	7.791	4	0.022339
Rpl18	Yes	0.001721	4407833	10258367	-5850533	783775	7.465	4	0.023222
Slc25a4	Yes	0.001605	3983750	0	3983750	523917	7.604	4	0.023222
Cyp2f2	Yes	0.001739	0	278677	-278677	37437	7.444	4	0.023222
Phb	Yes	0.002193	1133333333	561000000	572333333	81766606	7	4	0.02702
Hmgcl	Yes	0.002168	1186713	34416	1152297	164136	7.02	4	0.02702
Fgb	Yes	0.002824	0	2009700	-2009700	307266	6.541	4	0.033511
Hadha	Yes	0.003016	27066667	40000000	-12933333	2012737	6.426	4	0.033908
Fga	Yes	0.003069	0	1000323	-1000323	156413	6.395	4	0.033908
Hdlbp	Yes	0.003626	0	72069	-72069	11790	6.113	4	0.036212
Rps13	Yes	0.003681	0	2473950	-2473950	406368	6.088	4	0.036212
Arg1	Yes	0.003752	130206	1034750	-904544	149360	6.056	4	0.036212
Rdh7	Yes	0.003786	0	2403567	-2403567	397844	6.041	4	0.036212
Rack1	Yes	0.003843	0	1043510	-1043510	173430	6.017	4	0.036212
Mrpl4	Yes	0.004211	3018333	0	3018333	514345	5.868	4	0.038548
Cox4i1	Yes	0.005589	1317415	38100000	-36782585	6777117	5.427	4	0.042997
Rpl6	Yes	0.005761	7302933	14666667	-7363733	1368196	5.382	4	0.042997
Stt3a	Yes	0.005105	0	892617	-892617	160385	5.565	4	0.042997
Acbd5	Yes	0.005451	0	562850	-562850	102988	5.465	4	0.042997
Cyp2c54	Yes	0.00526	34516	927730	-893214	161824	5.52	4	0.042997
Cox5a	Yes	0.005905	0	7161800	-7161800	1339857	5.345	4	0.042997
Ndufa11	Yes	0.005799	4957533	0	4957533	922824	5.372	4	0.042997
Mrpl45	Yes	0.005592	829430	0	829430	152839	5.427	4	0.042997
Hspe1	Yes	0.00568	582370	0	582370	107780	5.403	4	0.042997
Rpl7	Yes	0.006336	7138567	13333333	-6194767	1181960	5.241	4	0.044128
Rpl17	Yes	0.006244	584450	2303500	-1719050	326668	5.262	4	0.044128
Rpn2	Yes	0.006763	679385	5600400	-4921015	956261	5.146	4	0.046101
Rpl13a	Yes	0.007199	3256767	6810267	-3553500	702788	5.056	4	0.048055
Mlec	Yes	0.008381	0	1400737	-1400737	289217	4.843	4	0.054799
Hsd17b4	Yes	0.008791	3023400	12229767	-9206367	1927012	4.778	4	0.055185
C3	Yes	0.008967	0	77694	-77694	16354	4.751	4	0.055185
Thbs1	Yes	0.008905	63764	0	63764	13396	4.76	4	0.055185
Ndufb5	Yes	0.009129	18900000	27700000	-8800000	1861899	4.726	4	0.055185
Sec61a1	Yes	0.009585	0	5349950	-5349950	1147917	4.661	4	0.05584
Ephx1	Yes	0.00949	80230	0	80230	17165	4.674	4	0.05584
Mrps23	Yes	0.010999	39233333	15700000	23533333	5254310	4.479	4	0.059733
Rpl11	Yes	0.010936	308933	2037167	-1728234	385214	4.486	4	0.059733
Cyp2c69	Yes	0.01048	0	179010	-179010	39411	4.542	4	0.059733
Marc2	Yes	0.010916	366300	0	366300	81603	4.489	4	0.059733
Atp5md	Yes	0.01483	1459249	16007833	-14548584	3546804	4.102	4	0.069168
Acaa1a	Yes	0.015636	2392567	4762867	-2370300	587069	4.038	4	0.069168
Aldh1b1	Yes	0.015759	332955	61626	271329	67360	4.028	4	0.069168
Rpl8	Yes	0.014469	2545267	5297000	-2751733	665943	4.132	4	0.069168
Rplp0	Yes	0.014747	2969133	7298600	-4329467	1053715	4.109	4	0.069168
Rdh7	Yes	0.014291	701920	2403567	-1701647	410297	4.147	4	0.069168
Rpl18a	Yes	0.013823	3062200	7052200	-3990000	952605	4.189	4	0.069168
Gcdh	Yes	0.014898	51484	377910	-326427	79687	4.096	4	0.069168
Rdh16f1	Yes	0.01536	713313	1758633	-1045320	257526	4.059	4	0.069168
Gm10320	Yes	0.015425	0	3908300	-3908300	964059	4.054	4	0.069168
Eef1a1	Yes	0.014814	0	2211500	-2211500	538966	4.103	4	0.069168
Rpl21	Yes	0.01479	5972300	13033333	-7061033	1720009	4.105	4	0.069168
Rps26	Yes	0.01551	0	7711467	-7711467	1905341	4.047	4	0.069168
Cyp2d9	Yes	0.013644	0	396687	-396687	94343	4.205	4	0.069168
Mcu	Yes	0.018021	3952500	131669	3820831	987749	3.868	4	0.07565
Acad9	Yes	0.018471	279915	31866667	-31586752	8227250	3.839	4	0.07565
Tcp1	Yes	0.017977	2079267	6856367	-4777100	1234057	3.871	4	0.07565
Lrpprc	Yes	0.01845	0	53490	-53490	13927	3.841	4	0.07565
Mrpl49	Yes	0.018653	1119327	0	1119327	292418	3.828	4	0.07565
Mrpl13	Yes	0.018498	936687	0	936687	244085	3.838	4	0.07565
Rrbp1	Yes	0.019399	504917	5973900	-5468983	1445975	3.782	4	0.076082
Mrps14	Yes	0.019336	10274267	4263050	6011217	1587775	3.786	4	0.076082
Mrpl21	Yes	0.019472	2884267	0	2884267	763465	3.778	4	0.076082
Abcd3	Yes	0.020266	2438100	11392033	-8953933	2399404	3.732	4	0.078233
Rpn1	Yes	0.020937	594103	7722867	-7128763	1929600	3.694	4	0.078513
Acaa1b	Yes	0.021564	2314200	4698850	-2384650	651393	3.661	4	0.078513
Gatd3a	Yes	0.021228	202976	949540	-746564	202940	3.679	4	0.078513
Pxmp4	Yes	0.021407	648600	2190200	-1541600	420149	3.669	4	0.078513
Hspa5	Yes	0.020643	32206	1201770	-1169564	315193	3.711	4	0.078513
Dap3	Yes	0.021966	11009700	4182367	6827333	1875673	3.64	4	0.079077
Atp5mf	Yes	0.024769	11464300	43333333	-31869033	9090739	3.506	4	0.080557
Mtatp8	Yes	0.024694	9275767	31400000	-22124233	6304962	3.509	4	0.080557
Acaa1b	Yes	0.025136	2235823	4762867	-2527043	724202	3.489	4	0.080557
Magt1	Yes	0.025336	454816	2171850	-1717034	493302	3.481	4	0.080557
Gstk1	Yes	0.024374	2290333	6797300	-4506967	1279141	3.523	4	0.080557
Acad11	Yes	0.02378	268633	1953667	-1685033	474542	3.551	4	0.080557
Rps3	Yes	0.024277	3069500	9436433	-6366933	1804742	3.528	4	0.080557
Rpl13	Yes	0.024988	1761953	6711133	-4949180	1415692	3.496	4	0.080557
Glul	Yes	0.024767	0	10537400	-10537400	3005732	3.506	4	0.080557
Ndufa4	Yes	0.02478	327216	12867067	-12539851	3577538	3.505	4	0.080557
Mrps30	Yes	0.025394	1385583	0	1385583	398365	3.478	4	0.080557
Pdia3	Yes	0.023027	0	309085	-309085	86172	3.587	4	0.080557
Rpl27	Yes	0.026053	3643650	5146750	-1503100	435675	3.45	4	0.081114
Ces3a	Yes	0.026076	74306	1054307	-980001	284133	3.449	4	0.081114
Mrps27	Yes	0.026496	5478900	2349867	3129033	911822	3.432	4	0.081628
Ssr4	Yes	0.027476	0	4598300	-4598300	1355577	3.392	4	0.08384
Cct5	Yes	0.028227	406449	2225800	-1819351	540997	3.363	4	0.085321
Mrpl18	Yes	0.029951	3252800	265216	2987584	905496	3.299	4	0.089684
Atp5po	Yes	0.03046	15266667	34233333	-18966667	5780042	3.281	4	0.090366
Atp5mg	Yes	0.031842	911316	12718933	-11807617	3650633	3.234	4	0.092748
Mtnd2	Yes	0.031576	975210	2769750	-1794540	553314	3.243	4	0.092748
Mrpl38	Yes	0.032546	848865	0	848865	264331	3.211	4	0.093945
Rpl3	Yes	0.033842	1173470	6684600	-5511130	1738255	3.17	4	0.096182
Cct3	Yes	0.033922	2458000	7188867	-4730867	1493316	3.168	4	0.096182
Otc	Yes	0.034969	245613	1231580	-985967	314363	3.136	4	0.098281
Rpl7a	Yes	0.036084	2266550	8298667	-6032117	1943385	3.104	4	0.099633
Marc1	Yes	0.036619	1203300	3200167	-1996867	646500	3.089	4	0.099633
Acsl1	Yes	0.035843	35963	245255	-209292	67279	3.111	4	0.099633
Mrpl15	Yes	0.036694	1549317	69193	1480124	479525	3.087	4	0.099633
Rpl14	Yes	0.037037	9949767	23033333	-13083567	4251944	3.077	4	0.099719
Lonp1	Yes	0.037755	15733333	3395000	12338333	4035594	3.057	4	0.100806
Stt3b	Yes	0.038655	41923	184790	-142867	47100	3.033	4	0.102356
Uqcrq	Yes	0.039087	8943850	3465480	5478370	1812835	3.022	4	0.102651
Atp5pb	Yes	0.041139	2232140	15635067	-13402927	4512559	2.97	4	0.106789
Cycs	Yes	0.041662	2114000	176749	1937251	655054	2.957	4	0.106789
Rps19	Yes	0.04139	0	3002100	-3002100	1012855	2.964	4	0.106789
Rps2	Yes	0.042841	3529267	9380767	-5851500	1997531	2.929	4	0.108938
Rpl4	Yes	0.04404	2877733	7815167	-4937433	1701522	2.902	4	0.111105
Fgg	Yes	0.045177	31747	1506070	-1474323	512560	2.876	4	0.111538
Rps14	Yes	0.044787	552580	4082933	-3530353	1223685	2.885	4	0.111538
Ecsit	Yes	0.045256	40133	3585400	-3545267	1233282	2.875	4	0.111538
Aass	Yes	0.045652	165809	1352000	-1186191	413884	2.866	4	0.111657
Dad1	Yes	0.046292	164649	13179000	-13014351	4562884	2.852	4	0.112363
Dnajc11	Yes	0.046681	1362750	515220	847530	298013	2.844	4	0.112456
Slc25a13	Yes	0.048183	539180	3193500	-2654320	943679	2.813	4	0.112572
Rps8	Yes	0.049189	3357667	16419900	-13062233	4677699	2.792	4	0.112572
Ppib	Yes	0.048517	109173	5962233	-5853061	2085946	2.806	4	0.112572
Rps16	Yes	0.047429	2287900	11356467	-9068567	3206415	2.828	4	0.112572
Afg3l2	Yes	0.048777	284360	74149	210211	75056	2.801	4	0.112572
Mrpl32	Yes	0.047541	617433	0	617433	218488	2.826	4	0.112572
Mrps24	Yes	0.048923	14066667	5725443	8341223	2981397	2.798	4	0.112572
Rpl15	Yes	0.050287	3309633	9121900	-5812267	2097639	2.771	4	0.114268
Mrps9	Yes	0.050689	8015967	4134767	3881200	1404665	2.763	4	0.114372
Pecr	Yes	0.051392	3726300	10876500	-7150200	2600391	2.75	4	0.115147
Ndufb9	Yes	0.052589	7716900	2758670	4958230	1817995	2.727	4	0.116203
Mrps16	Yes	0.052524	6864067	4158700	2705367	991524	2.728	4	0.116203
Ccdc90b	Yes	0.053021	210068	0	210068	77249	2.719	4	0.116261
Mrpl28	Yes	0.05334	2833800	0	2833800	1044310	2.714	4	0.116261
Mrpl47	Yes	0.055277	938600	0	938600	350334	2.679	4	0.119667
Acox1	Yes	0.058427	1996533	4711400	-2714867	1033821	2.626	4	0.124727
Emc2	Yes	0.058922	146219	748135	-601916	229914	2.618	4	0.124727
Pzp	Yes	0.059171	177667	433467	-255800	97858	2.614	4	0.124727
Ndufa12	Yes	0.059039	13900000	7585333	6314667	2413742	2.616	4	0.124727
Idh2	Yes	0.061994	990313	181858	808455	314603	2.57	4	0.129215
Rps27a	Yes	0.062107	84613	2183600	-2098987	817350	2.568	4	0.129215
Atp5f1d	Yes	0.064502	3737367	28366667	-24629300	9725814	2.532	4	0.13206
Hadhb	Yes	0.065123	23100000	38433333	-15333333	6076549	2.523	4	0.13206
Mcur1	Yes	0.06494	457380	0	457380	181069	2.526	4	0.13206
Rpl12	Yes	0.064293	1719953	3933400	-2213447	873008	2.535	4	0.13206
Fmo5	Yes	0.067238	183779	735100	-551321	221110	2.493	4	0.135491
Gm10260	Yes	0.070506	1563833	5963533	-4399700	1796382	2.449	4	0.140311
Prodh	Yes	0.070462	338630	98303	240327	98101	2.45	4	0.140311
Lactb	Yes	0.071315	407000	1156870	-749870	307499	2.439	4	0.141046
Ctsh	Yes	0.071883	87143	959433	-872291	358781	2.431	4	0.141297
Mrpl27	Yes	0.0725	1397807	0	1397807	576808	2.423	4	0.14164
Eci1	Yes	0.072954	3436433	8134000	-4697567	1943090	2.418	4	0.141664
Soat2	Yes	0.073559	91076	1050017	-958941	397910	2.41	4	0.141978
Mrpl58	Yes	0.07437	1831700	0	1831700	763261	2.4	4	0.142683
Mrpl3	Yes	0.075691	634607	0	634607	266237	2.384	4	0.1435
Vcp	Yes	0.075581	7058	279400	-272343	114192	2.385	4	0.1435
Mrps25	Yes	0.076911	7577967	2369403	5208563	2198705	2.369	4	0.144955
Atp5f1b	Yes	0.077421	41600000	128000000	-86400000	36565922	2.363	4	0.145063
Nipsnap3b	Yes	0.078676	3333300	2207467	1125833	479460	2.348	4	0.146557
Ndufa8	Yes	0.083016	13666667	8318267	5348400	2326247	2.299	4	0.151799
Rps9	Yes	0.082023	3239567	15795267	-12555700	5435118	2.31	4	0.151799
Mrpl39	Yes	0.083385	621350	0	621350	270726	2.295	4	0.151799
Cct8	Yes	0.082881	1796567	5071033	-3274467	1423286	2.301	4	0.151799
Ptcd3	Yes	0.087133	7493267	3332600	4160667	1844848	2.255	4	0.157726
Rpl31	Yes	0.08976	3524850	6875100	-3350250	1503365	2.229	4	0.161569
Slc27a5	Yes	0.091666	0	825190	-825190	373456	2.21	4	0.164077
Vdac1	Yes	0.094419	9128500	3371433	5757067	2637135	2.183	4	0.168066
Mtco2	Yes	0.095082	474549	13621867	-13147317	6039685	2.177	4	0.16831
Mrps11	Yes	0.096549	6892500	3766057	3126443	1445326	2.163	4	0.169145
Cct4	Yes	0.096609	3404333	7673233	-4268900	1973980	2.163	4	0.169145
Tmem186	Yes	0.098333	0	3410445	-3410445	1588611	2.147	4	0.171228
Ddost	Yes	0.099155	0	1320153	-1320153	617068	2.139	4	0.17128
Atp6v1g1	Yes	0.099432	1228330	298083	930247	435324	2.137	4	0.17128
Cct6a	Yes	0.10025	1872633	6205733	-4333100	2034677	2.13	4	0.171766
Mrpl41	Yes	0.102634	2222633	0	2222633	1054001	2.109	4	0.174914
Cat	Yes	0.104157	36433333	108833333	-72400000	34546812	2.096	4	0.176571
Pc	Yes	0.105886	1438533	2080233	-641700	308340	2.081	4	0.177714
Rpl32	Yes	0.106152	1068590	3181733	-2113143	1016461	2.079	4	0.177714
Mrps5	Yes	0.10697	4009967	1920367	2089600	1008422	2.072	4	0.177714
Dlat	Yes	0.10705	111577	0	111577	53863	2.071	4	0.177714
Rpl23	Yes	0.107641	866205	3510887	-2644682	1279711	2.067	4	0.177774
Pam16	Yes	0.109544	1146540	0	1146540	558967	2.051	4	0.179989
Phb2	Yes	0.113568	825666667	527000000	298666667	147894482	2.019	4	0.184155
Ppif	Yes	0.116103	1883960	275499	1608461	804189	2	4	0.184155
Dnaja3	Yes	0.115916	786350	402855	383495	191602	2.002	4	0.184155
Dbt	Yes	0.116083	1240091	0	1240091	619968	2	4	0.184155
Mrpl37	Yes	0.113703	1355250	0	1355250	671442	2.018	4	0.184155
Mrps10	Yes	0.115666	5536567	2342803	3193763	1594165	2.003	4	0.184155
Tmem126b	Yes	0.115996	0	4762000	-4762000	2379917	2.001	4	0.184155
Bdh1	Yes	0.117378	9580367	4614067	4966300	2494945	1.991	4	0.18526
Mtch2	Yes	0.121089	452123	790315	-338192	172252	1.963	4	0.19018
Scp2	Yes	0.123767	1404567	5240633	-3836067	1972998	1.944	4	0.193439
Ndufaf1	Yes	0.124956	0	10427533	-10427533	5386238	1.936	4	0.19435
Mgst1	Yes	0.125605	238903	3175803	-2936901	1520562	1.931	4	0.194414
Mrps35	Yes	0.127546	12728933	4576020	8152913	4250446	1.918	4	0.195529
Rps11	Yes	0.12753	1669340	6298183	-4628843	2413072	1.918	4	0.195529
Acot4	Yes	0.128585	2450400	783620	1666780	872164	1.911	4	0.196156
Rps24	Yes	0.129179	152519	2107680	-1955161	1025208	1.907	4	0.196156
Samm50	Yes	0.131742	575477	212865	362612	191853	1.89	4	0.199105
Atp5c1	No	0.135957	15500000	32233333	-16733333	8982823	1.863	4	0.20451
Ppia	No	0.14351	828870	290563	538307	296392	1.816	4	0.213227
Gldc	No	0.142981	262440	64236	198204	108941	1.819	4	0.213227
Cox7a2	No	0.143749	0	32766667	-32766667	18055593	1.815	4	0.213227
Sardh	No	0.146884	120333	293337	-173004	96316	1.796	4	0.216874
Cox6c	No	0.149784	0	22335500	-22335500	12552065	1.779	4	0.220141
Decr2	No	0.152653	1845840	3414700	-1568860	889801	1.763	4	0.223333
Sqor	No	0.156805	381633	850083	-468450	269196	1.74	4	0.22659
Mrps33	No	0.157	9931467	5420033	4511433	2594098	1.739	4	0.22659
Tysnd1	No	0.155698	117046	29589	87457	50083	1.746	4	0.22659
Mtnd4	No	0.158003	2077550	4238650	-2161100	1246546	1.734	4	0.227014
Ndufs8	No	0.1601	5095333	1921763	3173570	1842528	1.722	4	0.229
Lgals9	No	0.161385	244925	359210	-114285	66616	1.716	4	0.229813
Bhmt	No	0.163373	3041947	22167867	-19125920	11216794	1.705	4	0.231614
Ndufa13	No	0.166478	17366667	11959067	5407600	3201558	1.689	4	0.234976
Rps20	No	0.169449	5209333	19479700	-14270367	8524850	1.674	4	0.23605
Hspa8	No	0.168919	33057	227472	-194415	115955	1.677	4	0.23605
Ndufb10	No	0.168089	12923633	20033333	-7109700	4229842	1.681	4	0.23605
Mrps6	No	0.173149	16633333	9431400	7201933	4350104	1.656	4	0.24016
Mrps22	No	0.174605	11587167	5526967	6060200	3676294	1.648	4	0.241135
C4b	No	0.176996	0	228995	-228995	139897	1.637	4	0.243388
Rps4x	No	0.181123	1149363	4700527	-3551163	2195745	1.617	4	0.247999
Ndufb1	No	0.186901	8482917	2909450	5573467	3503933	1.591	4	0.254821
Oat	No	0.188915	919965	499995	419970	265546	1.582	4	0.256476
Rps5	No	0.191938	632683	1783630	-1150947	733987	1.568	4	0.25948
Me1	No	0.195361	2678403	6939700	-4261297	2743758	1.553	4	0.261899
Pex14	No	0.195307	264100	1710713	-1446613	931301	1.553	4	0.261899
Bphl	No	0.19685	1434253	3604200	-2169947	1402995	1.547	4	0.262795
Atp5pd	No	0.204568	3929500	17161800	-13232300	8739476	1.514	4	0.271965
Ndufv1	No	0.205539	6870900	3642567	3228333	2137863	1.51	4	0.272127
Atp5f1a	No	0.21064	36700000	97566667	-60866667	40868543	1.489	4	0.277732
Mrps26	No	0.213009	13848600	7233733	6614867	4469917	1.48	4	0.278564
Mrps18b	No	0.21218	9310700	5435567	3875133	2612751	1.483	4	0.278564
Vdac3	No	0.222187	2770090	775750	1994340	1380950	1.444	4	0.289384
Cct7	No	0.223358	1389957	2969133	-1579177	1096856	1.44	4	0.289733
Ndufs6	No	0.22513	1916477	428116	1488361	1038598	1.433	4	0.290854
Ndufa9	No	0.228879	12786000	6159133	6626867	4669835	1.419	4	0.29451
Serhl	No	0.232009	1080240	499770	580470	412386	1.408	4	0.295513
Aifm1	No	0.231417	119629	248490	-128862	91407	1.41	4	0.295513
Ndufs1	No	0.233349	9694433	6185833	3508600	2501280	1.403	4	0.295513
Ndufs1	No	0.233349	9694433	6185833	3508600	2501280	1.403	4	0.295513
Nudt7	No	0.242033	795815	4263603	-3467788	2527896	1.372	4	0.305305
Dhrs4	No	0.249365	12167867	26400000	-14232133	10569338	1.347	4	0.31332
Hadh	No	0.251839	2012233	1393347	618887	462480	1.338	4	0.315193
Acadvl	No	0.257549	1822620	3376833	-1554213	1178146	1.319	4	0.320881
Ndufb6	No	0.258388	15062833	4634016	10428817	7921929	1.316	4	0.320881
Apob	No	0.26161	0	4371	-4371	3347	1.306	4	0.323629
Hspa9	No	0.263221	3667533	2494677	1172857	901682	1.301	4	0.324369
Atp5me	No	0.266266	14633433	64966667	-50333233	38988111	1.291	4	0.326865
Mrps21	No	0.276465	19566667	9757033	9809633	7791035	1.259	4	0.337151
Slc27a2	No	0.27675	399960	2201153	-1801193	1431545	1.258	4	0.337151
Vdac2	No	0.280314	7986967	2525957	5461010	4378105	1.247	4	0.340199
Atp5f1e	No	0.373845	0	7900683	-7900683	7899659	1	4	0.352294
Immt	No	0.329957	7397433	6824067	573367	517429	1.108	4	0.352294
Uqcr10	No	0.373635	1655749	0	1655749	1654725	1.001	4	0.352294
Nipsnap1	No	0.354493	18233333	15282767	2950567	2820081	1.046	4	0.352294
Atad3	No	0.321486	3990033	2622600	1367433	1209662	1.13	4	0.352294
Tst	No	0.326084	3233567	2222167	1011400	904454	1.118	4	0.352294
Agmat	No	0.371777	207453	0	207453	206429	1.005	4	0.352294
Slc25a5	No	0.357855	8246233	3902700	4343533	4184134	1.038	4	0.352294
Uqcrc1	No	0.29433	5514323	1481900	4032423	3344104	1.206	4	0.352294
Slc25a5	No	0.357855	8246233	3902700	4343533	4184134	1.038	4	0.352294
Mrps34	No	0.369249	15639633	10109533	5530100	5470495	1.011	4	0.352294
Mtx1	No	0.366594	60673	0	60673	59649	1.017	4	0.352294
Krt76	No	0.373431	936016	0	936016	934992	1.001	4	0.352294
Man2b1	No	0.358763	29547	0	29547	28523	1.036	4	0.352294
Hsd17b10	No	0.306755	127962	253917	-125955	107602	1.171	4	0.352294
Hexb	No	0.366259	0	58039	-58039	57015	1.018	4	0.352294
Txnrd2	No	0.36591	55526	0	55526	54502	1.019	4	0.352294
Rps7	No	0.318131	1476120	733970	742150	651343	1.139	4	0.352294
Acox2	No	0.306251	146215	210833	-64618	55137	1.172	4	0.352294
Acly	No	0.359309	0	30633	-30633	29609	1.035	4	0.352294
Ndufs2	No	0.359516	9668967	8302900	1366067	1321041	1.034	4	0.352294
Cs	No	0.369978	112589	0	112589	111565	1.009	4	0.352294
Ugt1a1	No	0.365567	0	53263	-53263	52239	1.02	4	0.352294
Acadl	No	0.372259	268336	0	268336	267312	1.004	4	0.352294
Rpl28	No	0.321053	891030	3673233	-2782203	2458684	1.132	4	0.352294
Gpam	No	0.305869	386493	1115313	-728820	621313	1.173	4	0.352294
Nomo1	No	0.35531	0	24152	-24152	23128	1.044	4	0.352294
Gk	No	0.371783	208086	0	208086	207062	1.005	4	0.352294
Maob	No	0.356275	25446	0	25446	24422	1.042	4	0.352294
Acadm	No	0.355849	754655	369449	385206	369337	1.043	4	0.352294
Cyp2d26	No	0.343202	200155	356407	-156252	145455	1.074	4	0.352294
Emc1	No	0.366238	0	57883	-57883	56859	1.018	4	0.352294
Crot	No	0.362594	39389	0	39389	38365	1.027	4	0.352294
Yars2	No	0.369959	112043	0	112043	111019	1.009	4	0.352294
Acsf2	No	0.366218	0	57733	-57733	56709	1.018	4	0.352294
Cyp2a12	No	0.367024	0	64439	-64439	63415	1.016	4	0.352294
Cox6b1	No	0.373707	0	2267749	-2267749	2266725	1	4	0.352294
Rpsa	No	0.370929	148439	0	148439	147415	1.007	4	0.352294
Rplp2	No	0.37362	0	1562783	-1562783	1561759	1.001	4	0.352294
Rpl10a	No	0.373197	0	624616	-624616	623592	1.002	4	0.352294
Rps3a	No	0.354328	729817	1212110	-482293	460788	1.047	4	0.352294
Hsd3b5	No	0.366428	0	59336	-59336	58312	1.018	4	0.352294
Cfh	No	0.352052	0	20624	-20624	19600	1.052	4	0.352294
Hsd17b12	No	0.370977	0	150876	-150876	149852	1.007	4	0.352294
Hsp90b1	No	0.364192	0	45789	-45789	44765	1.023	4	0.352294
Aldob	No	0.365003	0	49916	-49916	48892	1.021	4	0.352294
Mogs	No	0.367381	0	67936	-67936	66912	1.015	4	0.352294
Etfdh	No	0.356465	0	25719	-25719	24695	1.041	4	0.352294
Rpl35a	No	0.373337	0	779916	-779916	778892	1.001	4	0.352294
Rpl26	No	0.373459	0	995349	-995349	994325	1.001	4	0.352294
Dlst	No	0.315968	20466667	13603067	6863600	5993070	1.145	4	0.352294
Ndufa10	No	0.306471	8149400	5023367	3126033	2668739	1.171	4	0.352294
Rpl22	No	0.373028	0	504016	-504016	502992	1.002	4	0.352294
Ndufv3	No	0.372928	0	452383	-452383	451359	1.002	4	0.352294
Mrpl9	No	0.372826	409549	0	409549	408525	1.003	4	0.352294
Uqcrfs1	No	0.372919	448283	0	448283	447259	1.002	4	0.352294
Ndufs4	No	0.372146	250969	0	250969	249945	1.004	4	0.352294
Tbl2	No	0.364723	0	48409	-48409	47385	1.022	4	0.352294
Ociad2	No	0.368002	0	75033	-75033	74009	1.014	4	0.352294
Snd1	No	0.36597	0	55943	-55943	54919	1.019	4	0.352294
Fech	No	0.344612	0	15509	-15509	14485	1.071	4	0.352294
Ghitm	No	0.338785	13015	0	13015	11991	1.085	4	0.352294
P4hb	No	0.34903	18177	0	18177	17153	1.06	4	0.352294
Mrpl2	No	0.373414	903816	0	903816	902792	1.001	4	0.352294
Mrpl1	No	0.362807	40136	0	40136	39112	1.026	4	0.352294
Mrpl19	No	0.371864	216379	0	216379	215355	1.005	4	0.352294
Lonp2	No	0.355091	0	23876	-23876	22852	1.045	4	0.352294
Mrpl34	No	0.371049	154666	0	154666	153642	1.007	4	0.352294
Mrpl17	No	0.373437	948049	0	948049	947025	1.001	4	0.352294
Mrpl57	No	0.372759	385616	0	385616	384592	1.003	4	0.352294
Mrpl44	No	0.371733	203313	0	203313	202289	1.005	4	0.352294
Gadd45gip1	No	0.372014	233483	0	233483	232459	1.004	4	0.352294
Anxa2	No	0.365472	52666	0	52666	51642	1.02	4	0.352294
Cct2	No	0.306531	1892133	3200967	-1308833	1117529	1.171	4	0.352294
Emc3	No	0.369827	0	108433	-108433	107409	1.01	4	0.352294
Cisd1	No	0.373386	854849	0	854849	853825	1.001	4	0.352294
Ces1d	No	0.382965	12999	579983	-566984	579082	0.9791	4	0.35983
Krt10	No	0.384112	6398317	3285767	3112550	3187475	0.9765	4	0.359852
Aldh4a1	No	0.385778	29466667	51466667	-22000000	22617225	0.9727	4	0.360359
Glud1	No	0.388349	33433333	43866667	-10433333	10790531	0.9669	4	0.361707
Acaa2	No	0.393687	36200000	49166667	-12966667	13578578	0.9549	4	0.364558
Tnnc1	No	0.393059	169313	3934016	-3764703	3936591	0.9563	4	0.364558
Acnat1	No	0.395592	325777	499633	-173857	182872	0.9507	4	0.365267
Ndufb2	No	0.401064	8104733	4962133	3142600	3348073	0.9386	4	0.369255
Ndufs5	No	0.410007	6725767	2974100	3751667	4081464	0.9192	4	0.376408
Cpt1a	No	0.418301	1924503	2898233	-973730	1080132	0.9015	4	0.382924
Immt	No	0.422333	7887300	7306600	580700	650289	0.893	4	0.385391
Urah	No	0.423778	150853	1426083	-1275230	1432913	0.89	4	0.385391
Mrps17	No	0.424604	20666667	13651433	7015233	7898002	0.8882	4	0.385391
Immt	No	0.431265	7397433	6932667	464767	531533	0.8744	4	0.390331
Mccc1	No	0.452064	865873	1378667	-512793	616145	0.8323	4	0.408004
Mocs1	No	0.456046	10818	60549	-49731	60326	0.8244	4	0.410441
Rpl19	No	0.459423	295826	1730316	-1434490	1754240	0.8177	4	0.412323
Slc25a1	No	0.461782	446583	860235	-413652	508730	0.8131	4	0.413282
Mtnd5	No	0.467799	946745	550400	396345	494561	0.8014	4	0.417501
Hspd1	No	0.470767	2813633	3888667	-1075033	1351086	0.7957	4	0.418982
Uqcrc2	No	0.482942	4114567	2639533	1475033	1909499	0.7725	4	0.428628
Ehhadh	No	0.499825	8264500	6093867	2170633	2929259	0.741	4	0.441168
Suclg1	No	0.499226	5902000	9243833	-3341833	4503089	0.7421	4	0.441168
Apool	No	0.524424	3030067	2436367	593700	852306	0.6966	4	0.461608
Ndufb4	No	0.531306	15881500	10626800	5254700	7677598	0.6844	4	0.466385
Atp6v1a	No	0.536247	179142	102856	76286	112890	0.6758	4	0.469436
Echs1	No	0.542151	2647933	3490033	-842100	1265391	0.6655	4	0.472025
Ndufb7	No	0.541536	8352000	7042833	1309167	1964086	0.6666	4	0.472025
Mrps2	No	0.547775	5399733	3616567	1783167	2719193	0.6558	4	0.475629
Acat1	No	0.550169	435207	621007	-185800	285119	0.6517	4	0.476416
Shmt2	No	0.551836	15095500	8229700	6865800	10582306	0.6488	4	0.476572
Cps1	No	0.56198	44400000	41566667	2833333	4486399	0.6315	4	0.484028
Afg3l1	No	0.57091	23598	66013	-42415	68798	0.6165	4	0.490401
Decr1	No	0.590723	1522567	1938807	-416240	713048	0.5837	4	0.503539
Ndufs3	No	0.590919	9046133	7143667	1902467	3260851	0.5834	4	0.503539
Pcca	No	0.589963	13976900	10900100	3076800	5259567	0.585	4	0.503539
Hacl1	No	0.607976	330473	143961	186511	335581	0.5558	4	0.516699
Rpl30	No	0.620108	216406	515683	-299277	557909	0.5364	4	0.525615
Aldh2	No	0.624647	2970087	3804200	-834113	1576054	0.5292	4	0.528066
Ndufa7	No	0.627672	5621567	3402867	2218700	4230353	0.5245	4	0.529227
Mrps7	No	0.633045	4695833	3627057	1068777	2071138	0.516	4	0.530962
Mrps15	No	0.632649	1756520	1273490	483030	934920	0.5167	4	0.530962
Reep6	No	0.640911	448916	1000783	-551867	1095502	0.5038	4	0.536157
Clec4f	No	0.648651	39129	84056	-44927	91358	0.4918	4	0.541218
Sod2	No	0.650717	3832000	5303213	-1471213	3011218	0.4886	4	0.541531
Ndufb8	No	0.683618	5282667	4407067	875600	1996473	0.4386	4	0.565972
Hibch	No	0.682103	11653	22032	-10379	23544	0.4408	4	0.565972
Sdha	No	0.685763	182139	263215	-81076	186227	0.4354	4	0.566285
Hmgcs2	No	0.688075	15233333	16800000	-1566667	3627365	0.4319	4	0.566733
Ktn1	No	0.699618	28446	41229	-12783	30823	0.4147	4	0.574763
Ndufs7	No	0.711212	4957500	3994250	963250	2422500	0.3976	4	0.582794
Ndufb11	No	0.717106	1897200	1550520	346680	891240	0.389	4	0.586124
Hsd17b8	No	0.721157	560073	434573	125500	327618	0.3831	4	0.587935
Agxt2	No	0.737223	536183	313283	222900	619597	0.3598	4	0.599509
Mdh2	No	0.742953	22500000	20466667	2033333	5784846	0.3515	4	0.602638
Etfb	No	0.746879	4030840	5052403	-1021563	2953768	0.3459	4	0.602771
Ndufa6	No	0.745597	10554533	11875433	-1320900	3799059	0.3477	4	0.602771
Ndufa5	No	0.763552	3097823	2177590	920233	2857537	0.322	4	0.614679
Ndufv2	No	0.766806	419749	282915	136834	431087	0.3174	4	0.615751
Ndufc2	No	0.775976	16566667	18433333	-1866667	6131521	0.3044	4	0.621557
Suclg2	No	0.791871	59929	90039	-30110	106741	0.2821	4	0.632707
Micos13	No	0.800439	3183849	2146983	1036867	3838687	0.2701	4	0.637962
Rpl5	No	0.81541	46436	66249	-19813	79477	0.2493	4	0.648281
Ndufa2	No	0.835022	12050267	10433033	1617233	7277360	0.2222	4	0.66223
Dmgdh	No	0.838029	62813	81273	-18460	84640	0.2181	4	0.662974
Pccb	No	0.852601	24733333	23666667	1066667	5383514	0.1981	4	0.672841
Rpl9	No	0.860681	429512	538083	-108571	580251	0.1871	4	0.677549
Agxt	No	0.869097	128613	165126	-36513	207866	0.1757	4	0.682496
Got2	No	0.887487	75233333	78633333	-3400000	22557458	0.1507	4	0.695234
Mtnd1	No	0.908701	7136700	6618750	517950	4241671	0.1221	4	0.710117
Etfa	No	0.918168	1719493	1862533	-143040	1307729	0.1094	4	0.713142
Chdh	No	0.91925	183070	176398	6672	61816	0.1079	4	0.713142
Ndufb3	No	0.915511	13381167	12866667	514500	4555070	0.113	4	0.713142
Dync1h1	No	0.952721	123142	118735	4407	69857	0.06309	4	0.737323
Chchd3	No	0.963464	2019300	2067140	-47840	981566	0.04874	4	0.743841
Isoc2a	No	0.975382	7182267	7089100	93167	2837715	0.03283	4	0.751232
Lrp1	No	0.983352	30853	31551	-698.3	31458	0.0222	4	0.755554
Mccc2	No	0.994222	3357685	3370633	-12948	1680725	0.007704	4	0.76026
Krt2	No	0.993576	84906	83896	1010	117915	0.008565	4	0.76026
Rpl24	Yes	<0.000001	0	3796100	-3796100	11662	325.5	4	<0.000001
Atp5pf			0	0	0	0
Apoo			0	0	0	0
Mtx2			0	0	0	0
Ech1			0	0	0	0
Uqcrh			0	0	0	0
Mtx1			0	0	0	0
Uqcrb			0	0	0	0
Echdc2			0	0	0	0
Eci2			0	0	0	0
Mtx1			0	0	0	0
Nnt			0	0	0	0
Acsl5			0	0	0	0
Hibadh			0	0	0	0
Acsl1			0	0	0	0
Gsr			0	0	0	0
Cyp27a1			0	0	0	0
Cox5b			0	0	0	0
Rps29			0	0	0	0
Cox7c			0	0	0	0
Rpl29			0	0	0	0
Letm1			0	0	0	0
Plbd1			0	0	0	0
Alb			0	0	0	0
Ephx2			0	0	0	0
Rpl27a			0	0	0	0
Stoml2			0	0	0	0
Rps27l			0	0	0	0
Rplp1			0	0	0	0
Rpl37a			0	0	0	0
Cyb5a			0	0	0	0
Erlin2			0	0	0	0
Bckdhb			0	0	0	0
Slc25a3			0	0	0	0
Erlin1			0	0	0	0
Bckdha			0	0	0	0
Rps25			0	0	0	0
Cltc			0	0	0	0
Timm50			0	0	0	0
Lrrc59			0	0	0	0
Mbl1			0	0	0	0
Mrpl12			0	0	0	0
Yme1l1			0	0	0	0
Pdia5			0	0	0	0
Mmaa			0	0	0	0
Aldh7a1			0	0	0	0
Sgpl1			0	0	0	0
Ighm			0	0	0	0
Tefm			0	0	0	0
Gpd2			0	0	0	0
Helz2			0	0	0	0
Sfxn1			0	0	0	0
Ndufa1			0	0	0	0
Mrpl20			0	0	0	0
Acsm1			0	0	0	0
Parl			0	0	0	0
Sfxn2			0	0	0	0
Myh9			0	0	0	0
Sod1			0	0	0	0
Mrpl24			0	0	0	0
Mtco1			0	0	0	0
Ndufaf2			0	0	0	0
Mrpl46			0	0	0	0
Mrpl30			0	0	0	0
Spg7			0	0	0	0
Dld			0	0	0	0
Mrpl53			0	0	0	0
Ap2m1			0	0	0	0
Ndufab1			0	0	0	0
Mrpl50			0	0	0	0
Mrpl10			0	0	0	0
Ociad1			0	0	0	0
Mrpl35			0	0	0	0
Slc25a20			0	0	0	0
Mrpl42			0	0	0	0
Prdx5			0	0	0	0
Spryd4			0	0	0	0
Pusl1			0	0	0	0
Actb			0	0	0	0
Dsp			0	0	0	0
Ptpmt1			0	0	0	0
Fmo3			0	0	0	0
Mrpl51			0	0	0	0
Itpr2			0	0	0	0
Dhx30			0	0	0	0
Nipsnap2			0	0	0	0
Ndufs1			0	0	0	0
			0	0	0	0
			0	0	0	0
			0	0	0	0
			0	0	0	0
			0	0	0	0
			0	0	0	0
			0	0	0	0
			0	0	0	0
			0	0	0	0
			0	0	0	0
			0	0	0	0
			0	0	0	0
			0	0	0	0
			0	0	0	0
			0	0	0	0
			0	0	0	0
			0	0	0	0
			0	0	0	0
			0	0	0	0
			0	0	0	0
			0	0	0	0
			0	0	0	0
			0	0	0	0
			0	0	0	0

## Sheet: Band 3 (1.42-1.69 Mda)
Protein	Discovery?	P value	Mean of KO (400)	Mean of WT (500)	Difference	SE of difference	t ratio	df	q value	FDR <5%	FDR < 10%	FDR < 15%
Atp5f1e	Yes	<0.000001	0	25408167	-25408167	173398	146.5	4	4e-06
Ghitm	Yes	2e-06	21608	0	21608	523.1	41.31	4	0.000318
Rpn1	Yes	5e-06	0	90243	-90243	2733	33.01	4	0.000518
Krt2	Yes	1.2e-05	0	88612	-88612	3331	26.6	4	0.000919
Rps13	Yes	5.2e-05	0	646310	-646310	35207	18.36	4	0.003208
Cox4i1	Yes	7.9e-05	0	8211433	-8211433	497500	16.51	4	0.00349
Hspa5	Yes	7.3e-05	0	39195	-39195	2324	16.86	4	0.00349
Rps9	Yes	0.000153	0	1945150	-1945150	139343	13.96	4	0.005911
Atp5pd	Yes	0.000205	12462433	51233333	-38770900	2991927	12.96	4	0.007038
Mrpl38	Yes	0.000521	2457700	347523	2110177	206941	10.2	4	0.016133
Mrpl53	Yes	0.000593	696085	0	696085	70584	9.862	4	0.016693
Aco2	Yes	0.000659	74577	5666	68910	7179	9.598	4	0.01699
Mrpl24	Yes	0.00073	533457	32644	500813	53586	9.346	4	0.017381
Slc25a1	Yes	0.001147	0	331895	-331895	39950	8.308	4	0.02088
Mrpl21	Yes	0.000948	4938133	702053	4236080	485173	8.731	4	0.02088
Dlat	Yes	0.001109	16693	0	16693	1992	8.381	4	0.02088
Mrpl32	Yes	0.001133	1488000	118113	1369887	164367	8.334	4	0.02088
Atp5mf	Yes	0.001335	28600000	93800000	-65200000	8167823	7.983	4	0.021737
Rpl7	Yes	0.001404	2511567	6344600	-3833033	486610	7.877	4	0.021737
Mrpl35	Yes	0.00127	857880	83203	774677	95782	8.088	4	0.021737
Ehhadh	Yes	0.001499	826927	185530	641397	82840	7.743	4	0.022098
Mtatp8	Yes	0.00161	16666667	60466667	-43800000	5765029	7.598	4	0.022661
Atp5me	Yes	0.001776	24466667	97666667	-73200000	9887141	7.404	4	0.02338
Ppib	Yes	0.001812	74119	1232040	-1157921	157254	7.363	4	0.02338
Atp5f1a	Yes	0.002318	45966667	151333333	-105366667	15279362	6.896	4	0.027608
Rplp2	Yes	0.002293	0	537455	-537455	77708	6.916	4	0.027608
Atp5c1	Yes	0.002569	16350200	67666667	-51316467	7649106	6.709	4	0.029462
Mrps14	Yes	0.002666	1401450	742315	659135	99227	6.643	4	0.029477
Glul	Yes	0.002825	0	1010090	-1010090	154447	6.54	4	0.030158
Ndufa12	Yes	0.003446	109666667	74833333	34833333	5620103	6.198	4	0.035562
Mrps34	Yes	0.004003	2631200	1586900	1044300	175514	5.95	4	0.039983
Lonp1	Yes	0.005002	337703	5699	332004	59319	5.597	4	0.048394
Atp5po	Yes	0.005867	24733333	100033333	-75300000	14062559	5.355	4	0.051593
Atp5mpl	Yes	0.005974	7557500	32066667	-24509167	4600266	5.328	4	0.051593
Hsd17b10	Yes	0.006166	8738	0	8738	1655	5.281	4	0.051593
Yars2	Yes	0.005519	17706	0	17706	3251	5.447	4	0.051593
Mrpl3	Yes	0.006145	1431707	77568	1354139	256172	5.286	4	0.051593
Atp5f1d	Yes	0.007521	3586750	41200000	-37613250	7531287	4.994	4	0.05544
Hadha	Yes	0.00706	2319833	1426500	893333	175706	5.084	4	0.05544
Pecr	Yes	0.007339	22010	231465	-209455	41651	5.029	4	0.05544
Rps16	Yes	0.007361	392105	1142790	-750685	149399	5.025	4	0.05544
Acot4	Yes	0.006875	383493	0	383493	74868	5.122	4	0.05544
Mrpl27	Yes	0.008101	3937133	538430	3398703	695013	4.89	4	0.058329
Rps19	Yes	0.00929	38026	497145	-459119	97630	4.703	4	0.062528
Mrps7	Yes	0.009246	493317	182643	310673	65974	4.709	4	0.062528
Ndufaf2	Yes	0.008969	0	753760	-753760	158679	4.75	4	0.062528
Slc27a2	Yes	0.010602	0	115443	-115443	25501	4.527	4	0.069838
Bhmt	Yes	0.012255	281983	1954267	-1672283	385338	4.34	4	0.071272
Rpl18	Yes	0.013161	1355667	4442733	-3087067	726416	4.25	4	0.071272
Rpl6	Yes	0.013352	2428933	6343233	-3914300	924998	4.232	4	0.071272
Gm10260	Yes	0.01129	38203	1199683	-1161481	261302	4.445	4	0.071272
Fmo5	Yes	0.012291	13917	85727	-71810	16561	4.336	4	0.071272
Mrps2	Yes	0.013232	537933	201260	336673	79348	4.243	4	0.071272
Cyp2c29	Yes	0.013334	0	81788	-81788	19320	4.233	4	0.071272
Rpl3	Yes	0.012764	287861	2211033	-1923173	448476	4.288	4	0.071272
Mrpl37	Yes	0.011973	2058633	615893	1442740	330189	4.369	4	0.071272
Mrpl18	Yes	0.011251	2498333	1202310	1296023	291277	4.449	4	0.071272
Mrpl1	Yes	0.012493	443837	81245	362592	84024	4.315	4	0.071272
Isoc2a	Yes	0.015765	1300400	485810	814590	202254	4.028	4	0.081451
Rpl32	Yes	0.015785	798843	2125267	-1326423	329461	4.026	4	0.081451
Lactb	Yes	0.016625	45217	81248	-36032	9090	3.964	4	0.083017
Mrpl17	Yes	0.01641	2830333	945560	1884773	473642	3.979	4	0.083017
Atp5pb	Yes	0.017442	7903567	33633333	-25729767	6585963	3.907	4	0.084373
Ndufa9	Yes	0.017322	65366667	45033333	20333333	5193800	3.915	4	0.084373
Cycs	Yes	0.018092	485150	72813	412337	106723	3.864	4	0.086171
Slc25a5	Yes	0.019351	1889100	1395350	493750	130447	3.785	4	0.090773
Mrpl39	Yes	0.019999	1577817	145823	1431994	382170	3.747	4	0.092413
Mrps27	Yes	0.020699	324860	67114	257747	69520	3.707	4	0.094242
Acadvl	Yes	0.021086	31590	96944	-65354	17729	3.686	4	0.094613
Rpl27	Yes	0.021536	130079	638360	-508281	138785	3.662	4	0.095249
Mrpl22	Yes	0.023002	2867700	887847	1979853	551791	3.588	4	0.100301
Hsd17b4	Yes	0.024272	263227	685367	-422140	119651	3.528	4	0.104372
Mrpl45	Yes	0.02546	718993	161093	557900	160531	3.475	4	0.107977
Dap3	Yes	0.027075	812960	365000	447960	131441	3.408	4	0.112925
Mrpl13	Yes	0.027356	3789900	488816	3301084	971800	3.397	4	0.112925
Vcp	Yes	0.028146	0	31419	-31419	9334	3.366	4	0.114658
Mrpl41	Yes	0.028851	3754833	1007030	2747803	822836	3.339	4	0.116004
Phb	Yes	0.029782	106900000	59500000	47400000	14340037	3.305	4	0.116713
Rrbp1	Yes	0.029459	32321	269220	-236899	71418	3.317	4	0.116713
Sqor	Yes	0.030861	16490	102565	-86075	26343	3.268	4	0.119432
Phb2	Yes	0.031443	92033333	52533333	39500000	12162328	3.248	4	0.120182
Rps3	Yes	0.032508	707747	1533167	-825420	256931	3.213	4	0.12116
Rpl24	Yes	0.032404	0	741140	-741140	230455	3.216	4	0.12116
Ndufb8	Yes	0.032873	69133333	28333333	40800000	12746459	3.201	4	0.12116
Atp5f1b	Yes	0.035042	60800000	235333333	-174533333	55686154	3.134	4	0.127635
Atp5md	Yes	0.036716	12866667	71933333	-59066667	19140069	3.086	4	0.127722
Rpl13a	Yes	0.03657	1245887	2362533	-1116647	361360	3.09	4	0.127722
Afg3l2	Yes	0.036228	186450	0	186450	60149	3.1	4	0.127722
Mrpl12	Yes	0.036667	1134210	35356	1098854	355916	3.087	4	0.127722
Idh2	Yes	0.039046	99458	37482	61977	20501	3.023	4	0.128603
Cyp2d10	Yes	0.038762	23921	114551	-90630	29906	3.03	4	0.128603
Ces3a	Yes	0.037688	0	96538	-96538	31557	3.059	4	0.128603
Rps15a	Yes	0.03892	156423	811615	-655192	216496	3.026	4	0.128603
Mrps6	Yes	0.038099	1004370	225869	778501	255405	3.048	4	0.128603
Crot	Yes	0.040537	53546	0	53546	17938	2.985	4	0.132106
Mrpl4	Yes	0.041116	3146467	673820	2472647	832345	2.971	4	0.132598
Mrpl49	Yes	0.041925	1634633	401437	1233197	417881	2.951	4	0.133813
Cox7a2	Yes	0.04249	0	7736800	-7736800	2633699	2.938	4	0.134233
Rps8	Yes	0.043832	1172793	3585000	-2412207	829942	2.906	4	0.137076
Atp5pf	Yes	0.04517	410049	4703167	-4293117	1492462	2.877	4	0.139353
Rpl12	Yes	0.045461	411823	2438500	-2026677	706117	2.87	4	0.139353
Uqcrc1	Yes	0.04707	193000000	138666667	54333333	19160144	2.836	4	0.142871
Mrps5	Yes	0.048057	316130	219635	96495	34275	2.815	4	0.144451
Mrpl15	Yes	0.049095	4032733	1104567	2928167	1047902	2.794	4	0.145426
Gadd45gip1	Yes	0.049321	114983	587105	-472122	169230	2.79	4	0.145426
Rps14	Yes	0.049898	195300	747170	-551870	198626	2.778	4	0.145741
Slc25a11	Yes	0.05433	112764	21505	91259	33852	2.696	4	0.157202
Rpl23	Yes	0.056197	0	557140	-557140	209191	2.663	4	0.161097
Rps5	Yes	0.056768	95893	243225	-147332	55522	2.654	4	0.161242
Ndufb3	Yes	0.05816	88233333	44400000	43833333	16663966	2.63	4	0.163695
Krt10	Yes	0.059328	579740	143093	436647	167203	2.611	4	0.163999
Ndufa11	Yes	0.059113	34400000	16400000	18000000	6883555	2.615	4	0.163999
Mrps33	Yes	0.060189	1536600	426949	1109651	427153	2.598	4	0.164906
Mrps28	Yes	0.061285	368275	68939	299336	115992	2.581	4	0.166437
Atp5mg	Yes	0.06473	3170027	33300000	-30129973	11913547	2.529	4	0.170853
Rps27a	Yes	0.06493	22278	236814	-214536	84926	2.526	4	0.170853
Rps11	Yes	0.065014	309700	719010	-409310	162107	2.525	4	0.170853
Mrpl34	Yes	0.065119	1285800	243916	1041884	412884	2.523	4	0.170853
Nipsnap1	Yes	0.066166	4566867	3137267	1429600	569910	2.508	4	0.172142
Acox1	Yes	0.067658	140135	393295	-253160	101769	2.488	4	0.174556
Acbd5	Yes	0.06886	0	318901	-318901	129049	2.471	4	0.176192
Rpl21	Yes	0.069752	2415033	4835733	-2420700	984347	2.459	4	0.17701
Mrps30	Yes	0.070528	2190167	469620	1720547	702575	2.449	4	0.177523
Dbt	Yes	0.071352	2191790	302097	1889693	775057	2.438	4	0.178149
Rdh7	Yes	0.075179	99013	435540	-336527	140815	2.39	4	0.183281
Ndufb4	Yes	0.074796	118333333	110000000	8333333	3480102	2.395	4	0.183281
Mrpl50	Yes	0.075183	2292580	0	2292580	959313	2.39	4	0.183281
Mdh2	Yes	0.082206	2898800	1916033	982767	425795	2.308	4	0.194743
Atad3	Yes	0.082155	285630	175901	109730	47530	2.309	4	0.194743
Ndufa4	Yes	0.082401	0	1311095	-1311095	568577	2.306	4	0.194743
Mrpl10	Yes	0.08232	106949	0	106949	46362	2.307	4	0.194743
Cyc1	No	0.086485	143666667	72500000	71166667	31461211	2.262	4	0.202846
Rdh16f1	No	0.088441	99013	343775	-244762	109179	2.242	4	0.205874
Rpl10	No	0.090363	0	455449	-455449	204929	2.222	4	0.208779
Ndufa13	No	0.09199	92966667	73966667	19000000	8611168	2.206	4	0.210891
Ndufc2	No	0.092639	57766667	39700000	18066667	8211645	2.2	4	0.210891
Ndufb7	No	0.095396	54700000	46000000	8700000	4002083	2.174	4	0.215582
Ndufs3	No	0.099018	59300000	34900000	24400000	11398538	2.141	4	0.216408
Mrps35	No	0.098555	826073	492810	333263	155382	2.145	4	0.216408
Rpl4	No	0.097672	1500100	4229233	-2729133	1267700	2.153	4	0.216408
Rps3a	No	0.099257	72369	279505	-207136	96861	2.138	4	0.216408
Mrpl9	No	0.098681	1896800	745493	1151307	537074	2.144	4	0.216408
Rpl27a	No	0.10009	0	769265	-769265	360980	2.131	4	0.216698
Rplp0	No	0.102999	1204750	3315700	-2110950	1002536	2.106	4	0.221448
Rpl15	No	0.109595	219477	932140	-712663	347510	2.051	4	0.232424
Slc25a5	No	0.110356	1889100	960155	928945	454325	2.045	4	0.232424
Mrpl58	No	0.109852	2076500	826370	1250130	610206	2.049	4	0.232424
Mrps25	No	0.112597	578434	0	578434	285365	2.027	4	0.235541
Arg1	No	0.116189	220913	1146293	-925381	462816	1.999	4	0.240266
Ndufa10	No	0.116408	46500000	37533333	8966667	4488256	1.998	4	0.240266
Rps20	No	0.119019	1355450	2747600	-1392150	703673	1.978	4	0.24249
Ndufs4	No	0.119052	15575367	6965233	8610133	4352597	1.978	4	0.24249
Cyp2d9	No	0.121593	9507	47347	-37840	19309	1.96	4	0.246048
Mgst1	No	0.125111	41236	1000460	-959224	495753	1.935	4	0.251522
Marc1	No	0.125962	75251	231783	-156532	81147	1.929	4	0.2516
Rps4x	No	0.130747	509047	858403	-349357	184199	1.897	4	0.259483
Me1	No	0.132505	48242	796283	-748041	396827	1.885	4	0.261297
Cox5a	No	0.134769	0	856268	-856268	457800	1.87	4	0.263208
Mrpl2	No	0.135175	1448217	450235	997982	534309	1.868	4	0.263208
Bphl	No	0.145053	312233	1032665	-720432	398690	1.807	4	0.278934
Mrpl28	No	0.144693	2374933	1063120	1311813	725105	1.809	4	0.278934
Vdac2	No	0.147644	396947	0	396947	221538	1.792	4	0.281675
Echs1	No	0.148298	2212910	100488	2112422	1181453	1.788	4	0.281675
Mtco2	No	0.153979	0	1794303	-1794303	1021959	1.756	4	0.290682
Mrps24	No	0.155365	776770	277685	499085	285506	1.748	4	0.291522
Aldh2	No	0.159998	354050	73143	280907	163039	1.723	4	0.297223
Mrps23	No	0.161069	2199657	686330	1513327	881255	1.717	4	0.297223
Rpl18a	No	0.161284	1184900	2395200	-1210300	705260	1.716	4	0.297223
Hadh	No	0.163586	189685	66019	123666	72574	1.704	4	0.297919
Acad11	No	0.162684	15242	76957	-61715	36118	1.709	4	0.297919
Uqcrc2	No	0.168211	213666667	186666667	27000000	16069294	1.68	4	0.300479
Cox6c	No	0.168874	0	4099033	-4099033	2444454	1.677	4	0.300479
Nudt7	No	0.168644	126933	758777	-631844	376539	1.678	4	0.300479
Mrpl47	No	0.168777	439443	20525	418918	249748	1.677	4	0.300479
Mrps9	No	0.175747	262083	116409	145675	88669	1.643	4	0.309154
Ndufa6	No	0.175002	82466667	48466667	34000000	20649590	1.647	4	0.309154
Hadhb	No	0.1905	2208467	1090317	1118150	710184	1.574	4	0.32949
Scp2	No	0.189995	211923	627853	-415930	263798	1.577	4	0.32949
Mrps21	No	0.18862	2188933	1165900	1023033	646319	1.583	4	0.32949
Mrpl23	No	0.201485	2968657	867530	2101127	1376035	1.527	4	0.346554
Pcca	No	0.203685	201028	30794	170234	112162	1.518	4	0.348403
Rpl13	No	0.211368	249288	924983	-675696	454583	1.486	4	0.359558
Ndufa1	No	0.214127	12927500	8012033	4915467	3331535	1.475	4	0.36226
Rpl14	No	0.215385	2459067	6553300	-4094233	2784285	1.47	4	0.362408
Bdh1	No	0.220627	489357	168669	320688	221143	1.45	4	0.368422
Gpam	No	0.221339	48850	24694	24157	16689	1.447	4	0.368422
Mrps10	No	0.223309	166536	58456	108080	75059	1.44	4	0.369713
Mtnd4	No	0.231229	10558300	6283933	4274367	3030520	1.41	4	0.38079
Ndufv1	No	0.238304	57133333	45733333	11400000	8231376	1.385	4	0.389983
Uqcrq	No	0.23933	155000000	111000000	44000000	31853833	1.381	4	0.389983
Cat	No	0.243419	2640433	5063767	-2423333	1772770	1.367	4	0.391871
Ndufs1	No	0.244215	69966667	56000000	13966667	10237893	1.364	4	0.391871
Uqcrfs1	No	0.244287	35500000	16600000	18900000	13856647	1.364	4	0.391871
Dnaja3	No	0.248122	250193	104161	146032	108109	1.351	4	0.395973
Dhrs4	No	0.253988	596037	1015617	-419580	315237	1.331	4	0.401197
Rpl28	No	0.253923	261607	1823297	-1561690	1173134	1.331	4	0.401197
Oat	No	0.256289	119915	48673	71242	53834	1.323	4	0.402777
Shmt2	No	0.258608	763467	296257	467210	355096	1.316	4	0.402982
Mrps22	No	0.260324	925457	416521	508936	388464	1.31	4	0.402982
Cct4	No	0.260114	4319	0	4319	3295	1.311	4	0.402982
Vdac1	No	0.262367	117153	0	117153	89876	1.303	4	0.404123
Tysnd1	No	0.265305	4506	0	4506	3482	1.294	4	0.406626
Cps1	No	0.365243	4378833	3534767	844067	827213	1.02	4	0.407578
Immt	No	0.336738	33597	84466	-50869	46643	1.091	4	0.407578
Apool	No	0.291366	110529	129310	-18781	15465	1.214	4	0.407578
Hmgcs2	No	0.313511	1268297	964420	303877	263796	1.152	4	0.407578
Nipsnap3b	No	0.370086	115759	0	115759	114735	1.009	4	0.407578
Vdac3	No	0.369579	102236	0	102236	101212	1.01	4	0.407578
Abcd3	No	0.31771	225615	618593	-392979	344553	1.141	4	0.407578
Acaa1b	No	0.351124	328500	462203	-133703	126790	1.055	4	0.407578
Acaa1b	No	0.371887	0	218849	-218849	217825	1.005	4	0.407578
Acaa1a	No	0.343559	328500	472550	-144050	134208	1.073	4	0.407578
Aldh1b1	No	0.370308	122873	0	122873	121849	1.008	4	0.407578
Mccc1	No	0.354682	23379	0	23379	22355	1.046	4	0.407578
Mtx2	No	0.323611	0	9231	-9231	8207	1.125	4	0.407578
Gstk1	No	0.369698	218530	336430	-117900	116751	1.01	4	0.407578
Ppif	No	0.36294	40616	0	40616	39592	1.026	4	0.407578
Acad9	No	0.367031	0	64503	-64503	63479	1.016	4	0.407578
Mcur1	No	0.28786	5580	0	5580	4556	1.225	4	0.407578
Rps2	No	0.2771	454710	1148610	-693900	551966	1.257	4	0.407578
Hmgcl	No	0.33624	12168	0	12168	11144	1.092	4	0.407578
Prdx1	No	0.371677	198203	0	198203	197179	1.005	4	0.407578
Hspa8	No	0.344554	0	15479	-15479	14455	1.071	4	0.407578
Slc25a4	No	0.371529	185853	0	185853	184829	1.006	4	0.407578
Acsl1	No	0.311071	7480	0	7480	6456	1.159	4	0.407578
Urah	No	0.370053	0	114756	-114756	113732	1.009	4	0.407578
Ndufa8	No	0.302427	59266667	44666667	14600000	12344724	1.183	4	0.407578
Tnnc1	No	0.370814	0	142919	-142919	141895	1.007	4	0.407578
Acox2	No	0.323845	0	9272	-9272	8248	1.124	4	0.407578
Stt3a	No	0.340934	0	13832	-13832	12808	1.08	4	0.407578
Ssr1	No	0.366549	0	60303	-60303	59279	1.017	4	0.407578
Pxmp4	No	0.365523	0	52983	-52983	51959	1.02	4	0.407578
Cs	No	0.332233	11044	0	11044	10020	1.102	4	0.407578
Slc27a5	No	0.284652	0	5395	-5395	4371	1.234	4	0.407578
Ugt1a1	No	0.356977	0	26481	-26481	25457	1.04	4	0.407578
Acadl	No	0.356437	25677	0	25677	24653	1.042	4	0.407578
Sdha	No	0.347421	17103	0	17103	16079	1.064	4	0.407578
Maob	No	0.356486	25749	0	25749	24725	1.041	4	0.407578
Acadm	No	0.367371	67829	0	67829	66805	1.015	4	0.407578
Hsd17b8	No	0.324133	9323	0	9323	8299	1.123	4	0.407578
Chdh	No	0.322923	0	9112	-9112	8088	1.127	4	0.407578
Prodh	No	0.351455	20088	0	20088	19064	1.054	4	0.407578
Aifm1	No	0.343601	15007	0	15007	13983	1.073	4	0.407578
Cyp2c29	No	0.362509	0	39099	-39099	38075	1.027	4	0.407578
Ecsit	No	0.350175	0	19031	-19031	18007	1.057	4	0.407578
Cyp2c54	No	0.348579	0	17862	-17862	16838	1.061	4	0.407578
Ptcd3	No	0.301335	376803	290767	86037	72557	1.186	4	0.407578
Acsf2	No	0.339829	0	13399	-13399	12375	1.083	4	0.407578
Cox6b1	No	0.37326	0	686216	-686216	685192	1.001	4	0.407578
Rpl29	No	0.368446	0	81109	-81109	80085	1.013	4	0.407578
Eef1a1	No	0.348597	0	17874	-17874	16850	1.061	4	0.407578
Cfh	No	0.365071	0	50296	-50296	49272	1.021	4	0.407578
Rps24	No	0.362624	0	39493	-39493	38469	1.027	4	0.407578
Tcp1	No	0.276016	4955	0	4955	3931	1.26	4	0.407578
Lrpprc	No	0.347702	0	17281	-17281	16257	1.063	4	0.407578
Hsp90b1	No	0.283636	5339	0	5339	4315	1.237	4	0.407578
Rpl9	No	0.372076	0	241359	-241359	240335	1.004	4	0.407578
Ndufa7	No	0.323828	49766667	32266667	17500000	15566595	1.124	4	0.407578
Rpl5	No	0.309212	0	7278	-7278	6254	1.164	4	0.407578
Afg3l1	No	0.346609	16608	0	16608	15584	1.066	4	0.407578
Rps26	No	0.372527	0	320386	-320386	319362	1.003	4	0.407578
Rpl31	No	0.372621	0	343916	-343916	342892	1.003	4	0.407578
Rpl17	No	0.372053	0	238473	-238473	237449	1.004	4	0.407578
Rpl26	No	0.365216	0	51129	-51129	50105	1.02	4	0.407578
Ndufs1	No	0.347662	67200000	56000000	11200000	10535337	1.063	4	0.407578
Rplp1	No	0.36291	0	40506	-40506	39482	1.026	4	0.407578
Rdh7	No	0.371743	0	204249	-204249	203225	1.005	4	0.407578
Slc25a3	No	0.351862	0	20450	-20450	19426	1.053	4	0.407578
Ndufv3	No	0.296252	2621933	6280000	-3658067	3047664	1.2	4	0.407578
Ndufs6	No	0.295459	32333333	19699300	12634033	10505858	1.203	4	0.407578
Mrps11	No	0.272869	441680	270810	170870	134521	1.27	4	0.407578
Dmgdh	No	0.350537	0	19318	-19318	18294	1.056	4	0.407578
Hibch	No	0.293088	0	5913	-5913	4889	1.209	4	0.407578
Mrpl20	No	0.352904	825866	185495	640372	609787	1.05	4	0.407578
Ephx1	No	0.32983	10467	0	10467	9443	1.108	4	0.407578
Mrpl19	No	0.315181	1020703	602865	417838	364163	1.147	4	0.407578
Rack1	No	0.327721	0	10011	-10011	8987	1.114	4	0.407578
Mrpl46	No	0.36357	0	43063	-43063	42039	1.024	4	0.407578
Mrps15	No	0.329051	138313	85760	52553	47325	1.11	4	0.407578
Mrpl44	No	0.291754	965163	495440	469723	387139	1.213	4	0.407578
Ociad1	No	0.36774	71863	0	71863	70839	1.014	4	0.407578
Cct8	No	0.34208	0	14313	-14313	13289	1.077	4	0.407578
Pex1	No	0.309807	0	7341	-7341	6317	1.162	4	0.407578
Ndufs1	No	0.373877	18000683	0	18000683	17999659	1	4	0.407578
Ndufa2	No	0.411368	76800000	51266667	25533333	27866547	0.9163	4	0.446875
Mrps17	No	0.413255	1219570	853660	365910	401117	0.9122	4	0.447356
Acat1	No	0.424952	115005	180601	-65596	73910	0.8875	4	0.458415
Ndufs7	No	0.42865	24198867	16598100	7600767	8639188	0.8798	4	0.460798
Cyp2d26	No	0.43285	89160	59688	29473	33833	0.8711	4	0.463704
Pccb	No	0.442532	380937	92509	288427	338781	0.8514	4	0.472441
Ndufs8	No	0.448308	18900000	14166667	4733333	5636587	0.8398	4	0.476963
Aldh4a1	No	0.461351	10086800	15761167	-5674367	6971387	0.814	4	0.485831
Ndufs2	No	0.460523	58833333	50300000	8533333	10463004	0.8156	4	0.485831
Ndufb2	No	0.459672	55233333	40066667	15166667	18558436	0.8172	4	0.485831
Rpl30	No	0.467754	32812	172926	-140114	174816	0.8015	4	0.490904
Rpl19	No	0.47038	15441	77139	-61698	77469	0.7964	4	0.491992
Mrpl30	No	0.472957	404849	79286	325563	411339	0.7915	4	0.493022
Mtnd5	No	0.477959	10374467	7381767	2992700	3827400	0.7819	4	0.494904
Ndufb6	No	0.476872	23666667	33533333	-9866667	12585265	0.784	4	0.494904
Ndufs5	No	0.483379	32800000	26500000	6300000	8164353	0.7716	4	0.498847
Txnrd2	No	0.491379	23153	5992	17161	22680	0.7567	4	0.503745
Rps29	No	0.490558	227983	1018016	-790033	1042009	0.7582	4	0.503745
Ndufb10	No	0.495097	47366667	39433333	7933333	10581378	0.7497	4	0.505881
Sod2	No	0.502673	2037040	1427193	609847	828831	0.7358	4	0.510255
Ndufv2	No	0.501748	33033333	25533333	7500000	10169672	0.7375	4	0.510255
Gldc	No	0.527157	6042	18855	-12814	18524	0.6917	4	0.532527
Pex14	No	0.528055	8516	27518	-19002	27533	0.6902	4	0.532527
Mrpl57	No	0.538371	353049	106146	246903	367386	0.6721	4	0.541168
Mrps16	No	0.545563	576549	179173	397377	602467	0.6596	4	0.546623
Tst	No	0.554189	323780	235870	87910	136342	0.6448	4	0.549576
Cpt1a	No	0.554769	179787	139976	39811	61838	0.6438	4	0.549576
Decr2	No	0.555611	61773	104858	-43085	67074	0.6424	4	0.549576
Mrpl43	No	0.550715	1451357	924017	527340	810395	0.6507	4	0.549576
Ndufb9	No	0.560967	49733333	35400000	14333333	22634438	0.6333	4	0.553106
Rpl7a	No	0.573088	179243	509416	-330173	538725	0.6129	4	0.563264
Hspa9	No	0.605306	264660	152188	112472	200814	0.5601	4	0.592645
Ndufa5	No	0.60681	38166667	30233333	7933333	14226111	0.5577	4	0.592645
Immt	No	0.612164	58325	78324	-19999	36422	0.5491	4	0.595993
Uox	No	0.614688	11116433	13694767	-2578333	4730485	0.545	4	0.596575
Immt	No	0.620221	31203	47411	-16208	30225	0.5362	4	0.600063
Uqcrh	No	0.626164	30533333	24833333	5700000	10819068	0.5268	4	0.602051
Ndufb5	No	0.624901	63933333	52966667	10966667	20737218	0.5288	4	0.602051
Uqcr10	No	0.641527	141466667	116433333	25033333	49787939	0.5028	4	0.613015
Slc25a13	No	0.640613	93045	125971	-32926	65301	0.5042	4	0.613015
Mccc2	No	0.652897	41373	19782	21590	44496	0.4852	4	0.62196
Glud1	No	0.663392	3560067	2668517	891550	1900353	0.4691	4	0.629538
Mtnd1	No	0.664919	46600000	35855367	10744633	23016524	0.4668	4	0.629538
Mrps26	No	0.667326	501350	432627	68723	148379	0.4632	4	0.629891
Myh9	No	0.672351	12464	18041	-5577	12243	0.4555	4	0.630787
Mrpl42	No	0.671755	185209	91536	93673	205223	0.4564	4	0.630787
Gcdh	No	0.676759	17345	33767	-16423	36585	0.4489	4	0.633005
Marc2	No	0.68455	19619	10496	9123	20868	0.4372	4	0.638364
P4hb	No	0.687016	4067	6958	-2891	6669	0.4335	4	0.638739
Hspd1	No	0.691767	63173	33310	29862	70035	0.4264	4	0.640998
Uqcrb	No	0.693586	145000000	126733333	18266667	43113854	0.4237	4	0.640998
Got2	No	0.730176	24066667	21966667	2100000	5676462	0.3699	4	0.6709
Mtnd2	No	0.730275	6824527	5260887	1563640	4228291	0.3698	4	0.6709
Rpl11	No	0.735366	89843	153933	-64090	176833	0.3624	4	0.671591
Ctsh	No	0.733398	27594	16383	11210	30690	0.3653	4	0.671591
Rps7	No	0.748581	37033	61079	-24047	70023	0.3434	4	0.681649
Acaa2	No	0.757296	5694667	6415500	-720833	2178102	0.3309	4	0.681833
Etfb	No	0.757592	528317	636240	-107923	326523	0.3305	4	0.681833
Dnajc11	No	0.755653	13916	8884	5032	15099	0.3333	4	0.681833
Dlst	No	0.755886	2564500	2065100	499400	1499887	0.333	4	0.681833
Sardh	No	0.761031	13092	20573	-7481	22974	0.3256	4	0.682942
Ndufb11	No	0.76817	16100000	19908100	-3808100	12070728	0.3155	4	0.687356
Ssr4	No	0.782906	16402	24728	-8326	28255	0.2947	4	0.698524
Mrps18b	No	0.794251	381537	308800	72737	260934	0.2788	4	0.70661
Eci1	No	0.797951	168340	209155	-40815	149186	0.2736	4	0.707867
Prdx5	No	0.80876	32674	47133	-14458	55926	0.2585	4	0.715406
Rpl8	No	0.812119	680365	743600	-63235	249094	0.2539	4	0.71633
Otc	No	0.855604	36683	48149	-11467	59096	0.194	4	0.752543
Ndufb1	No	0.861327	66500000	56400000	10100000	54233630	0.1862	4	0.75543
Emc2	No	0.873411	12879	16141	-3262	19211	0.1698	4	0.763864
Pc	No	0.883267	66218	61616	4602	29418	0.1564	4	0.770308
Ndufab1	No	0.91827	8925500	9505000	-579500	5304626	0.1092	4	0.798585
Soat2	No	0.928243	12194	13822	-1628	16987	0.09586	4	0.804997
Etfa	No	0.930941	254360	266830	-12470	135188	0.09224	4	0.805082
Suclg1	No	0.937412	290559	326996	-36437	435991	0.08357	4	0.80842
Acnat1	No	0.991053	8755	8625	129.3	10842	0.01193	4	0.852306
Chchd3			0	0	0	0
Ces1d			0	0	0	0
Micos13			0	0	0	0
Dad1			0	0	0	0
Rpn2			0	0	0	0
Ddost			0	0	0	0
Apoo			0	0	0	0
Mcu			0	0	0	0
Agmat			0	0	0	0
Agxt2			0	0	0	0
Magt1			0	0	0	0
Mlec			0	0	0	0
Ech1			0	0	0	0
Samm50			0	0	0	0
Mtx1			0	0	0	0
Aass			0	0	0	0
Decr1			0	0	0	0
Mtch2			0	0	0	0
Echdc2			0	0	0	0
Ppia			0	0	0	0
Mtx1			0	0	0	0
Krt76			0	0	0	0
Hacl1			0	0	0	0
Eci2			0	0	0	0
Mtx1			0	0	0	0
Man2b1			0	0	0	0
Nnt			0	0	0	0
Hexb			0	0	0	0
Stt3b			0	0	0	0
Acsl5			0	0	0	0
Fgg			0	0	0	0
Serhl			0	0	0	0
Acly			0	0	0	0
Gatd3a			0	0	0	0
Hibadh			0	0	0	0
Acsl1			0	0	0	0
Ccdc90b			0	0	0	0
C3			0	0	0	0
Gsr			0	0	0	0
Ktn1			0	0	0	0
Cyp27a1			0	0	0	0
Pzp			0	0	0	0
Nomo1			0	0	0	0
Gk			0	0	0	0
Apob			0	0	0	0
Cyp2c69			0	0	0	0
C4b			0	0	0	0
Fga			0	0	0	0
Emc1			0	0	0	0
Clec4f			0	0	0	0
Hdlbp			0	0	0	0
Cyp2c50			0	0	0	0
Fgb			0	0	0	0
Thbs1			0	0	0	0
Lrp1			0	0	0	0
Cyp2a12			0	0	0	0
Cox5b			0	0	0	0
Cox7c			0	0	0	0
Gm10320			0	0	0	0
Sec61a1			0	0	0	0
Rpsa			0	0	0	0
Rpl10a			0	0	0	0
Hsd3b5			0	0	0	0
Letm1			0	0	0	0
Hsd17b12			0	0	0	0
Plbd1			0	0	0	0
Aldob			0	0	0	0
Mogs			0	0	0	0
Alb			0	0	0	0
Ephx2			0	0	0	0
Etfdh			0	0	0	0
Rpl36			0	0	0	0
Rpl35a			0	0	0	0
Stoml2			0	0	0	0
Rps27l			0	0	0	0
Rpl37a			0	0	0	0
Cyb5a			0	0	0	0
Erlin2			0	0	0	0
Bckdhb			0	0	0	0
Erlin1			0	0	0	0
Bckdha			0	0	0	0
Rps25			0	0	0	0
Rpl22			0	0	0	0
Cltc			0	0	0	0
Timm50			0	0	0	0
Lrrc59			0	0	0	0
Mbl1			0	0	0	0
Yme1l1			0	0	0	0
Pdia5			0	0	0	0
Mmaa			0	0	0	0
Cyp2f2			0	0	0	0
Tbl2			0	0	0	0
Ociad2			0	0	0	0
Snd1			0	0	0	0
Aldh7a1			0	0	0	0
Lgals9			0	0	0	0
Mocs1			0	0	0	0
Fech			0	0	0	0
Sgpl1			0	0	0	0
Ighm			0	0	0	0
Tefm			0	0	0	0
Gpd2			0	0	0	0
Helz2			0	0	0	0
Reep6			0	0	0	0
Sfxn1			0	0	0	0
Acsm1			0	0	0	0
Parl			0	0	0	0
Sfxn2			0	0	0	0
Lonp2			0	0	0	0
Sod1			0	0	0	0
Mtco1			0	0	0	0
Spg7			0	0	0	0
Dld			0	0	0	0
Ap2m1			0	0	0	0
Anxa2			0	0	0	0
Slc25a20			0	0	0	0
Cct3			0	0	0	0
Cct6a			0	0	0	0
Cct2			0	0	0	0
Ndufaf1			0	0	0	0
Tmem126b			0	0	0	0
Cct5			0	0	0	0
Cct7			0	0	0	0
Tmem186			0	0	0	0
Pdia3			0	0	0	0
Emc3			0	0	0	0
Dync1h1			0	0	0	0
Atp6v1g1			0	0	0	0
Agxt			0	0	0	0
Atp6v1a			0	0	0	0
Suclg2			0	0	0	0
Spryd4			0	0	0	0
Pusl1			0	0	0	0
Actb			0	0	0	0
Hspe1			0	0	0	0
Dsp			0	0	0	0
Ptpmt1			0	0	0	0
Fmo3			0	0	0	0
Mrpl51			0	0	0	0
Itpr2			0	0	0	0
Dhx30			0	0	0	0
Cisd1			0	0	0	0
Nipsnap2			0	0	0	0
Pam16			0	0	0	0
Atp6v1b2			0	0	0	0
			0	0	0	0
			0	0	0	0
			0	0	0	0
			0	0	0	0
			0	0	0	0
			0	0	0	0
			0	0	0	0
			0	0	0	0
			0	0	0	0
			0	0	0	0
			0	0	0	0
			0	0	0	0
			0	0	0	0
			0	0	0	0
			0	0	0	0
			0	0	0	0
			0	0	0	0
			0	0	0	0
			0	0	0	0
			0	0	0	0
			0	0	0	0
			0	0	0	0
			0	0	0	0
			0	0	0	0

## Sheet: Band 4 (1.70-2.03 Mda)
Protein	Discovery?	P value	Mean of KO (400)	Mean of WT (500)	Difference	SE of difference	t ratio	df	q value	FDR <5%	FDR < 10%	FDR < 15%
Hdlbp	Yes	1e-06	0	11742	-11742	259.5	45.24	4	0.00043
Mrpl30	Yes	5e-06	3765567	0	3765567	113702	33.12	4	0.000747
Mrpl17	Yes	1.7e-05	11833333	1280850	10552483	435195	24.25	4	0.001723
Rpl8	Yes	2.8e-05	4285000	1518567	2766433	128487	21.53	4	0.002072
Hsd17b8	Yes	3.9e-05	516100	23951	492149	24937	19.74	4	0.002342
Mrpl46	Yes	9.4e-05	832285	38759	793526	50323	15.77	4	0.004744
Rpl19	Yes	0.000127	0	971495	-971495	66340	14.64	4	0.005443
Rps19	Yes	0.000157	0	658100	-658100	47441	13.87	4	0.005895
Mtatp8	Yes	0.000179	0	5708700	-5708700	425623	13.41	4	0.005981
Mrpl22	Yes	0.000275	11233333	1930667	9302667	774257	12.01	4	0.008286
Rps5	Yes	0.000328	129205	322350	-193145	16811	11.49	4	0.008971
Dmgdh	Yes	0.000453	198005	0	198005	18726	10.57	4	0.011362
Nipsnap3b	Yes	0.000582	1160645	0	1160645	117118	9.91	4	0.011673
Ptcd3	Yes	0.000552	1783833	226545	1557288	155041	10.04	4	0.011673
Rplp2	Yes	0.000641	0	1300600	-1300600	134580	9.664	4	0.011673
Rplp1	Yes	0.00063	0	467800	-467800	48186	9.708	4	0.011673
Mrpl19	Yes	0.000659	4977767	910870	4066897	423755	9.597	4	0.011673
Phb	Yes	0.000701	181000000	33200000	147800000	15648536	9.445	4	0.011726
Mrps23	Yes	0.000785	5771700	237594	5534106	603547	9.169	4	0.011829
Mrpl34	Yes	0.000775	3907350	960205	2947145	320333	9.2	4	0.011829
Got2	Yes	0.000987	149000000	46800000	102200000	11827651	8.641	4	0.013866
Mrps6	Yes	0.001013	2788467	0	2788467	324930	8.582	4	0.013866
Mrpl21	Yes	0.00113	18566667	2198347	16368320	1962595	8.34	4	0.014793
Mrps27	Yes	0.001233	445753	57190	388563	47667	8.152	4	0.015469
Hadhb	Yes	0.001418	15033333	1712867	13320467	1695329	7.857	4	0.016107
Bdh1	Yes	0.001362	5256333	676370	4579963	576798	7.94	4	0.016107
Ociad2	Yes	0.001444	0	146295	-146295	18709	7.819	4	0.016107
Hadh	Yes	0.001896	1330350	404245	926105	127289	7.276	4	0.01843
Phb2	Yes	0.001999	156000000	28033333	127966667	17836511	7.174	4	0.01843
Hmgcl	Yes	0.001812	661700	0	661700	89853	7.364	4	0.01843
Rpl37a	Yes	0.001828	0	136815	-136815	18622	7.347	4	0.01843
Mrpl4	Yes	0.001909	7466967	1442903	6024063	829521	7.262	4	0.01843
Ndufaf2	Yes	0.002019	0	146730	-146730	20507	7.155	4	0.01843
Clec4f	Yes	0.002515	145150	0	145150	21512	6.747	4	0.022281
Hadha	Yes	0.003269	11309800	2292967	9016833	1434117	6.287	4	0.025908
Pex14	Yes	0.003014	0	73074	-73074	11370	6.427	4	0.025908
Rps13	Yes	0.003156	0	1115505	-1115505	175743	6.347	4	0.025908
Mrpl44	Yes	0.003248	5396300	349957	5046344	801247	6.298	4	0.025908
Mrpl18	Yes	0.003466	14966667	2058533	12908133	2085959	6.188	4	0.02677
Mrpl37	Yes	0.003809	9374700	909070	8465630	1403610	6.031	4	0.028683
Immt	Yes	0.004258	985733	72086	913647	156169	5.85	4	0.029827
Dap3	Yes	0.004104	1721233	282583	1438650	243442	5.91	4	0.029827
Mrpl9	Yes	0.004236	8732833	1147520	7585313	1294652	5.859	4	0.029827
Immt	Yes	0.004996	971153	49006	922147	164704	5.599	4	0.034199
Atad3	Yes	0.005468	1167567	32699	1134868	207826	5.461	4	0.034558
Mrpl15	Yes	0.005286	8954067	1881400	7072667	1283105	5.512	4	0.034558
Mrpl41	Yes	0.005211	17800000	1916050	15883950	2870231	5.534	4	0.034558
Mrpl32	Yes	0.005507	3840733	436835	3403898	624594	5.45	4	0.034558
Immt	Yes	0.005668	971153	60546	910607	168428	5.407	4	0.034838
Mrps17	Yes	0.006297	3763100	111609	3651491	695505	5.25	4	0.037931
Hspa9	Yes	0.006715	1326833	123830	1203004	233309	5.156	4	0.038978
Aifm1	Yes	0.006729	512223	28225	483998	93921	5.153	4	0.038978
Acot4	Yes	0.007141	2437100	42213	2394887	472570	5.068	4	0.040585
Bckdha	Yes	0.007651	97465	0	97465	19610	4.97	4	0.042674
Mrpl53	Yes	0.007924	8966833	33644	8933189	1815344	4.921	4	0.043395
Rpl26	Yes	0.008385	0	1487680	-1487680	307220	4.842	4	0.045102
Ndufa1	Yes	0.008584	415249	13230667	-12815417	2664180	4.81	4	0.045358
Acadl	Yes	0.008908	738390	0	738390	155140	4.76	4	0.046262
Mrpl24	Yes	0.009262	4542400	732150	3810250	809531	4.707	4	0.047283
Lactb	Yes	0.009729	254975	77308	177667	38284	4.641	4	0.048037
Mrpl43	Yes	0.009649	13500000	1555637	11944363	2567732	4.652	4	0.048037
Crot	Yes	0.010812	83363	0	83363	18520	4.501	4	0.052527
Lonp1	Yes	0.011328	477850	0	477850	107607	4.441	4	0.053312
Gcdh	Yes	0.0113	0	38423	-38423	8646	4.444	4	0.053312
Aco2	Yes	0.013085	144921	7611	137310	32255	4.257	4	0.054154
Ppib	Yes	0.012467	0	988850	-988850	229006	4.318	4	0.054154
Mrps26	Yes	0.013125	1611000	445127	1165873	274120	4.253	4	0.054154
Sardh	Yes	0.012111	737185	124443	612742	140704	4.355	4	0.054154
Acsf2	Yes	0.011715	89786	0	89786	20418	4.397	4	0.054154
Lgals9	Yes	0.012831	236470	0	236470	55229	4.282	4	0.054154
Hibch	Yes	0.0124	115318	7949	107368	24826	4.325	4	0.054154
Mrpl45	Yes	0.012985	5584600	456397	5128203	1201935	4.267	4	0.054154
Mrps30	Yes	0.012854	8621733	888870	7732863	1807024	4.279	4	0.054154
Mrpl58	Yes	0.013372	11972733	491983	11480751	2714262	4.23	4	0.054429
Hspd1	Yes	0.013778	332733	105076	227657	54300	4.193	4	0.055221
Mrpl28	Yes	0.013934	14333333	2585267	11748067	2811453	4.179	4	0.055221
Nipsnap1	Yes	0.014628	21933333	6464333	15469000	3755828	4.119	4	0.05705
Mrps21	Yes	0.014963	5045533	1111900	3933633	961543	4.091	4	0.05705
Mocs1	Yes	0.014868	87405	0	87405	21325	4.099	4	0.05705
Uqcrc2	Yes	0.015543	143000000	204666667	-61666667	15246129	4.045	4	0.058519
Rpl11	Yes	0.018224	1769150	935057	834093	216364	3.855	4	0.06694
Mrpl23	Yes	0.018147	15500000	1976230	13523770	3503524	3.86	4	0.06694
Rdh7	Yes	0.018847	402255	1021305	-619050	162235	3.816	4	0.068393
Dbt	Yes	0.01932	21133333	6908733	14224600	3756212	3.787	4	0.069274
Mrpl42	Yes	0.020027	866975	103229	763746	203915	3.745	4	0.070966
Dlst	Yes	0.021334	7949067	2333873	5615193	1528752	3.673	4	0.074718
Mdh2	Yes	0.021749	13933333	3037233	10896100	2984263	3.651	4	0.075295
Mrps11	Yes	0.02288	1097435	125269	972166	270496	3.594	4	0.078311
Rps20	Yes	0.024579	155776	4915267	-4759491	1354363	3.514	4	0.081512
Ndufa9	Yes	0.024156	40566667	59333333	-18766667	5311204	3.533	4	0.081512
Mrpl2	Yes	0.024627	7048733	1263080	5785653	1647381	3.512	4	0.081512
Gpam	Yes	0.02518	313595	40741	272854	78238	3.487	4	0.082438
Acnat1	Yes	0.027292	217885	35859	182026	53546	3.399	4	0.087451
Ndufb7	Yes	0.027225	42833333	53466667	-10633333	3125522	3.402	4	0.087451
Aldh1b1	Yes	0.027753	2571000	23456	2547544	753430	3.381	4	0.087809
Mrps35	Yes	0.027987	1834097	104343	1729754	512947	3.372	4	0.087809
Ndufa12	Yes	0.02998	69600000	118800000	-49200000	14916657	3.298	4	0.093094
Mrps16	Yes	0.031373	3791900	303969	3487931	1073178	3.25	4	0.096424
Rpl24	Yes	0.034091	0	1791667	-1791667	566472	3.163	4	0.103718
Sod2	Yes	0.034708	7366550	2557967	4808583	1529364	3.144	4	0.104541
Stoml2	Yes	0.03887	266450	0	266450	88006	3.028	4	0.114781
Ndufb6	Yes	0.038594	17377467	49066667	-31689200	10441532	3.035	4	0.114781
Acaa2	Yes	0.040228	20400000	8550667	11849333	3959312	2.993	4	0.117434
Mrpl38	Yes	0.040548	6601100	1293433	5307667	1778267	2.985	4	0.117434
Mrpl13	Yes	0.041917	13010733	1597390	11413343	3867290	2.951	4	0.120242
Decr2	Yes	0.043384	1943250	568817	1374433	471220	2.917	4	0.123276
Sqor	Yes	0.044201	268697	67231	201466	69516	2.898	4	0.124423
Cps1	Yes	0.045778	27766667	5655700	22110967	7722261	2.863	4	0.125795
Ssr4	Yes	0.046359	0	306943	-306943	107669	2.851	4	0.125795
Slc27a2	Yes	0.045557	153390	350803	-197413	68831	2.868	4	0.125795
Rps15a	Yes	0.046223	3150300	1345450	1804850	632463	2.854	4	0.125795
Mrpl39	Yes	0.046885	3775733	493293	3282440	1155937	2.84	4	0.126087
Mrps9	Yes	0.047517	1476157	110184	1365972	483285	2.826	4	0.126655
Tst	Yes	0.048279	1990273	356730	1633543	581172	2.811	4	0.127558
Krt10	Yes	0.048707	8865400	1077916	7787484	2779151	2.802	4	0.127569
Mrps22	Yes	0.050787	2142167	221893	1920273	695451	2.761	4	0.130745
Mrps5	Yes	0.050735	765367	29510	735857	266402	2.762	4	0.130745
Cox4i1	Yes	0.051666	33966667	74033333	-40066667	14598935	2.744	4	0.130772
Eef1a1	Yes	0.051589	0	512117	-512117	186500	2.746	4	0.130772
Apool	Yes	0.052323	516627	160440	356187	130365	2.732	4	0.131331
Mrps14	Yes	0.053673	2223443	9497	2213946	817692	2.708	4	0.132983
Cs	Yes	0.054089	294985	10144	284841	105493	2.7	4	0.132983
Mrpl3	Yes	0.054306	3785033	264635	3520398	1305672	2.696	4	0.132983
Atp5md	Yes	0.054931	0	1604830	-1604830	597656	2.685	4	0.133428
Hspa8	Yes	0.056221	88684	18958	69726	26185	2.663	4	0.13547
Isoc2a	Yes	0.059246	4327933	871915	3456018	1322729	2.613	4	0.13622
Acadvl	Yes	0.057669	511620	161646	349974	132640	2.639	4	0.13622
Oat	Yes	0.059184	2423650	613365	1810285	692591	2.614	4	0.13622
Ndufa11	Yes	0.058561	9773467	21566667	-11793200	4494576	2.624	4	0.13622
Uqcrfs1	Yes	0.058799	28933333	43266667	-14333333	5470730	2.62	4	0.13622
Ndufab1	Yes	0.058295	4389147	12645633	-8256487	3141474	2.628	4	0.13622
Ndufb2	Yes	0.061871	20181233	54866667	-34685433	13487633	2.572	4	0.139071
Pdia5	Yes	0.061609	0	35133	-35133	13640	2.576	4	0.139071
Mrpl57	Yes	0.061253	12602200	0	12602200	4882411	2.581	4	0.139071
Glul	Yes	0.063814	0	1317957	-1317957	518380	2.542	4	0.142377
Ndufv3	Yes	0.065134	440349	7755800	-7315451	2899265	2.523	4	0.143626
Ndufs6	Yes	0.066758	6684333	23900000	-17215667	6885955	2.5	4	0.143626
Mrpl47	Yes	0.066267	2094757	183769	1910987	762252	2.507	4	0.143626
Mrpl50	Yes	0.066285	10294700	559435	9735265	3883584	2.507	4	0.143626
Mrps24	Yes	0.065918	2403500	248680	2154820	857818	2.512	4	0.143626
Afg3l2	Yes	0.068556	1053680	40230	1013450	409425	2.475	4	0.146447
Slc25a1	Yes	0.070243	853363	265837	587527	239546	2.453	4	0.148995
Pc	Yes	0.071406	167226	37079	130147	53395	2.437	4	0.150403
Dlat	Yes	0.07292	518120	0	518120	214276	2.418	4	0.152525
Acadm	Yes	0.074952	1024560	124003	900557	376386	2.393	4	0.152685
Ndufv1	Yes	0.075025	45833333	59233333	-13400000	5602579	2.392	4	0.152685
Mrps33	Yes	0.074392	2415000	831875	1583125	659758	2.4	4	0.152685
Mrpl49	Yes	0.074904	8161667	1016620	7145047	2985521	2.393	4	0.152685
Atp5me	Yes	0.076941	7953933	5022500	2931433	1237643	2.369	4	0.155535
Glud1	Yes	0.077534	20176300	3231533	16944767	7175370	2.362	4	0.155689
Mtco1	Yes	0.084783	648883	9426367	-8777484	3849713	2.28	4	0.169117
Hibadh	Yes	0.085747	375467	0	375467	165419	2.27	4	0.169121
Mrpl12	Yes	0.085908	8636650	1786120	6850530	3020389	2.268	4	0.169121
Rpl6	Yes	0.08677	20400000	14316900	6083100	2692750	2.259	4	0.169709
Ndufb10	Yes	0.088458	35966667	53433333	-17466667	7791805	2.242	4	0.171894
Hsd17b4	Yes	0.092112	1655033	863507	791527	358928	2.205	4	0.177847
Gstk1	Yes	0.09641	924840	201525	723315	334184	2.164	4	0.18379
Acbd5	Yes	0.096207	33182	335730	-302548	139661	2.166	4	0.18379
Cox7a2	Yes	0.098969	44266667	82866667	-38600000	18028373	2.141	4	0.187481
Bhmt	Yes	0.100818	1277450	2448667	-1171217	551262	2.125	4	0.189789
Mrpl20	Yes	0.103254	4307267	397750	3909517	1858646	2.103	4	0.193168
Marc2	Yes	0.104507	0	112445	-112445	53731	2.093	4	0.194106
Mrps15	Yes	0.105044	281120	121393	159728	76491	2.088	4	0.194106
Ndufa2	Yes	0.107478	18700000	68533333	-49833333	24097810	2.068	4	0.197393
Abcd3	Yes	0.109282	889740	692293	197447	96161	2.053	4	0.199093
Ndufs3	Yes	0.109726	36500000	42933333	-6433333	3138648	2.05	4	0.199093
Sdha	Yes	0.111402	393995	42133	351862	172788	2.036	4	0.199823
Mrpl1	Yes	0.111455	3179200	401900	2777300	1364125	2.036	4	0.199823
Idh2	No	0.113378	290127	44947	245180	121321	2.021	4	0.202068
Atp5po	No	0.115428	9309500	4373533	4935967	2461575	2.005	4	0.203316
Otc	No	0.11489	1506855	13798	1493057	743070	2.009	4	0.203316
Cox6b1	No	0.118758	2482067	14699100	-12217033	6169227	1.98	4	0.207965
Ndufa13	No	0.119561	73066667	93466667	-20400000	10332097	1.974	4	0.208161
Ndufv2	No	0.122486	8009700	28772600	-20762900	10629406	1.953	4	0.212028
Cpt1a	No	0.124178	2081040	363176	1717864	884859	1.941	4	0.213728
Rpl27a	No	0.125004	0	1628275	-1628275	841214	1.936	4	0.213928
Ehhadh	No	0.126707	4273130	475627	3797503	1973894	1.924	4	0.215616
Rpn1	No	0.12938	18184	63071	-44887	23553	1.906	4	0.216951
Cyp2c29	No	0.128541	0	58920	-58920	30826	1.911	4	0.216951
Gadd45gip1	No	0.129652	1845633	995495	850138	446521	1.904	4	0.216951
Rps3	No	0.131747	5522467	3299467	2223000	1176178	1.89	4	0.219239
Mrps34	No	0.133014	3905000	917893	2987107	1587422	1.882	4	0.220131
Uqcrh	No	0.13428	13466667	30000000	-16533333	8824650	1.874	4	0.220961
Rps16	No	0.134983	2299550	1275490	1024060	547911	1.869	4	0.220961
Slc25a13	No	0.138602	4752622	438578	4314043	2336741	1.846	4	0.224446
Mrps2	No	0.138129	617657	166883	450773	243776	1.849	4	0.224446
Yars2	No	0.143676	131350	0	131350	72361	1.815	4	0.231419
Ephx1	No	0.144824	46845	9049	37796	20901	1.808	4	0.232026
Pecr	No	0.149284	1352590	291715	1060875	595228	1.782	4	0.234189
Rps2	No	0.148151	7168867	2843833	4325033	2417792	1.789	4	0.234189
Ndufb4	No	0.149156	89000000	131666667	-42666667	23929224	1.783	4	0.234189
Ndufa10	No	0.147479	26700000	40533333	-13833333	7716289	1.793	4	0.234189
Cox5a	No	0.152139	4239067	11359800	-7120733	4032009	1.766	4	0.237431
Ndufs1	No	0.155301	60800000	78100000	-17300000	9894611	1.748	4	0.239881
Ndufs1	No	0.155301	60800000	78100000	-17300000	9894611	1.748	4	0.239881
Afg3l1	No	0.157455	31449	11947	19502	11230	1.737	4	0.240738
Mrpl27	No	0.157387	10075033	2294400	7780633	4479326	1.737	4	0.240738
Arg1	No	0.161329	1127207	3567700	-2440493	1422309	1.716	4	0.245415
Dnaja3	No	0.166571	1960803	106546	1854257	1098119	1.689	4	0.252116
Ndufa5	No	0.170134	15233333	38866667	-23633333	14147163	1.671	4	0.256161
Mrps18b	No	0.170944	1318423	250927	1067497	640566	1.666	4	0.256161
Uox	No	0.176953	23466667	11350267	12116400	7401178	1.637	4	0.263853
Ndufb1	No	0.177973	13551667	72233333	-58681667	35952403	1.632	4	0.264066
Uqcrb	No	0.182763	93566667	140866667	-47300000	29385465	1.61	4	0.269843
Rrbp1	No	0.185821	203646	421303	-217658	136416	1.596	4	0.273021
Acat1	No	0.188098	612235	296831	315405	198967	1.585	4	0.273696
Ndufa7	No	0.187796	23433333	57700000	-34266667	21597865	1.587	4	0.273696
Rpl12	No	0.192648	6367467	10917200	-4549733	2907288	1.565	4	0.27897
Etfb	No	0.194604	6285000	1437529	4847471	3114578	1.556	4	0.280453
Aldh4a1	No	0.197224	68666667	22766667	45900000	29707837	1.545	4	0.281696
Ndufa4	No	0.197337	4838600	9943367	-5104767	3304995	1.545	4	0.281696
Suclg1	No	0.201456	1917233	1072675	844558	553061	1.527	4	0.282226
Shmt2	No	0.198819	2372050	261601	2110450	1372005	1.538	4	0.282226
Cox5b	No	0.200414	753583	1944833	-1191251	777856	1.531	4	0.282226
Rps26	No	0.201251	252943	2703493	-2450551	1603843	1.528	4	0.282226
Acox1	No	0.210534	1704076	241255	1462821	981922	1.49	4	0.293578
Mtco2	No	0.215062	12739067	21866667	-9127600	6201868	1.472	4	0.298509
Dhrs4	No	0.218523	5293133	2168107	3125027	2143006	1.458	4	0.301922
Ndufs8	No	0.224243	11445033	17500000	-6054967	4215412	1.436	4	0.308411
Hmgcs2	No	0.226671	9797933	1685823	8112110	5683616	1.427	4	0.309355
Mrps7	No	0.226983	1244290	445890	798400	559843	1.426	4	0.309355
Rps7	No	0.233384	1133877	128236	1005641	716987	1.403	4	0.316646
Atp5f1a	No	0.234894	20600000	12100000	8500000	6083858	1.397	4	0.317264
Echs1	No	0.237719	1665187	398384	1266803	913323	1.387	4	0.319332
Rpl31	No	0.238545	3296467	2151800	1144667	827017	1.384	4	0.319332
Atp5c1	No	0.251195	6075133	3018233	3056900	2280658	1.34	4	0.334779
Cyp2d10	No	0.261379	171313	388673	-217360	166343	1.307	4	0.346817
Bphl	No	0.263901	2346925	1287990	1058935	815471	1.299	4	0.348627
Rdh16f1	No	0.266555	190206	679080	-488874	378951	1.29	4	0.350595
Vdac1	No	0.269714	1080227	13867	1066360	833044	1.28	4	0.351679
Etfa	No	0.268875	2539580	829824	1709756	1332916	1.283	4	0.351679
Rpl15	No	0.271706	3514533	2156867	1357667	1065812	1.274	4	0.352749
Rps4x	No	0.27469	4040900	2476967	1563933	1236742	1.265	4	0.355093
Aldh2	No	0.277271	4801213	380872	4420342	3517649	1.257	4	0.355876
Ndufs2	No	0.278477	49433333	61566667	-12133333	9683950	1.253	4	0.355876
Rack1	No	0.27884	0	5090	-5090	4066	1.252	4	0.355876
Mtnd2	No	0.281599	4662650	2649140	2013510	1619283	1.243	4	0.356377
Rpl14	No	0.280945	13436433	19433333	-5996900	4815105	1.245	4	0.356377
Atp5f1b	No	0.31588	27500000	16033333	11466667	10010217	1.145	4	0.380238
Atp5mg	No	0.371275	0	167899	-167899	166875	1.006	4	0.380238
Vdac2	No	0.324768	2134477	0	2134477	1902869	1.122	4	0.380238
Acaa1b	No	0.371571	0	189189	-189189	188165	1.005	4	0.380238
Cyc1	No	0.37746	70633333	91933333	-21300000	21477327	0.9917	4	0.380238
Mccc1	No	0.351274	19931	0	19931	18907	1.054	4	0.380238
Ppif	No	0.372935	455583	0	455583	454559	1.002	4	0.380238
Acad9	No	0.358177	0	28465	-28465	27441	1.037	4	0.380238
Marc1	No	0.375499	783377	579807	203570	204329	0.9963	4	0.380238
Decr1	No	0.371849	214766	0	214766	213742	1.005	4	0.380238
Soat2	No	0.356527	25808	0	25808	24784	1.041	4	0.380238
Mcur1	No	0.369397	98109	0	98109	97085	1.011	4	0.380238
Me1	No	0.328225	2278815	957850	1320965	1187249	1.113	4	0.380238
Rpl27	No	0.371814	0	211183	-211183	210159	1.005	4	0.380238
Txnrd2	No	0.357217	26854	0	26854	25830	1.04	4	0.380238
Acsl1	No	0.330659	0	10659	-10659	9635	1.106	4	0.380238
Stt3b	No	0.313973	0	7820	-7820	6796	1.151	4	0.380238
Rps27a	No	0.340433	540255	289940	250315	231513	1.081	4	0.380238
Rpl18a	No	0.333353	4176667	5933300	-1756633	1597949	1.099	4	0.380238
Emc2	No	0.356851	0	26289	-26289	25265	1.041	4	0.380238
Ssr1	No	0.36965	0	103919	-103919	102895	1.01	4	0.380238
Pxmp4	No	0.372711	369983	0	369983	368959	1.003	4	0.380238
Rps14	No	0.348824	260629	604710	-344081	324541	1.06	4	0.380238
Slc27a5	No	0.315606	0	8026	-8026	7002	1.146	4	0.380238
Maob	No	0.369044	91026	0	91026	90002	1.011	4	0.380238
Chdh	No	0.361054	34726	0	34726	33702	1.03	4	0.380238
Prodh	No	0.366529	60143	0	60143	59119	1.017	4	0.380238
Mrps25	No	0.363931	0	44603	-44603	43579	1.023	4	0.380238
Rps29	No	0.373546	0	1238216	-1238216	1237192	1.001	4	0.380238
Cox7c	No	0.373822	0	5534016	-5534016	5532992	1	4	0.380238
Rpl29	No	0.373749	0	2895483	-2895483	2894459	1	4	0.380238
Ndufb9	No	0.330965	28533333	46833333	-18300000	16553818	1.105	4	0.380238
Hsd3b5	No	0.37022	0	119939	-119939	118915	1.009	4	0.380238
Letm1	No	0.345691	0	16084	-16084	15060	1.068	4	0.380238
Hsd17b12	No	0.341619	0	14116	-14116	13092	1.078	4	0.380238
Pccb	No	0.312415	809860	96029	713831	618071	1.155	4	0.380238
Mgst1	No	0.325299	1726100	1203663	522437	466330	1.12	4	0.380238
Plbd1	No	0.352175	0	20738	-20738	19714	1.052	4	0.380238
Hsp90b1	No	0.31361	0	7776	-7776	6752	1.152	4	0.380238
Rpl5	No	0.348739	0	17973	-17973	16949	1.06	4	0.380238
Etfdh	No	0.369788	107386	0	107386	106362	1.01	4	0.380238
Rpl23	No	0.341417	592590	1584740	-992150	919742	1.079	4	0.380238
Rps11	No	0.369618	629316	1357787	-728471	721239	1.01	4	0.380238
Rdh7	No	0.372243	0	265619	-265619	264595	1.004	4	0.380238
Bckdhb	No	0.377228	913183	8039	905144	912186	0.9923	4	0.380238
Rpl22	No	0.372076	0	241429	-241429	240405	1.004	4	0.380238
Cltc	No	0.338323	12853	0	12853	11829	1.087	4	0.380238
Fech	No	0.341469	0	14053	-14053	13029	1.079	4	0.380238
Ghitm	No	0.365459	52583	0	52583	51559	1.02	4	0.380238
P4hb	No	0.353074	0	21611	-21611	20587	1.05	4	0.380238
Tysnd1	No	0.359614	31276	0	31276	30252	1.034	4	0.380238
Myh9	No	0.328549	162652	43682	118970	107009	1.112	4	0.380238
Spg7	No	0.370612	134176	0	134176	133152	1.008	4	0.380238
Dld	No	0.366729	61806	0	61806	60782	1.017	4	0.380238
Mrpl10	No	0.370004	113336	0	113336	112312	1.009	4	0.380238
Ociad1	No	0.373116	560416	0	560416	559392	1.002	4	0.380238
Agxt	No	0.371498	183443	0	183443	182419	1.006	4	0.380238
Hspe1	No	0.373127	568516	0	568516	567492	1.002	4	0.380238
Mrpl51	No	0.371478	181963	0	181963	180939	1.006	4	0.380238
Cisd1	No	0.3716	191569	0	191569	190545	1.005	4	0.380238
Ndufs1	No	0.373865	12334016	0	12334016	12332992	1	4	0.380238
Rpl17	No	0.385009	277529	742418	-464888	477076	0.9745	4	0.386549
Mrps10	No	0.3868	265273	8738	256535	264361	0.9704	4	0.387057
Ndufa6	No	0.399644	51566667	59766667	-8200000	8707213	0.9417	4	0.398585
Slc25a5	No	0.407202	7807867	4053667	3754200	4057480	0.9253	4	0.403451
Slc25a5	No	0.407202	7807867	4053667	3754200	4057480	0.9253	4	0.403451
Pcca	No	0.411013	183863	15657	168205	183423	0.917	4	0.405892
Rps3a	No	0.413076	1157535	577820	579715	635227	0.9126	4	0.406596
Rpl18	No	0.415279	17700000	73133333	-55433333	61056104	0.9079	4	0.407433
Slc25a3	No	0.427717	249736	29049	220687	250286	0.8817	4	0.418274
Cycs	No	0.438946	518583	70229	448353	522165	0.8586	4	0.427866
Ndufa8	No	0.441646	51433333	63966667	-12533333	14690435	0.8532	4	0.428648
Mrpl35	No	0.442595	1848249	260389	1587860	1865345	0.8512	4	0.428648
Ndufs4	No	0.45114	7078900	15062900	-7984000	9572007	0.8341	4	0.435524
Ndufs7	No	0.458904	16150767	21433333	-5282567	6452018	0.8187	4	0.441189
Ndufb8	No	0.459938	35500000	47600000	-12100000	14815420	0.8167	4	0.441189
Cox6c	No	0.463555	18081000	43123133	-25042133	30929653	0.8096	4	0.443247
Rpl28	No	0.468181	2176833	4303267	-2126433	2655818	0.8007	4	0.446253
Cat	No	0.476613	12357067	6291933	6065133	7731411	0.7845	4	0.451638
Hspa5	No	0.476829	86352	64624	21729	27713	0.7841	4	0.451638
Slc25a20	No	0.482008	465083	98026	367057	474088	0.7742	4	0.455112
Gatd3a	No	0.484064	15361	68509	-53148	68992	0.7704	4	0.455625
Rpl7a	No	0.514538	1921103	2993300	-1072197	1501147	0.7143	4	0.4828
Krt76	No	0.51844	483049	130123	352927	499014	0.7072	4	0.48495
Rplp0	No	0.524921	9879233	7864900	2014333	2895411	0.6957	4	0.489493
Ndufs5	No	0.542911	22288833	32300000	-10011167	15073233	0.6642	4	0.504706
Gldc	No	0.547575	25457	8661	16796	25599	0.6561	4	0.507475
Atp5f1d	No	0.552324	2882133	2081867	800267	1235050	0.648	4	0.508514
Hacl1	No	0.550596	53379	17627	35752	54925	0.6509	4	0.508514
Hsd17b10	No	0.553761	71065	42429	28635	44361	0.6455	4	0.508514
Rpl3	No	0.560578	7612800	5937133	1675667	2643373	0.6339	4	0.51321
Nudt7	No	0.563614	1341273	927490	413783	658074	0.6288	4	0.514425
Atp5pb	No	0.577568	2357897	1659700	698197	1153236	0.6054	4	0.524817
Cyb5a	No	0.578483	950416	341349	609067	1008547	0.6039	4	0.524817
Rpl32	No	0.581293	6254900	4787967	1466933	2447938	0.5993	4	0.525782
Prdx1	No	0.586021	178819	482249	-303430	513019	0.5915	4	0.526894
Mrps28	No	0.584273	313786	115783	198003	333151	0.5943	4	0.526894
Ndufb3	No	0.594047	68433333	59266667	9166667	15850517	0.5783	4	0.532521
Chchd3	No	0.59895	108066	42576	65490	114824	0.5704	4	0.535322
Acox2	No	0.603011	59703	26580	33123	58751	0.5638	4	0.537358
Scp2	No	0.607825	724765	894383	-169618	305053	0.556	4	0.538163
Cyp2d26	No	0.606483	224139	172935	51204	91732	0.5582	4	0.538163
Rpl21	No	0.611062	10608667	13766667	-3158000	5733061	0.5508	4	0.538163
Krt2	No	0.609889	375783	152389	223393	404173	0.5527	4	0.538163
Rps9	No	0.616618	5787833	4893050	894783	1650980	0.542	4	0.5408
Cyp2d9	No	0.617646	61576	110652	-49076	90825	0.5403	4	0.5408
Rpl4	No	0.632142	10573333	11566667	-993333	1919676	0.5174	4	0.551888
Rpl7	No	0.689104	17500000	15700000	1800000	4182503	0.4304	4	0.599879
Uqcr10	No	0.693249	151000000	132766667	18233333	42984351	0.4242	4	0.601748
Atp5pd	No	0.701553	1825607	2414433	-588827	1429662	0.4119	4	0.607207
Uqcrc1	No	0.71134	169000000	184333333	-15333333	38580363	0.3974	4	0.613913
Mtnd5	No	0.734636	6895233	8270200	-1374967	3782695	0.3635	4	0.632207
Rpl30	No	0.75318	298806	181519	117287	348214	0.3368	4	0.646319
Eci1	No	0.764062	424515	350062	74454	231717	0.3213	4	0.653794
Atp5mf	No	0.78138	6548467	6786300	-237833	801275	0.2968	4	0.666718
Ndufb11	No	0.792602	12906967	14800000	-1893033	6735269	0.2811	4	0.674383
Rpl10	No	0.798879	1521360	1348300	173060	635579	0.2723	4	0.677809
Ces3a	No	0.804647	228359	167308	61052	231042	0.2642	4	0.680786
Mtnd4	No	0.851861	7649850	7197400	452450	2271931	0.1991	4	0.718713
Slc25a4	No	0.85668	1392816	1122690	270126	1402765	0.1926	4	0.72076
Slc25a11	No	0.859397	121409	98538	22872	121104	0.1889	4	0.721031
Rpl13a	No	0.870718	8169767	8456233	-286467	1651533	0.1735	4	0.728501
Acaa1b	No	0.88886	978297	905657	72640	487941	0.1489	4	0.741619
Acad11	No	0.894658	77828	83196	-5368	38063	0.141	4	0.742345
Rps8	No	0.892574	10475500	9834033	641467	4459245	0.1439	4	0.742345
Mtnd1	No	0.898326	38802833	42532133	-3729300	27403649	0.1361	4	0.74334
Gm10260	No	0.90233	1119857	1067667	52190	399344	0.1307	4	0.744608
Acaa1a	No	0.910604	978297	920603	57693	482588	0.1195	4	0.745309
Tnnc1	No	0.90868	207873	247139	-39267	321495	0.1221	4	0.745309
Ndufc2	No	0.908204	50933333	49766667	1166667	9502222	0.1228	4	0.745309
Rpl9	No	0.918789	1646346	1538130	108216	996945	0.1085	4	0.74997
Fmo5	No	0.924238	97459	87358	10102	99789	0.1012	4	0.752379
Uqcrq	No	0.927383	114866667	120166667	-5300000	54632215	0.09701	4	0.752905
Ndufb5	No	0.959447	59833333	60666667	-833333	15402669	0.0541	4	0.776843
Rpl13	No	0.967961	1312277	1286967	25310	592257	0.04273	4	0.781635
Rps24	No	0.978954	326813	337033	-10221	364164	0.02807	4	0.788398
Urah	No	0.982465	130119	125919	4200	179623	0.02338	4	0.789116
Atp5f1e			0	0	0	0
Atp5mpl			0	0	0	0
Atp5pf			0	0	0	0
Ces1d			0	0	0	0
Micos13			0	0	0	0
Dad1			0	0	0	0
Vdac3			0	0	0	0
Mccc2			0	0	0	0
Rpn2			0	0	0	0
Dnajc11			0	0	0	0
Ddost			0	0	0	0
Apoo			0	0	0	0
Mtx2			0	0	0	0
Mcu			0	0	0	0
Agmat			0	0	0	0
Agxt2			0	0	0	0
Magt1			0	0	0	0
Mlec			0	0	0	0
Ech1			0	0	0	0
Samm50			0	0	0	0
Mtx1			0	0	0	0
Aass			0	0	0	0
Mtch2			0	0	0	0
Echdc2			0	0	0	0
Ppia			0	0	0	0
Mtx1			0	0	0	0
Eci2			0	0	0	0
Mtx1			0	0	0	0
Man2b1			0	0	0	0
Nnt			0	0	0	0
Hexb			0	0	0	0
Acsl5			0	0	0	0
Fgg			0	0	0	0
Serhl			0	0	0	0
Stt3a			0	0	0	0
Acly			0	0	0	0
Acsl1			0	0	0	0
Ccdc90b			0	0	0	0
C3			0	0	0	0
Gsr			0	0	0	0
Ugt1a1			0	0	0	0
Ktn1			0	0	0	0
Cyp27a1			0	0	0	0
Pzp			0	0	0	0
Nomo1			0	0	0	0
Gk			0	0	0	0
Apob			0	0	0	0
Cyp2c69			0	0	0	0
Ctsh			0	0	0	0
C4b			0	0	0	0
Fga			0	0	0	0
Emc1			0	0	0	0
Cyp2c29			0	0	0	0
Ecsit			0	0	0	0
Cyp2c50			0	0	0	0
Cyp2c54			0	0	0	0
Fgb			0	0	0	0
Thbs1			0	0	0	0
Lrp1			0	0	0	0
Cyp2a12			0	0	0	0
Gm10320			0	0	0	0
Sec61a1			0	0	0	0
Rpsa			0	0	0	0
Rpl10a			0	0	0	0
Cfh			0	0	0	0
Tcp1			0	0	0	0
Lrpprc			0	0	0	0
Aldob			0	0	0	0
Mogs			0	0	0	0
Alb			0	0	0	0
Ephx2			0	0	0	0
Rpl36			0	0	0	0
Rpl35a			0	0	0	0
Rps27l			0	0	0	0
Erlin2			0	0	0	0
Erlin1			0	0	0	0
Rps25			0	0	0	0
Timm50			0	0	0	0
Lrrc59			0	0	0	0
Mbl1			0	0	0	0
Yme1l1			0	0	0	0
Mmaa			0	0	0	0
Cyp2f2			0	0	0	0
Tbl2			0	0	0	0
Snd1			0	0	0	0
Aldh7a1			0	0	0	0
Sgpl1			0	0	0	0
Ighm			0	0	0	0
Tefm			0	0	0	0
Gpd2			0	0	0	0
Helz2			0	0	0	0
Reep6			0	0	0	0
Sfxn1			0	0	0	0
Acsm1			0	0	0	0
Parl			0	0	0	0
Sfxn2			0	0	0	0
Lonp2			0	0	0	0
Sod1			0	0	0	0
Ap2m1			0	0	0	0
Anxa2			0	0	0	0
Prdx5			0	0	0	0
Vcp			0	0	0	0
Cct8			0	0	0	0
Pex1			0	0	0	0
Cct4			0	0	0	0
Cct3			0	0	0	0
Cct6a			0	0	0	0
Cct2			0	0	0	0
Ndufaf1			0	0	0	0
Tmem126b			0	0	0	0
Cct5			0	0	0	0
Cct7			0	0	0	0
Tmem186			0	0	0	0
Pdia3			0	0	0	0
Emc3			0	0	0	0
Dync1h1			0	0	0	0
Atp6v1g1			0	0	0	0
Atp6v1a			0	0	0	0
Suclg2			0	0	0	0
Spryd4			0	0	0	0
Pusl1			0	0	0	0
Actb			0	0	0	0
Dsp			0	0	0	0
Ptpmt1			0	0	0	0
Fmo3			0	0	0	0
Itpr2			0	0	0	0
Dhx30			0	0	0	0
Nipsnap2			0	0	0	0
Pam16			0	0	0	0
Atp6v1b2			0	0	0	0
			0	0	0	0
			0	0	0	0
			0	0	0	0
			0	0	0	0
			0	0	0	0
			0	0	0	0
			0	0	0	0
			0	0	0	0
			0	0	0	0
			0	0	0	0
			0	0	0	0
			0	0	0	0
			0	0	0	0
			0	0	0	0
			0	0	0	0
			0	0	0	0
			0	0	0	0
			0	0	0	0
			0	0	0	0
			0	0	0	0
			0	0	0	0
			0	0	0	0
			0	0	0	0
			0	0	0	0

## Sheet: Band 5 (2.05-2.45 Mda)
Protein	Discovery?	P value	Mean of KO (400)	Mean of WT (500)	Difference	SE of difference	t ratio	df	q value	FDR <5%	FDR < 10%	FDR < 15%
Mtco1	Yes	<0.000001	0	2293400	-2293400	40934	56.03	4	0.000208
Hibch	Yes	4e-06	207495	0	207495	5759	36.03	4	0.000606
Mrpl19	Yes	3.5e-05	6161867	1165050	4996817	247072	20.22	4	0.003155
Mrpl24	Yes	3.7e-05	4174250	773855	3400395	170034	20	4	0.003155
Cox6b1	Yes	9.2e-05	224859	8857250	-8632391	543827	15.87	4	0.005247
P4hb	Yes	8.6e-05	92968	0	92968	5757	16.15	4	0.005247
Etfdh	Yes	0.000118	192285	0	192285	12907	14.9	4	0.005776
Crot	Yes	0.00019	251450	0	251450	19047	13.2	4	0.008131
Hspa8	Yes	0.000342	0	116734	-116734	10269	11.37	4	0.009412
Sdha	Yes	0.000352	1713700	110746	1602954	142137	11.28	4	0.009412
Glul	Yes	0.000267	0	5075567	-5075567	419352	12.1	4	0.009412
Mrpl50	Yes	0.000337	12099500	141573	11957927	1048692	11.4	4	0.009412
Hspe1	Yes	0.000358	1773700	0	1773700	157905	11.23	4	0.009412
Phb2	Yes	0.000472	270000000	83700000	186300000	17813759	10.46	4	0.011014
Spg7	Yes	0.000483	779607	0	779607	74975	10.4	4	0.011014
Pusl1	Yes	0.000614	600790	0	600790	61465	9.775	4	0.013121
Lonp1	Yes	0.000729	543233	0	543233	58116	9.347	4	0.013882
Mrpl37	Yes	0.000731	8839700	1981433	6858267	734031	9.343	4	0.013882
Mrpl41	Yes	0.000962	17066667	1629680	15436987	1774682	8.698	4	0.017311
Timm50	Yes	0.001122	2115900	0	2115900	253224	8.356	4	0.019179
Ociad2	Yes	0.001364	0	458045	-458045	57709	7.937	4	0.022217
Ppif	Yes	0.00201	1546950	0	1546950	215958	7.163	4	0.031254
Rpl32	Yes	0.002254	15466667	22900000	-7433333	1069787	6.948	4	0.03263
Aifm1	Yes	0.002324	3237367	190298	3047069	442161	6.891	4	0.03263
Ndufv1	Yes	0.002385	6579100	25500000	-18920900	2764665	6.844	4	0.03263
Mrpl9	Yes	0.002613	8004933	2332467	5672467	849333	6.679	4	0.033135
Mrpl17	Yes	0.002713	12900000	2220900	10679100	1615199	6.612	4	0.033135
Suclg2	Yes	0.002678	185130	0	185130	27903	6.635	4	0.033135
Ssr1	Yes	0.002965	0	815175	-815175	126281	6.455	4	0.034503
Lonp2	Yes	0.003027	0	53570	-53570	8345	6.42	4	0.034503
Hadha	Yes	0.003312	26833333	8218767	18614567	2971137	6.265	4	0.036535
Mrps34	Yes	0.003578	5313267	1393613	3919653	638919	6.135	4	0.037066
Rpl4	Yes	0.00374	25566667	53866667	-28300000	4668928	6.061	4	0.037066
Rplp1	Yes	0.003663	0	3213350	-3213350	527150	6.096	4	0.037066
Ndufb8	Yes	0.003793	5480733	26166667	-20685933	3425852	6.038	4	0.037066
Ndufa4	Yes	0.004344	2329549	16233333	-13903784	2389520	5.819	4	0.041264
Bhmt	Yes	0.004834	2933350	7450500	-4517150	799494	5.65	4	0.043685
Mrpl28	Yes	0.004854	15366667	3018200	12348467	2188055	5.644	4	0.043685
Acot4	Yes	0.005068	5717333	47876	5669457	1016646	5.577	4	0.044445
Bckdha	Yes	0.005204	6312267	528080	5784187	1044822	5.536	4	0.044493
Uqcrb	Yes	0.005351	22833333	61300000	-38466667	7002222	5.493	4	0.044635
Acsl1	Yes	0.006906	292937	23448	269488	52678	5.116	4	0.050027
Ndufs3	Yes	0.006841	6522700	24733333	-18210633	3550188	5.129	4	0.050027
Ndufs2	Yes	0.006152	10086100	35766667	-25680567	4859696	5.284	4	0.050027
Rpl3	Yes	0.006493	18333333	26133333	-7800000	1498518	5.205	4	0.050027
Rpl5	Yes	0.007021	431605	67929	363676	71420	5.092	4	0.050027
Ndufa11	Yes	0.006407	0	10813250	-10813250	2069657	5.225	4	0.050027
Ndufb11	Yes	0.00683	195486	9637550	-9442064	1839911	5.132	4	0.050027
Gldc	Yes	0.007441	206350	35036	171314	34199	5.009	4	0.050492
Afg3l2	Yes	0.007825	3578733	846600	2732133	553224	4.939	4	0.050492
Cyp2f2	Yes	0.007246	0	254135	-254135	50354	5.047	4	0.050492
Mrps11	Yes	0.007621	902720	0	902720	181428	4.976	4	0.050492
Sod1	Yes	0.007767	502680	0	502680	101573	4.949	4	0.050492
Gatd3a	Yes	0.008259	2134750	267263	1867487	383983	4.863	4	0.051354
Hdlbp	Yes	0.008155	0	55230	-55230	11315	4.881	4	0.051354
Nipsnap3b	Yes	0.00882	1125930	0	1125930	235888	4.773	4	0.051452
Vdac3	Yes	0.008876	1707250	0	1707250	358332	4.764	4	0.051452
Mrps23	Yes	0.008803	7404467	1406417	5998050	1255949	4.776	4	0.051452
Mrpl39	Yes	0.008747	4418167	645623	3772543	788494	4.784	4	0.051452
Mrpl1	Yes	0.009834	3647567	274353	3373214	729130	4.626	4	0.056054
Ociad1	Yes	0.010237	3692100	57979	3634121	794688	4.573	4	0.057396
Mrpl53	Yes	0.010773	13298300	2521533	10776767	2391653	4.506	4	0.059425
Ndufs8	Yes	0.011191	955450	11543267	-10587817	2375823	4.456	4	0.0598
Mrps30	Yes	0.011163	6637833	1149757	5488077	1230589	4.46	4	0.0598
Phb	Yes	0.012905	314666667	100300000	214366667	50151448	4.274	4	0.060287
Slc25a5	Yes	0.011964	21733333	6640133	15093200	3453462	4.37	4	0.060287
Slc25a5	Yes	0.011964	21733333	6640133	15093200	3453462	4.37	4	0.060287
Rrbp1	Yes	0.011811	376987	1042230	-665243	151642	4.387	4	0.060287
Slc25a4	Yes	0.013221	8199917	286073	7913844	1864693	4.244	4	0.060287
Eef1a1	Yes	0.012768	781280	3328633	-2547353	594085	4.288	4	0.060287
Rps24	Yes	0.012924	1605300	4539067	-2933767	686656	4.273	4	0.060287
Ndufc2	Yes	0.013119	10217933	30266667	-20048733	4713260	4.254	4	0.060287
Ndufa1	Yes	0.013056	784516	5513800	-4729284	1110212	4.26	4	0.060287
Mrps15	Yes	0.012281	791937	212910	579027	133504	4.337	4	0.060287
Mrps6	Yes	0.012926	3610200	0	3610200	845010	4.272	4	0.060287
Vdac2	Yes	0.014769	2695700	0	2695700	656372	4.107	4	0.066459
Hacl1	Yes	0.015842	223940	11870	212070	52731	4.022	4	0.070363
Bdh1	Yes	0.01642	10947367	3462933	7484433	1881163	3.979	4	0.071995
Ehhadh	Yes	0.017223	9989867	3220067	6769800	1726245	3.922	4	0.074561
Uqcrc2	Yes	0.017663	45800000	103166667	-57366667	14740232	3.892	4	0.075509
Ndufb5	Yes	0.019657	12660233	38666667	-26006433	6903974	3.767	4	0.082998
Rps13	Yes	0.020742	0	6607233	-6607233	1783262	3.705	4	0.086509
Yme1l1	Yes	0.02102	263140	0	263140	71313	3.69	4	0.086614
Mrpl57	Yes	0.02151	7330917	797349	6533567	1783330	3.664	4	0.087578
Rpl18	Yes	0.022359	29900000	65200000	-35300000	9751581	3.62	4	0.089296
Rps27a	Yes	0.022455	0	929880	-929880	257221	3.615	4	0.089296
Chdh	Yes	0.023398	418660	134409	284251	79646	3.569	4	0.09198
Cyc1	Yes	0.025029	17644767	49700000	-32055233	9174065	3.494	4	0.097273
Ndufa10	Yes	0.025897	4609600	14266667	-9657067	2793782	3.457	4	0.099515
Ndufa12	Yes	0.02654	10087133	47066667	-36979533	10781747	3.43	4	0.100851
Atp5f1a	Yes	0.026957	38000000	16233333	21766667	6377913	3.413	4	0.101313
Got2	Yes	0.02861	383666667	206666667	177000000	52860403	3.348	4	0.102901
Ndufa13	Yes	0.029357	16233333	41733333	-25500000	7678903	3.321	4	0.102901
Sod2	Yes	0.029486	18700000	5454667	13245333	3994273	3.316	4	0.102901
Ndufs1	Yes	0.0293	13234400	36600000	-23365600	7031776	3.323	4	0.102901
Rpl24	Yes	0.028961	0	10377533	-10377533	3111377	3.335	4	0.102901
Ndufs1	Yes	0.0293	13234400	36600000	-23365600	7031776	3.323	4	0.102901
Mrpl27	Yes	0.028346	11386400	3064333	8322067	2477961	3.358	4	0.102901
Ptcd3	Yes	0.030076	1055403	33654	1021749	310096	3.295	4	0.103897
Rps8	Yes	0.030788	22333333	52766667	-30433333	9306748	3.27	4	0.105296
Mtatp8	Yes	0.033491	14457333	3400683	11056651	3475423	3.181	4	0.112568
Ppib	Yes	0.033573	202413	2577067	-2374654	747021	3.179	4	0.112568
Mrps2	Yes	0.034205	1652187	370483	1281703	405684	3.159	4	0.113574
Stoml2	Yes	0.034857	33633333	2607133	31026200	9881806	3.14	4	0.114625
Uqcrfs1	Yes	0.036831	1119715	12140000	-11020285	3574772	3.083	4	0.119965
Marc1	Yes	0.03792	346490	1721300	-1374810	450327	3.053	4	0.121203
Aco2	Yes	0.037831	1090327	218166	872160	285457	3.055	4	0.121203
Soat2	Yes	0.038972	291540	0	291540	96377	3.025	4	0.122717
Dlst	Yes	0.039112	29266667	6372533	22894133	7577476	3.021	4	0.122717
Uqcrc1	Yes	0.04111	38633333	103200000	-64566667	21733410	2.971	4	0.126959
Mrps33	Yes	0.041206	4740900	776583	3964317	1335468	2.968	4	0.126959
Cps1	Yes	0.04254	44600000	16453567	28146433	9585272	2.936	4	0.128049
Immt	Yes	0.041986	1237577	392230	845347	286597	2.95	4	0.128049
Immt	Yes	0.043628	1197083	363700	833383	286272	2.911	4	0.128049
Immt	Yes	0.044513	1197083	369615	827468	286211	2.891	4	0.128049
Bckdhb	Yes	0.043294	7537567	1893800	5643767	1933576	2.919	4	0.128049
Ndufb1	Yes	0.043076	2351783	38545167	-36193384	12378486	2.924	4	0.128049
Mrpl46	Yes	0.044138	1158480	0	1158480	399538	2.9	4	0.128049
Mrpl30	Yes	0.044555	1501400	621040	880360	304605	2.89	4	0.128049
Ndufa6	Yes	0.045811	15108267	33066667	-17958400	6273560	2.863	4	0.130302
Mrps10	Yes	0.046101	1390207	0	1390207	486715	2.856	4	0.130302
Isoc2a	Yes	0.046559	16765933	4153733	12612200	4430745	2.847	4	0.130519
Acadl	Yes	0.047506	1301870	0	1301870	460570	2.827	4	0.131942
Mrpl23	Yes	0.047839	19800000	4175367	15624633	5541078	2.82	4	0.131942
Ephx1	Yes	0.048608	946313	96023	850291	303230	2.804	4	0.132991
Vdac1	Yes	0.052898	5141700	0	5141700	1889207	2.722	4	0.136236
Echs1	Yes	0.052181	4479800	2123255	2356545	861671	2.735	4	0.136236
Aldh1b1	Yes	0.052349	4563700	0	4563700	1670621	2.732	4	0.136236
Tst	Yes	0.052411	3618533	1607923	2010610	736330	2.731	4	0.136236
Acox2	Yes	0.052921	113273	44940	68333	25111	2.721	4	0.136236
Mtco2	Yes	0.05298	2082995	20304700	-18221705	6698870	2.72	4	0.136236
Tefm	Yes	0.051987	928000	165323	762677	278503	2.738	4	0.136236
Mrps24	Yes	0.050903	1467760	152603	1315157	476682	2.759	4	0.136236
Decr1	Yes	0.054297	1639290	0	1639290	607956	2.696	4	0.138076
Mrpl45	Yes	0.054504	5706600	1191423	4515177	1676805	2.693	4	0.138076
Ndufa9	Yes	0.055013	10890067	28200000	-17309933	6449853	2.684	4	0.13834
Prdx1	Yes	0.056598	2409425	0	2409425	907003	2.656	4	0.141289
Nipsnap1	Yes	0.05882	55066667	26533333	28533333	10891995	2.62	4	0.144723
Mrpl32	Yes	0.058503	3805233	680930	3124303	1190290	2.625	4	0.144723
Mrps22	Yes	0.059776	3124367	220560	2903807	1114999	2.604	4	0.146025
Hadhb	Yes	0.064271	24933333	10147367	14785967	5831027	2.536	4	0.153152
Ndufb3	Yes	0.064434	16634367	35966667	-19332300	7631075	2.533	4	0.153152
Mrpl2	Yes	0.063829	8309233	1911333	6397900	2516644	2.542	4	0.153152
Myh9	Yes	0.064485	643107	32417	610689	241130	2.533	4	0.153152
Atp5c1	Yes	0.065281	12260333	4228300	8032033	3185933	2.521	4	0.15389
Sqor	Yes	0.066002	1097375	327657	769718	306565	2.511	4	0.15389
Mrps27	Yes	0.067496	458477	216895	241582	97027	2.49	4	0.15389
Ndufv3	Yes	0.066985	0	4971050	-4971050	1990848	2.497	4	0.15389
Ndufs6	Yes	0.067454	603383	4200267	-3596884	1444291	2.49	4	0.15389
Mrpl13	Yes	0.067257	16212533	1307716	14904817	5978283	2.493	4	0.15389
Mrps5	Yes	0.068032	851970	38299	813671	327769	2.482	4	0.154086
Cltc	Yes	0.069581	1317910	61911	1255999	510262	2.461	4	0.156557
Acadvl	Yes	0.070616	1394167	773193	620973	253691	2.448	4	0.157847
Ndufb2	Yes	0.071739	5574567	21552000	-15977433	6566632	2.433	4	0.158326
Ndufb7	Yes	0.071756	9920400	28566667	-18646267	7664216	2.433	4	0.158326
Dlat	Yes	0.072553	1997737	31006	1966731	811800	2.423	4	0.159058
Mrpl3	Yes	0.074429	3729433	623330	3106103	1294697	2.399	4	0.162132
Dap3	Yes	0.074964	1844933	331173	1513760	632711	2.392	4	0.162264
Rplp0	Yes	0.075789	22833333	44500000	-21666667	9094382	2.382	4	0.163018
Cox4i1	Yes	0.079336	15933333	83300000	-67366667	28783174	2.34	4	0.166314
Rpl28	Yes	0.079753	15600000	30166667	-14566667	6236541	2.336	4	0.166314
Cox5a	Yes	0.079321	2543550	11827767	-9284217	3966488	2.341	4	0.166314
Mrpl4	Yes	0.07962	8207300	2706467	5500833	2353583	2.337	4	0.166314
Mrpl44	Yes	0.079272	3427467	489380	2938087	1254933	2.341	4	0.166314
Ndufb6	Yes	0.080405	0	25033333	-25033333	10751951	2.328	4	0.166658
Dnaja3	Yes	0.082639	5236233	913320	4322913	1876836	2.303	4	0.170173
Mrps25	Yes	0.083096	1366900	99876	1267024	551292	2.298	4	0.170173
Mrpl15	Yes	0.084072	18233333	1870833	16362500	7152447	2.288	4	0.171146
Mrps26	Yes	0.084913	1619067	747070	871997	382681	2.279	4	0.171835
Ndufa5	Yes	0.087352	1135580	16264733	-15129153	6715035	2.253	4	0.175731
Hibadh	Yes	0.089735	448865	57826	391039	175452	2.229	4	0.17947
Cyp2d10	Yes	0.090917	720297	1443400	-723103	326165	2.217	4	0.180776
Sfxn1	Yes	0.091703	993080	0	993080	449510	2.209	4	0.181285
Rpl21	Yes	0.093456	38766667	64233333	-25466667	11616607	2.192	4	0.183689
Atp5me	Yes	0.095646	15233333	7312033	7921300	3647797	2.172	4	0.184808
Idh2	Yes	0.0953	787103	62737	724366	333077	2.175	4	0.184808
Yars2	Yes	0.095589	631463	32089	599375	275947	2.172	4	0.184808
Mdh2	Yes	0.100738	29800000	9249500	20550500	9669411	2.125	4	0.190723
Mrps9	Yes	0.100279	1919783	109872	1809911	849977	2.129	4	0.190723
Pccb	Yes	0.100601	1010535	44559	965976	454252	2.127	4	0.190723
Ndufv2	Yes	0.100938	2563577	12753267	-10189690	4798427	2.124	4	0.190723
Mrps35	Yes	0.102761	2066150	80739	1985411	941998	2.108	4	0.192253
Rpl35a	Yes	0.102872	3292583	19843950	-16551367	7856527	2.107	4	0.192253
Rps26	No	0.112783	504183	12803173	-12298991	6071938	2.026	4	0.208496
Rpl23	No	0.112361	4683473	9816700	-5133227	2530125	2.029	4	0.208496
Hmgcl	No	0.116715	1489497	50976	1438521	720884	1.995	4	0.214606
Mrpl10	No	0.11808	1649803	76669	1573134	792381	1.985	4	0.215954
Me1	No	0.121403	448007	2440003	-1991997	1015762	1.961	4	0.219472
Gm10260	No	0.12209	1753257	3785567	-2032310	1038923	1.956	4	0.219472
Hsd17b10	No	0.121853	495827	53899	441927	225719	1.958	4	0.219472
Rpl30	No	0.122967	370116	1332550	-962434	493573	1.95	4	0.219472
Slc25a3	No	0.123212	2846700	1219215	1627485	835381	1.948	4	0.219472
Hspa9	No	0.127854	2530233	932467	1597767	833892	1.916	4	0.22118
Hmgcs2	No	0.127862	17433333	7351967	10081367	5261727	1.916	4	0.22118
Marc2	No	0.128052	28796	388006	-359210	187607	1.915	4	0.22118
Rpl19	No	0.12622	2145983	6534850	-4388867	2277320	1.927	4	0.22118
Rpl36	No	0.12567	12133333	16155500	-4022167	2082941	1.931	4	0.22118
Mrpl18	No	0.126916	20466667	3520367	16946300	8815029	1.922	4	0.22118
Mrps7	No	0.130243	2096000	509460	1586540	835033	1.9	4	0.223835
Cox7a2	No	0.131165	20530267	72500000	-51969733	27441168	1.894	4	0.224292
Rpn1	No	0.132204	21672	129557	-107885	57172	1.887	4	0.224944
Rpl18a	No	0.14446	24100000	34100000	-10000000	5523284	1.811	4	0.244581
Ndufa8	No	0.14573	10237567	23066667	-12829100	7115452	1.803	4	0.245136
Ndufb10	No	0.146221	7861733	24854667	-16992933	9439994	1.8	4	0.245136
Arg1	No	0.147252	7219633	22681900	-15462267	8618565	1.794	4	0.245659
Abcd3	No	0.151899	3356167	2379833	976333	552412	1.767	4	0.247379
Ndufb4	No	0.150988	30555483	63266667	-32711183	18454200	1.773	4	0.247379
Mrpl43	No	0.150912	13130067	3935433	9194633	5185934	1.773	4	0.247379
Mrpl22	No	0.149779	12256933	2147000	10109933	5681469	1.779	4	0.247379
Mocs1	No	0.151888	217516	94914	122602	69366	1.767	4	0.247379
Hadh	No	0.158682	2509500	917683	1591817	920125	1.73	4	0.255987
Krt76	No	0.158385	499283	4219390	-3720107	2148361	1.732	4	0.255987
Mrpl42	No	0.162024	1478220	0	1478220	863349	1.712	4	0.260151
Rps3	No	0.16337	7827167	14364133	-6536967	3833709	1.705	4	0.261087
Gpd2	No	0.165364	843758	0	843758	497858	1.695	4	0.263045
Atp5po	No	0.166744	15615867	7914233	7701633	4563411	1.688	4	0.264011
Mrps21	No	0.169117	7585767	2446933	5138833	3066784	1.676	4	0.266535
Glud1	No	0.169972	33100000	9628633	23471367	14043389	1.671	4	0.266654
Aldh4a1	No	0.173067	118700000	45333333	73366667	44304000	1.656	4	0.267823
Hsd17b8	No	0.172633	583837	55869	527967	318413	1.658	4	0.267823
Rpl26	No	0.173015	1481416	3940650	-2459234	1484833	1.656	4	0.267823
Rpl7	No	0.175131	44800000	65600000	-20800000	12637510	1.646	4	0.269796
Mrpl21	No	0.176492	19987867	5530800	14457067	8819012	1.639	4	0.270675
Atp5f1b	No	0.177847	49100000	24500000	24600000	15066077	1.633	4	0.271534
Uqcr10	No	0.186394	49498950	100200000	-50701050	31828726	1.593	4	0.28332
Mrpl49	No	0.188796	7307020	1509617	5797403	3664442	1.582	4	0.285701
Rpl10	No	0.189698	5111150	10353500	-5242350	3322089	1.578	4	0.285801
Hspa5	No	0.194594	70879	238902	-168022	107954	1.556	4	0.291891
Ighm	No	0.198786	469237	193310	275927	179364	1.538	4	0.296877
Sardh	No	0.200914	715790	216830	498960	326257	1.529	4	0.29875
Slc27a2	No	0.202575	478049	1284547	-806497	529763	1.522	4	0.29925
Uqcrq	No	0.203	21166667	70700000	-49533333	32574905	1.521	4	0.29925
Rdh16f1	No	0.20567	4935867	3029350	1906517	1262982	1.51	4	0.301885
Atp5pd	No	0.210374	3614467	1647667	1966800	1319650	1.49	4	0.303578
Apool	No	0.208881	700447	331853	368593	246316	1.496	4	0.303578
Aldh2	No	0.209827	9543230	1854897	7688333	5150971	1.493	4	0.303578
Cox6c	No	0.209338	11694167	53200000	-41505833	27771038	1.495	4	0.303578
Atp5mf	No	0.212339	12533333	9448933	3084400	2080500	1.483	4	0.303849
Ndufs4	No	0.211486	1022935	1898133	-875198	588989	1.486	4	0.303849
Rps16	No	0.217597	3316813	11328933	-8012120	5480866	1.462	4	0.307513
Rpl27a	No	0.216513	3734016	10170233	-6436217	4390148	1.466	4	0.307513
Mtnd5	No	0.217318	1254510	4031300	-2776790	1898113	1.463	4	0.307513
Uqcrh	No	0.218741	6542200	12924833	-6382633	4379472	1.457	4	0.307858
Krt10	No	0.222246	11526200	4090935	7435265	5149237	1.444	4	0.311508
Ndufs5	No	0.228552	353449	12504067	-12150617	8555040	1.42	4	0.31904
Rpl9	No	0.230963	1450970	9491933	-8040963	5697105	1.411	4	0.321095
Atad3	No	0.233773	2552893	367410	2185483	1559740	1.401	4	0.322947
Mrps18b	No	0.234184	1442867	547935	894932	639374	1.4	4	0.322947
Otc	No	0.235903	2376870	876100	1500770	1076970	1.394	4	0.324012
Mrpl38	No	0.236982	7702600	1436450	6266150	4509151	1.39	4	0.324191
Afg3l1	No	0.242627	528730	275165	253565	185120	1.37	4	0.330591
Ces3a	No	0.245083	628605	1175525	-546920	401789	1.361	4	0.3313
Rps5	No	0.245085	440765	1069110	-628345	461609	1.361	4	0.3313
Mrpl20	No	0.259458	5645890	1347013	4298877	3274223	1.313	4	0.349349
Dld	No	0.267876	698510	227759	470752	366094	1.286	4	0.359269
Mrpl12	No	0.269267	10485767	4151400	6334367	4942998	1.281	4	0.359724
Rps11	No	0.272436	6034900	11970133	-5935233	4667695	1.272	4	0.362541
Etfb	No	0.278845	9490967	4204073	5286893	4223403	1.252	4	0.369632
Dbt	No	0.284109	102600000	72033333	30566667	24732053	1.236	4	0.375156
Atp5mg	No	0.367999	0	74999	-74999	73975	1.014	4	0.382736
Atp5md	No	0.373585	0	1391483	-1391483	1390459	1.001	4	0.382736
Atp5pb	No	0.310773	3490733	1698800	1791933	1545518	1.159	4	0.382736
Acaa2	No	0.315454	33733333	18826400	14906933	13000433	1.147	4	0.382736
Hspd1	No	0.369932	604323	359743	244580	242329	1.009	4	0.382736
Chchd3	No	0.366458	59576	0	59576	58552	1.017	4	0.382736
Ces1d	No	0.372777	0	391683	-391683	390659	1.003	4	0.382736
Hsd17b4	No	0.313159	4469633	3151500	1318133	1143320	1.153	4	0.382736
Acaa1b	No	0.343511	1688149	4230900	-2542751	2368755	1.073	4	0.382736
Dhrs4	No	0.371918	18013333	8359733	9653600	9609117	1.005	4	0.382736
Ddost	No	0.370763	140609	0	140609	139585	1.007	4	0.382736
Rps20	No	0.339961	15533333	20833333	-5300000	4896484	1.082	4	0.382736
Pecr	No	0.299877	1448303	3437655	-1989352	1671842	1.19	4	0.382736
Apoo	No	0.372102	244949	0	244949	243925	1.004	4	0.382736
Mccc1	No	0.361835	36943	0	36943	35919	1.029	4	0.382736
Acad9	No	0.368093	76209	0	76209	75185	1.014	4	0.382736
Ppia	No	0.372681	0	360883	-360883	359859	1.003	4	0.382736
Mcur1	No	0.37282	407216	0	407216	406192	1.003	4	0.382736
Acat1	No	0.328042	1639193	728405	910788	818240	1.113	4	0.382736
Eci2	No	0.352546	21089	0	21089	20065	1.051	4	0.382736
Urah	No	0.372974	474916	0	474916	473892	1.002	4	0.382736
Acsl5	No	0.371625	193689	0	193689	192665	1.005	4	0.382736
Rps7	No	0.295332	1668400	1311017	357383	297093	1.203	4	0.382736
Ugt1a1	No	0.369365	97433	0	97433	96409	1.011	4	0.382736
Maob	No	0.364594	47743	0	47743	46719	1.022	4	0.382736
Cyp2c69	No	0.367319	67306	0	67306	66282	1.015	4	0.382736
Ssr4	No	0.373218	0	644549	-644549	643525	1.002	4	0.382736
Pcca	No	0.369074	91593	0	91593	90569	1.011	4	0.382736
Pex14	No	0.353705	0	22271	-22271	21247	1.048	4	0.382736
Clec4f	No	0.370652	135843	0	135843	134819	1.008	4	0.382736
Ecsit	No	0.347259	17002	0	17002	15978	1.064	4	0.382736
Cyp2c50	No	0.372297	0	274673	-274673	273649	1.004	4	0.382736
Cox5b	No	0.373682	0	2010983	-2010983	2009959	1.001	4	0.382736
Rps29	No	0.373783	0	3734016	-3734016	3732992	1	4	0.382736
Gm10320	No	0.373511	0	1127249	-1127249	1126225	1.001	4	0.382736
Rps19	No	0.373381	0	845683	-845683	844659	1.001	4	0.382736
Rpsa	No	0.372546	325073	0	325073	324049	1.003	4	0.382736
Ndufb9	No	0.293888	2955915	21399933	-18444018	15279466	1.207	4	0.382736
Hsd3b5	No	0.371153	0	160509	-160509	159485	1.006	4	0.382736
Letm1	No	0.318244	0	8385	-8385	7361	1.139	4	0.382736
Hsd17b12	No	0.364495	0	47249	-47249	46225	1.022	4	0.382736
Ndufa7	No	0.295039	9442233	18624600	-9182367	7627927	1.204	4	0.382736
Ephx2	No	0.363116	0	41269	-41269	40245	1.025	4	0.382736
Rpl17	No	0.3582	2193743	4469605	-2275862	2194106	1.037	4	0.382736
Rpl37a	No	0.373553	0	1263649	-1263649	1262625	1.001	4	0.382736
Erlin2	No	0.367842	73073	0	73073	72049	1.014	4	0.382736
Erlin1	No	0.367591	70176	0	70176	69152	1.015	4	0.382736
Mtnd1	No	0.30384	9867100	21360367	-11493267	9750672	1.179	4	0.382736
Ndufa2	No	0.307923	12247067	30800000	-18552933	15893683	1.167	4	0.382736
Rps25	No	0.373654	0	1778516	-1778516	1777492	1.001	4	0.382736
Rpl22	No	0.355596	931949	2004150	-1072201	1027424	1.044	4	0.382736
Mbl1	No	0.371192	0	162823	-162823	161799	1.006	4	0.382736
Tbl2	No	0.368026	0	75336	-75336	74312	1.014	4	0.382736
Aldh7a1	No	0.371835	213306	0	213306	212282	1.005	4	0.382736
Lgals9	No	0.341788	538160	243698	294462	273209	1.078	4	0.382736
Ghitm	No	0.35198	20557	0	20557	19533	1.052	4	0.382736
Helz2	No	0.340778	13770	0	13770	12746	1.08	4	0.382736
Reep6	No	0.37117	0	161516	-161516	160492	1.006	4	0.382736
Mrpl47	No	0.344789	1721480	298969	1422511	1329136	1.07	4	0.382736
Tysnd1	No	0.368952	89336	0	89336	88312	1.012	4	0.382736
Sfxn2	No	0.372772	389849	0	389849	388825	1.003	4	0.382736
Mrpl34	No	0.373209	0	635449	-635449	634425	1.002	4	0.382736
Mrpl58	No	0.321578	14737800	1440500	13297300	11765637	1.13	4	0.382736
Ndufab1	No	0.373724	0	2486416	-2486416	2485392	1	4	0.382736
Anxa2	No	0.357819	0	27841	-27841	26817	1.038	4	0.382736
Mrpl35	No	0.373402	880849	0	880849	879825	1.001	4	0.382736
Prdx5	No	0.370682	137096	0	137096	136072	1.008	4	0.382736
Pdia3	No	0.359353	30725	0	30725	29701	1.034	4	0.382736
Dync1h1	No	0.356049	25131	0	25131	24107	1.042	4	0.382736
Fmo3	No	0.371466	181076	0	181076	180052	1.006	4	0.382736
Mrpl51	No	0.37256	328336	0	328336	327312	1.003	4	0.382736
Itpr2	No	0.356891	26349	0	26349	25325	1.04	4	0.382736
Dhx30	No	0.345697	16087	0	16087	15063	1.068	4	0.382736
Cisd1	No	0.373639	1678783	0	1678783	1677759	1.001	4	0.382736
Nipsnap2	No	0.372082	242246	0	242246	241222	1.004	4	0.382736
Etfa	No	0.403296	4566793	2142938	2423856	2595842	0.9337	4	0.411471
Mrps17	No	0.404252	2067249	138006	1929243	2070761	0.9317	4	0.411471
Shmt2	No	0.408491	4967897	1175360	3792537	4111301	0.9225	4	0.414552
Rpl13	No	0.421958	4347700	7913967	-3566267	3990110	0.8938	4	0.425015
Mrps14	No	0.421374	681949	69449	612500	684355	0.895	4	0.425015
Gcdh	No	0.42253	932650	715520	217130	243263	0.8926	4	0.425015
Mgst1	No	0.42508	2920007	6181397	-3261390	3675909	0.8872	4	0.426326
Mrps28	No	0.434764	879149	111633	767517	885064	0.8672	4	0.434764
Rps4x	No	0.442151	10265733	13738367	-3472633	4075195	0.8521	4	0.439581
Prodh	No	0.441086	65616	9915	55701	65201	0.8543	4	0.439581
Cpt1a	No	0.446003	4404667	2968800	1435867	1700514	0.8444	4	0.442125
Rps3a	No	0.452225	4257133	2639933	1617200	1943887	0.8319	4	0.446997
Gstk1	No	0.466695	2702867	1728520	974347	1212560	0.8035	4	0.459971
Hexb	No	0.472788	119773	24004	95769	120952	0.7918	4	0.464637
Suclg1	No	0.480359	8428667	3570067	4858600	6250146	0.7774	4	0.466826
Cycs	No	0.480476	629983	130886	499097	642225	0.7771	4	0.466826
Rpl8	No	0.47916	5394467	7300867	-1906400	2445252	0.7796	4	0.466826
Oat	No	0.478568	2471980	1452820	1019160	1305348	0.7808	4	0.466826
Pc	No	0.481924	159443	34116	125327	161838	0.7744	4	0.466906
Atp5f1d	No	0.491569	9584467	5479083	4105383	5428269	0.7563	4	0.474906
Acad11	No	0.498296	958568	623613	334955	450309	0.7438	4	0.480049
Krt2	No	0.501366	281379	68513	212867	288364	0.7382	4	0.480769
Mrps16	No	0.501855	2132983	515916	1617067	2193254	0.7373	4	0.480769
Mtnd4	No	0.530569	2076900	3049613	-972713	1418534	0.6857	4	0.506856
Dmgdh	No	0.533275	106649	364216	-257567	378240	0.681	4	0.508023
Sec61a1	No	0.536645	133899	449949	-316050	468177	0.6751	4	0.509813
Ndufs7	No	0.544618	5255185	8608800	-3353615	5071898	0.6612	4	0.515558
Cyp2c54	No	0.545708	83496	267269	-183773	278726	0.6593	4	0.515558
Slc27a5	No	0.547722	183383	310840	-127457	194336	0.6559	4	0.516036
Ctsh	No	0.549412	106523	34293	72230	110620	0.653	4	0.516206
Gpam	No	0.552467	539860	1091537	-551677	851721	0.6477	4	0.517654
Cyp2a12	No	0.558832	105829	35553	70277	110347	0.6369	4	0.521836
Rps15a	No	0.559982	12860833	10912533	1948300	3068566	0.6349	4	0.521836
Plbd1	No	0.562251	38199	13461	24739	39200	0.6311	4	0.522527
Cyp2c29	No	0.563861	270320	425913	-155593	247617	0.6284	4	0.522603
Rpl14	No	0.573795	60833333	73466667	-12633333	20652818	0.6117	4	0.530373
Rpl27	No	0.58379	2782416	1019616	1762800	2962038	0.5951	4	0.538157
Slc25a11	No	0.597921	269425	360835	-91410	159802	0.572	4	0.549701
Rps2	No	0.603411	22033333	16600000	5433333	9648373	0.5631	4	0.550311
Emc2	No	0.60245	159243	63239	96003	170011	0.5647	4	0.550311
Snd1	No	0.602326	23426	9829	13597	24070	0.5649	4	0.550311
Bphl	No	0.606585	1687149	2645967	-958817	1718240	0.558	4	0.551734
Fmo5	No	0.613653	190266	306013	-115747	211721	0.5467	4	0.556683
Eci1	No	0.620202	738530	1458310	-719780	1342182	0.5363	4	0.561135
Cat	No	0.622121	14329033	9896800	4432233	8311958	0.5332	4	0.561386
Rps9	No	0.627365	24266667	30200000	-5933333	11302556	0.525	4	0.564629
Acaa1b	No	0.637733	2590917	3728433	-1137517	2236101	0.5087	4	0.570955
Acaa1a	No	0.637733	2590917	3728433	-1137517	2236101	0.5087	4	0.570955
Cyp2c29	No	0.647313	137476	299583	-162107	328263	0.4938	4	0.578018
Rplp2	No	0.653798	4236650	3383500	853150	1763308	0.4838	4	0.582289
Nudt7	No	0.667983	2192800	2768283	-575483	1245190	0.4622	4	0.593377
Uox	No	0.671236	39833333	35366667	4466667	9768942	0.4572	4	0.594722
Mtnd2	No	0.686595	1748200	2185520	-437320	1007384	0.4341	4	0.60544
Sgpl1	No	0.686873	36269	19092	17177	39607	0.4337	4	0.60544
Rdh7	No	0.71299	4299233	4659150	-359917	911144	0.395	4	0.626845
Acnat1	No	0.726844	442049	640307	-198257	528989	0.3748	4	0.637386
Slc25a13	No	0.734463	2956500	3363600	-407100	1119208	0.3637	4	0.64242
Acadm	No	0.741049	1184864	808883	375981	1061394	0.3542	4	0.646527
Rps14	No	0.754722	1745620	2090367	-344747	1030263	0.3346	4	0.656781
Acox1	No	0.769321	3534700	2937533	597167	1902716	0.3138	4	0.666096
Rpl13a	No	0.769045	30466667	35333333	-4866667	15487056	0.3142	4	0.666096
Decr2	No	0.775888	3179467	3931597	-752130	2469548	0.3046	4	0.670085
Acbd5	No	0.783337	716700	872540	-155840	529954	0.2941	4	0.674815
Rpl6	No	0.788687	69600000	73800000	-4200000	14657194	0.2865	4	0.677716
Rpl15	No	0.792152	10187933	11146667	-958733	3403481	0.2817	4	0.678717
Cyb5a	No	0.793821	3057250	3444100	-386850	1384794	0.2794	4	0.678717
Scp2	No	0.820341	1994633	1832400	162233	669086	0.2425	4	0.699642
Cyp2d9	No	0.835792	730105	672067	58038	262416	0.2212	4	0.711047
Lrrc59	No	0.840429	424716	519580	-94864	441635	0.2148	4	0.713217
Pxmp4	No	0.851985	2968850	2473949	494901	2487210	0.199	4	0.721235
Rpl7a	No	0.858762	13757200	12296067	1461133	7701259	0.1897	4	0.725177
Rdh7	No	0.8691	4891433	4659150	232283	1322394	0.1757	4	0.732099
Tnnc1	No	0.887488	161613	200173	-38560	255830	0.1507	4	0.745752
Fech	No	0.898476	21079	25365	-4286	31539	0.1359	4	0.753135
Slc25a1	No	0.902951	1160657	1251480	-90823	699435	0.1299	4	0.753625
Gadd45gip1	No	0.903468	1545667	1577967	-32300	250085	0.1292	4	0.753625
Pdia5	No	0.91543	73733	82223	-8490	75096	0.1131	4	0.761745
Rpl29	No	0.94082	12267349	10967349	1300000	16453663	0.07901	4	0.780972
Cs	No	0.962165	266433	248129	18303	362633	0.05047	4	0.796757
Rpl12	No	0.964582	34733333	35100000	-366667	7760871	0.04725	4	0.796829
Rpl31	No	0.970268	8027233	7837703	189530	4779335	0.03966	4	0.799594
Lactb	No	0.984172	325803	328979	-3176	150462	0.02111	4	0.809103
Rpl11	No	0.987815	3017533	3042317	-24783	1525415	0.01625	4	0.810151
Cyp2d26	No	0.992068	833497	829763	3733	353013	0.01058	4	0.811692
Atp5f1e			0	0	0	0
Atp5mpl			0	0	0	0
Atp5pf			0	0	0	0
Micos13			0	0	0	0
Dad1			0	0	0	0
Mccc2			0	0	0	0
Rpn2			0	0	0	0
Dnajc11			0	0	0	0
Mtx2			0	0	0	0
Mcu			0	0	0	0
Agmat			0	0	0	0
Agxt2			0	0	0	0
Magt1			0	0	0	0
Mlec			0	0	0	0
Ech1			0	0	0	0
Samm50			0	0	0	0
Mtx1			0	0	0	0
Aass			0	0	0	0
Mtch2			0	0	0	0
Echdc2			0	0	0	0
Mtx1			0	0	0	0
Mtx1			0	0	0	0
Man2b1			0	0	0	0
Nnt			0	0	0	0
Txnrd2			0	0	0	0
Stt3b			0	0	0	0
Fgg			0	0	0	0
Serhl			0	0	0	0
Stt3a			0	0	0	0
Acly			0	0	0	0
Acsl1			0	0	0	0
Ccdc90b			0	0	0	0
C3			0	0	0	0
Gsr			0	0	0	0
Ktn1			0	0	0	0
Cyp27a1			0	0	0	0
Pzp			0	0	0	0
Nomo1			0	0	0	0
Gk			0	0	0	0
Apob			0	0	0	0
C4b			0	0	0	0
Fga			0	0	0	0
Emc1			0	0	0	0
Acsf2			0	0	0	0
Fgb			0	0	0	0
Thbs1			0	0	0	0
Lrp1			0	0	0	0
Cox7c			0	0	0	0
Rpl10a			0	0	0	0
Cfh			0	0	0	0
Tcp1			0	0	0	0
Lrpprc			0	0	0	0
Hsp90b1			0	0	0	0
Aldob			0	0	0	0
Mogs			0	0	0	0
Alb			0	0	0	0
Rps27l			0	0	0	0
Mmaa			0	0	0	0
Acsm1			0	0	0	0
Parl			0	0	0	0
Rack1			0	0	0	0
Ndufaf2			0	0	0	0
Ap2m1			0	0	0	0
Slc25a20			0	0	0	0
Vcp			0	0	0	0
Cct8			0	0	0	0
Pex1			0	0	0	0
Cct4			0	0	0	0
Cct3			0	0	0	0
Cct6a			0	0	0	0
Cct2			0	0	0	0
Ndufaf1			0	0	0	0
Tmem126b			0	0	0	0
Cct5			0	0	0	0
Cct7			0	0	0	0
Tmem186			0	0	0	0
Emc3			0	0	0	0
Atp6v1g1			0	0	0	0
Agxt			0	0	0	0
Atp6v1a			0	0	0	0
Spryd4			0	0	0	0
Actb			0	0	0	0
Dsp			0	0	0	0
Ptpmt1			0	0	0	0
Ndufs1			0	0	0	0
Pam16			0	0	0	0
Atp6v1b2			0	0	0	0
			0	0	0	0
			0	0	0	0
			0	0	0	0
			0	0	0	0
			0	0	0	0
			0	0	0	0
			0	0	0	0
			0	0	0	0
			0	0	0	0
			0	0	0	0
			0	0	0	0
			0	0	0	0
			0	0	0	0
			0	0	0	0
			0	0	0	0
			0	0	0	0
			0	0	0	0
			0	0	0	0
			0	0	0	0
			0	0	0	0
			0	0	0	0
			0	0	0	0
			0	0	0	0
			0	0	0	0

## Sheet: Band 6 (2.34-2.78 Mda)
Protein	Discovery?	P value	Mean of KO (400)	Mean of WT (500)	Difference	SE of difference	t ratio	df	q value	FDR <5%	FDR < 10%	FDR < 15%
Timm50	Yes	2.1e-05	2030000	682.7	2029317	88174	23.01	4	0.009757
Hspe1	Yes	5.4e-05	2284850	0	2284850	125545	18.2	4	0.012383
Cyp2f2	Yes	0.000118	0	238315	-238315	15973	14.92	4	0.0181
Cox6c	Yes	0.000649	437183	53463000	-53025817	5503847	9.634	4	0.059975
Rpl21	Yes	0.000598	31233333	67900000	-36666667	3725289	9.843	4	0.059975
Vdac3	Yes	0.001012	523715	0	523715	61011	8.584	4	0.062978
Mrps23	Yes	0.00105	5083950	417118	4666832	549009	8.5	4	0.062978
Eef1a1	Yes	0.001091	0	3629433	-3629433	431181	8.417	4	0.062978
Cs	Yes	0.001547	1136350	42366	1093984	142471	7.679	4	0.079404
Bhmt	Yes	0.004009	1042616	9735133	-8692517	1461466	5.948	4	0.120925
Slc25a4	Yes	0.003802	7791600	2379040	5412560	896979	6.034	4	0.120925
Rpl18a	Yes	0.002964	14700000	42600000	-27900000	4321651	6.456	4	0.120925
Rpl7	Yes	0.00445	34333333	77633333	-43300000	7491032	5.78	4	0.120925
Rpl4	Yes	0.00439	13995933	69000000	-55004067	9480456	5.802	4	0.120925
Ndufa4	Yes	0.003372	0	13211500	-13211500	2119154	6.234	4	0.120925
Mrpl27	Yes	0.003985	195123	1703200	-1508077	253142	5.957	4	0.120925
Mrpl45	Yes	0.003527	1564050	780957	783093	127147	6.159	4	0.120925
Rrbp1	Yes	0.005854	134736	1025970	-891234	166338	5.358	4	0.142533
Stoml2	Yes	0.006366	69000000	11257633	57742367	11031969	5.234	4	0.142533
Mrps28	Yes	0.005862	1275180	110223	1164957	217510	5.356	4	0.142533
Myh9	Yes	0.006479	508907	55362	453544	87080	5.208	4	0.142533
Glul	Yes	0.00707	0	3226833	-3226833	634928	5.082	4	0.145035
Rpl14	Yes	0.00722	21989533	102500000	-80510467	15935982	5.052	4	0.145035
Ssr1	Yes	0.00787	0	994783	-994783	201760	4.931	4	0.145435
Mrps35	Yes	0.007688	631135	71003	560132	112855	4.963	4	0.145435
Mtnd4	Yes	0.008404	7774200	2895117	4879083	1008215	4.839	4	0.149336
Mrps6	Yes	0.009323	2635450	0	2635450	560982	4.698	4	0.159523
Mrpl22	Yes	0.009929	4074100	1246397	2827703	612909	4.614	4	0.163827
Rplp0	Yes	0.010869	17333333	53833333	-36500000	8121097	4.494	4	0.173147
Rpl32	Yes	0.011333	8786367	32933333	-24146967	5438321	4.44	4	0.174522
Mtnd2	Yes	0.013298	5742500	1061700	4680800	1104805	4.237	4	0.191988
Tefm	Yes	0.013264	605620	341.3	605279	142756	4.24	4	0.191988
Rpl8	No	0.014844	5068300	9174667	-4106367	1001363	4.101	4	0.200993
Ndufb8	No	0.014682	42366667	21095000	21271667	5170329	4.114	4	0.200993
Dlat	No	0.015227	2511467	42667	2468799	606630	4.07	4	0.200993
Rpn1	No	0.017348	24925	224210	-199285	50927	3.913	4	0.205092
Rps20	No	0.018528	2979165	27466667	-24487502	6384125	3.836	4	0.205092
Mtco2	No	0.017249	151593	14681100	-14529507	3706570	3.92	4	0.205092
Ptcd3	No	0.017882	598863	61643	537221	138555	3.877	4	0.205092
Rps13	No	0.016292	0	6256300	-6256300	1568779	3.988	4	0.205092
Lrrc59	No	0.018645	0	1397667	-1397667	365085	3.828	4	0.205092
Dld	No	0.016522	1038817	76602	962215	242298	3.971	4	0.205092
Marc1	No	0.019305	369313	1709067	-1339753	353702	3.788	4	0.206813
Rpl24	No	0.020026	0	14833333	-14833333	3960359	3.745	4	0.206813
Rplp1	No	0.020144	579849	3655500	-3075651	822657	3.739	4	0.206813
Rps24	No	0.02156	1456350	7852333	-6395983	1747034	3.661	4	0.216541
Ndufs2	No	0.023728	62233333	25366667	36866667	10375238	3.553	4	0.229227
Rpl3	No	0.023816	13441867	40833333	-27391467	7717660	3.549	4	0.229227
Mrpl43	No	0.024707	6094533	3158100	2936433	836960	3.508	4	0.232947
Hspa9	No	0.026083	1161987	214443	947544	274746	3.449	4	0.233326
Acaa1b	No	0.026262	0	2734067	-2734067	794480	3.441	4	0.233326
Ephx1	No	0.025451	543410	54763	488647	140590	3.476	4	0.233326
Ndufa13	No	0.029075	71200000	31100000	40100000	12037995	3.331	4	0.253449
Cycs	No	0.033801	2540550	247366	2293184	723004	3.172	4	0.278861
Yme1l1	No	0.032923	1468883	59344	1409539	440579	3.199	4	0.278861
Mrpl19	No	0.0335	1391050	376218	1014832	319019	3.181	4	0.278861
Mrps9	No	0.038484	1381565	137029	1244536	409681	3.038	4	0.289565
Ndufa9	No	0.037508	47266667	20191967	27074700	8836113	3.064	4	0.289565
Rps9	No	0.036063	8078833	39700000	-31621167	10185587	3.105	4	0.289565
Rpl27a	No	0.039486	1993950	25266667	-23272717	7727558	3.012	4	0.289565
Dlst	No	0.039442	18400000	7574567	10825433	3593160	3.013	4	0.289565
Ndufv1	No	0.039122	47400000	17646600	29753400	9848662	3.021	4	0.289565
Ndufb7	No	0.038028	48300000	20873800	27426200	8992211	3.05	4	0.289565
Hsd17b4	No	0.049851	2267800	3738400	-1470600	529114	2.779	4	0.291533
Slc25a5	No	0.045294	27900000	10684033	17215967	5990623	2.874	4	0.291533
Slc25a5	No	0.045294	27900000	10684033	17215967	5990623	2.874	4	0.291533
Rpl6	No	0.040531	25496033	83466667	-57970633	19419465	2.985	4	0.291533
Rps7	No	0.04817	439416	2313067	-1873651	666071	2.813	4	0.291533
Ndufa8	No	0.045041	48066667	11976067	36090600	12534121	2.879	4	0.291533
Slc27a5	No	0.043598	83729	535427	-451697	155125	2.912	4	0.291533
Ndufb10	No	0.044023	40200000	17399367	22800633	7856495	2.902	4	0.291533
Hsd17b8	No	0.047876	305720	55869	249851	88630	2.819	4	0.291533
Rplp2	No	0.046416	0	3927333	-3927333	1378219	2.85	4	0.291533
Slc27a2	No	0.043577	202243	2403933	-2201691	755992	2.912	4	0.291533
Rpl23	No	0.044741	4416600	14245933	-9829333	3405820	2.886	4	0.291533
Ndufa6	No	0.048621	58800000	20433675	38366325	13683474	2.804	4	0.291533
Ndufc2	No	0.049503	40866667	21486400	19380267	6955755	2.786	4	0.291533
Mrpl37	No	0.046349	2313450	1193570	1119880	392803	2.851	4	0.291533
Hibch	No	0.049475	754350	0	754350	270691	2.787	4	0.291533
Rps8	No	0.051772	16666667	80066667	-63400000	23117646	2.742	4	0.298986
Ces1d	No	0.053327	884620	341.3	884279	325845	2.714	4	0.304163
Mrpl41	No	0.0569	5592450	927457	4664993	1759456	2.651	4	0.32058
Mrpl28	No	0.057779	4297767	1890767	2407000	912878	2.637	4	0.321611
Me1	No	0.058547	677435	2376133	-1698698	647343	2.624	4	0.322006
Rps3	No	0.061039	5703200	13664133	-7960933	3080308	2.584	4	0.331767
Vdac2	No	0.063313	729253	0	729253	285995	2.55	4	0.332395
Rpl10	No	0.061998	2011167	21241700	-19230533	7483546	2.57	4	0.332395
Ndufa10	No	0.062616	23933333	9956267	13977067	5459085	2.56	4	0.332395
Mrpl39	No	0.065545	582157	205818	376339	149501	2.517	4	0.340246
Slc25a13	No	0.070587	374090	2176703	-1802613	736320	2.448	4	0.346327
Gm10260	No	0.073344	1210373	7680433	-6470060	2681724	2.413	4	0.346327
Bphl	No	0.074962	863616	2984067	-2120451	886284	2.393	4	0.346327
Rps14	No	0.074692	195626	6341033	-6145407	2565028	2.396	4	0.346327
Ndufs1	No	0.074641	60100000	26887567	33212433	13858877	2.396	4	0.346327
Rpl31	No	0.07234	7456267	15466667	-8010400	3302729	2.425	4	0.346327
Rps11	No	0.069994	2264983	13703467	-11438484	4657424	2.456	4	0.346327
Ndufs1	No	0.074641	60100000	26887567	33212433	13858877	2.396	4	0.346327
Mrpl23	No	0.07138	6785800	3078500	3707300	1520780	2.438	4	0.346327
Sfxn1	No	0.074911	2133867	0	2133867	891654	2.393	4	0.346327
Mrpl20	No	0.072916	1735117	361470	1373647	568079	2.418	4	0.346327
Mrps2	No	0.07744	713300	63240	650060	275141	2.363	4	0.350756
Rpl36	No	0.077218	0	23866667	-23866667	10090480	2.365	4	0.350756
Cox6b1	No	0.080318	195683	10815467	-10619784	4559309	2.329	4	0.355724
Slc25a11	No	0.080713	0	436483	-436483	187753	2.325	4	0.355724
Ghitm	No	0.080846	1073265	682.7	1072582	461670	2.323	4	0.355724
Rpl26	No	0.085267	1095316	13296300	-12200984	5363352	2.275	4	0.371635
Sdha	No	0.091009	1175195	342049	833146	375956	2.216	4	0.392954
Rdh16f1	No	0.093492	1565585	2872483	-1306898	596236	2.192	4	0.399938
Rps4x	No	0.095323	6302833	19800000	-13497167	6206855	2.175	4	0.400356
Rpl19	No	0.095191	2434849	11603233	-9168384	4213805	2.176	4	0.400356
Decr2	No	0.097244	808430	2545433	-1737003	805386	2.157	4	0.404747
Atp5mf	No	0.123703	3027349	10448933	-7421584	3816248	1.945	4	0.407534
Dad1	No	0.116117	0	682.7	-682.7	341.3	2	4	0.407534
Abcd3	No	0.116003	1336893	3884767	-2547873	1273392	2.001	4	0.407534
Rpn2	No	0.119488	0	178597	-178597	90430	1.975	4	0.407534
Ddost	No	0.116117	0	682.7	-682.7	341.3	2	4	0.407534
Rpl18	No	0.100758	33100000	68100000	-35000000	16469568	2.125	4	0.407534
Eci2	No	0.116117	0	682.7	-682.7	341.3	2	4	0.407534
Rdh7	No	0.122274	967085	4450983	-3483898	1782177	1.955	4	0.407534
Oat	No	0.119248	4877450	1580788	3296662	1667743	1.977	4	0.407534
Stt3a	No	0.116117	0	682.7	-682.7	341.3	2	4	0.407534
Acsl1	No	0.118534	0	161037	-161037	81251	1.982	4	0.407534
C3	No	0.116117	0	682.7	-682.7	341.3	2	4	0.407534
Mrps21	No	0.125459	4498233	1882200	2616033	1353726	1.932	4	0.407534
Ssr4	No	0.12536	0	540148	-540148	279413	1.933	4	0.407534
Hdlbp	No	0.107259	3089	53482	-50394	24348	2.07	4	0.407534
Cyp2c29	No	0.119312	0	977775	-977775	494762	1.976	4	0.407534
Rpsa	No	0.124097	0	607950	-607950	313059	1.942	4	0.407534
Rpl30	No	0.114472	379149	1772217	-1393067	692207	2.012	4	0.407534
Ndufb4	No	0.12559	106500000	53100000	53400000	27646036	1.932	4	0.407534
Aldob	No	0.116117	0	682.7	-682.7	341.3	2	4	0.407534
Arg1	No	0.125078	5711100	40733333	-35022233	18098300	1.935	4	0.407534
Rps26	No	0.10096	0	16925400	-16925400	7971066	2.123	4	0.407534
Ndufa12	No	0.117703	71166667	33000000	38166667	19197338	1.988	4	0.407534
Rdh7	No	0.106748	573216	4450983	-3877767	1869720	2.074	4	0.407534
Rpl22	No	0.122256	625249	3305483	-2680234	1370973	1.955	4	0.407534
Mmaa	No	0.116117	0	682.7	-682.7	341.3	2	4	0.407534
P4hb	No	0.116117	0	682.7	-682.7	341.3	2	4	0.407534
Gpd2	No	0.126141	707647	30552	677095	351236	1.928	4	0.407534
Mrpl2	No	0.107479	3628850	923551	2705299	1308200	2.068	4	0.407534
Mrpl4	No	0.124419	2896100	1573513	1322587	681847	1.94	4	0.407534
Rack1	No	0.116117	0	682.7	-682.7	341.3	2	4	0.407534
Spg7	No	0.116117	0	682.7	-682.7	341.3	2	4	0.407534
Rpl9	No	0.130269	3049380	9143833	-6094453	3207947	1.9	4	0.415064
Mogs	No	0.130103	0	76360	-76360	40171	1.901	4	0.415064
Rps27l	No	0.131602	0	8404667	-8404667	4444617	1.891	4	0.416439
Acat1	No	0.139642	1409067	609757	799310	434471	1.84	4	0.424437
Ndufs3	No	0.138339	37966667	14583333	23383333	12654567	1.848	4	0.424437
Chdh	No	0.137722	310860	173855	137005	73990	1.852	4	0.424437
Ndufb5	No	0.136351	68166667	23866667	44300000	23813208	1.86	4	0.424437
Cltc	No	0.139302	1646880	652075	994805	540116	1.842	4	0.424437
Ociad2	No	0.13955	0	297801	-297801	161822	1.84	4	0.424437
Rpl13a	No	0.140929	23341333	56733333	-33392000	18228826	1.832	4	0.42555
Rpl15	No	0.144513	7919633	17324600	-9404967	5195531	1.81	4	0.433539
Ndufb3	No	0.146487	58966667	32900000	26066667	14493255	1.799	4	0.436627
Uox	No	0.149684	16390167	45933333	-29543167	16597243	1.78	4	0.436669
Ndufs7	No	0.148588	15646100	7186500	8459600	4735791	1.786	4	0.436669
Dmgdh	No	0.147661	2453385	545749	1907636	1064717	1.792	4	0.436669
Mrps30	No	0.150282	2102035	816300	1285735	723714	1.777	4	0.436669
Tbl2	No	0.152217	0	223618	-223618	126652	1.766	4	0.439526
Aifm1	No	0.154966	3235333	1114403	2120930	1211769	1.75	4	0.444686
Hspd1	No	0.164338	1857900	916503	941397	553734	1.7	4	0.468668
Slc25a3	No	0.168037	8020833	2511272	5509562	3277347	1.681	4	0.473373
Mrpl46	No	0.167334	0	156740	-156740	93039	1.685	4	0.473373
Ndufs4	No	0.170567	4577133	1556500	3020633	1810528	1.668	4	0.477587
Vdac1	No	0.173412	772050	149185	622865	376515	1.654	4	0.47934
Cox4i1	No	0.175983	3726967	59733333	-56006367	34113464	1.642	4	0.47934
Phb2	No	0.17649	86500000	61433333	25066667	15290883	1.639	4	0.47934
Rpl28	No	0.174174	5894467	23931967	-18037500	10928153	1.651	4	0.47934
Ces3a	No	0.177145	391149	1738568	-1347419	823521	1.636	4	0.47934
Cox5a	No	0.177418	0	7014180	-7014180	4290389	1.635	4	0.47934
Shmt2	No	0.179204	3737599	436827	3300772	2029566	1.626	4	0.481351
Mrps34	No	0.181666	1927223	805597	1121627	694613	1.615	4	0.485143
Rpl5	No	0.182771	136676	1094108	-957432	594826	1.61	4	0.485288
Acaa1b	No	0.188607	1318833	3046933	-1728100	1091716	1.583	4	0.495094
Lgals9	No	0.188028	100206	268617	-168411	106217	1.586	4	0.495094
Acadm	No	0.192734	2233800	798216	1435584	917561	1.565	4	0.50168
Cox7a2	No	0.193288	4077250	54666667	-50589417	32384874	1.562	4	0.50168
Bckdha	No	0.195433	12429167	4586590	7842577	5050673	1.553	4	0.504413
Afg3l1	No	0.19778	861625	211223	650402	421610	1.543	4	0.507636
Acaa1a	No	0.208064	1318833	3001900	-1683067	1122239	1.5	4	0.523658
Idh2	No	0.209306	246470	77647	168823	112948	1.495	4	0.523658
Dap3	No	0.210012	873980	369230	504750	338338	1.492	4	0.523658
Erlin2	No	0.210823	6162567	3132233	3030333	2035706	1.489	4	0.523658
Ndufa11	No	0.207304	8370667	3321008	5049659	3360087	1.503	4	0.523658
Uqcrfs1	No	0.210175	2977400	8721300	-5743900	3851874	1.491	4	0.523658
Cyp2d10	No	0.214013	824763	2596300	-1771537	1200320	1.476	4	0.526932
Plbd1	No	0.214422	0	152575	-152575	103492	1.474	4	0.526932
Immt	No	0.22323	161706	475353	-313647	217778	1.44	4	0.544242
Bdh1	No	0.224881	9559633	5377267	4182367	2916609	1.434	4	0.544242
Ighm	No	0.226178	180597	441423	-260827	182509	1.429	4	0.544242
Ndufaf2	No	0.225047	0	206537	-206537	144093	1.433	4	0.544242
Ndufs6	No	0.22782	5953667	3593833	2359833	1658350	1.423	4	0.545352
Acnat1	No	0.2316	129999	664251	-534252	379149	1.409	4	0.551542
Dnaja3	No	0.236747	4147800	2069593	2078207	1494583	1.39	4	0.559172
Cyp2c29	No	0.237224	62489	697387	-634897	457160	1.389	4	0.559172
Atp5pd	No	0.239749	1378430	2337633	-959203	695159	1.38	4	0.560668
Rps2	No	0.241603	15464900	32133333	-16668433	12137396	1.373	4	0.560668
Rps16	No	0.242714	3177253	10995400	-7818147	5709040	1.369	4	0.560668
Rps15a	No	0.24144	8188700	15712533	-7523833	5476325	1.374	4	0.560668
Krt76	No	0.250699	4403900	1832435	2571465	1916095	1.342	4	0.570556
Ephx2	No	0.249867	0	225111	-225111	167388	1.345	4	0.570556
Rpl35a	No	0.249858	0	18437867	-18437867	13709677	1.345	4	0.570556
Atp5me	No	0.283604	11889500	7580367	4309133	3482332	1.237	4	0.580744
Atp5mg	No	0.371716	0	201716	-201716	200692	1.005	4	0.580744
Atp5md	No	0.373585	0	1391483	-1391483	1390459	1.001	4	0.580744
Hadha	No	0.304521	17066667	11417400	5649267	4800524	1.177	4	0.580744
Hadhb	No	0.261888	22166833	12699067	9467767	7254744	1.305	4	0.580744
Pc	No	0.36365	29182	341.3	28841	28160	1.024	4	0.580744
Chchd3	No	0.372655	0	176525	-176525	176013	1.003	4	0.580744
Eci1	No	0.333292	781020	1847688	-1066668	970173	1.099	4	0.580744
Apool	No	0.354014	461040	352417	108623	103704	1.047	4	0.580744
Uqcr10	No	0.371027	104166667	64800000	39366667	39104021	1.007	4	0.580744
Echs1	No	0.366541	2736767	1339010	1397757	1373996	1.017	4	0.580744
Phb	No	0.263161	98066667	67233333	30833333	23700891	1.301	4	0.580744
Hadh	No	0.306879	2110350	923816	1186534	1013945	1.17	4	0.580744
Tst	No	0.374179	2934333	1695957	1238377	1239178	0.9994	4	0.580744
Mcu	No	0.37294	458116	0	458116	457092	1.002	4	0.580744
Cpt1a	No	0.37573	2601567	4861967	-2260400	2270051	0.9957	4	0.580744
Acad9	No	0.369214	0	47071	-47071	46560	1.011	4	0.580744
Decr1	No	0.297736	2374600	1255780	1118820	935448	1.196	4	0.580744
Mtch2	No	0.373007	0	246108	-246108	245596	1.002	4	0.580744
Uqcrb	No	0.322203	54100000	30973933	23126067	20492457	1.129	4	0.580744
Ppia	No	0.373901	0	341.3	-341.3	341.3	1	4	0.580744
Mcur1	No	0.371577	189723	0	189723	188699	1.005	4	0.580744
Ppib	No	0.350959	664183	1807897	-1143714	1084156	1.055	4	0.580744
Prdx1	No	0.373554	423016	682.7	422333	421992	1.001	4	0.580744
Urah	No	0.373155	0	294781	-294781	294269	1.002	4	0.580744
Acsl5	No	0.373502	368383	682.7	367700	367359	1.001	4	0.580744
Rps27a	No	0.293403	95003	439778	-344775	285287	1.209	4	0.580744
Acot4	No	0.360427	899015	454072	444943	431193	1.032	4	0.580744
Mrps17	No	0.373477	691949	341.3	691608	690925	1.001	4	0.580744
Pxmp4	No	0.361096	0	4250371	-4250371	4125441	1.03	4	0.580744
Acadl	No	0.298305	1768150	801275	966875	809509	1.194	4	0.580744
Afg3l2	No	0.301826	2662355	1085817	1576538	1331099	1.184	4	0.580744
Gpam	No	0.349527	232109	517987	-285878	270086	1.058	4	0.580744
Acbd5	No	0.264687	0	886803	-886803	684245	1.296	4	0.580744
Mrps18b	No	0.314288	1111540	319481	792059	688854	1.15	4	0.580744
Rpl12	No	0.26332	19087367	43266667	-24179300	18593390	1.3	4	0.580744
Ctsh	No	0.373901	0	341.3	-341.3	341.3	1	4	0.580744
Cyp2d26	No	0.354682	664503	1487663	-823160	787105	1.046	4	0.580744
Mrps22	No	0.261135	1158317	222493	935823	715742	1.307	4	0.580744
Pex14	No	0.373901	0	341.3	-341.3	341.3	1	4	0.580744
Cyp2c50	No	0.372336	0	281516	-281516	280492	1.004	4	0.580744
Cyp2c54	No	0.372293	0	273926	-273926	272902	1.004	4	0.580744
Mrps25	No	0.373901	0	341.3	-341.3	341.3	1	4	0.580744
Acsf2	No	0.368948	30267	682.7	29585	29245	1.012	4	0.580744
Cox5b	No	0.373682	0	2010983	-2010983	2009959	1.001	4	0.580744
Rps29	No	0.373824	0	5734016	-5734016	5732992	1	4	0.580744
Rpl29	No	0.375849	91079	19934016	-19842937	19933195	0.9955	4	0.580744
Slc25a1	No	0.292706	409940	735737	-325797	269132	1.211	4	0.580744
Sec61a1	No	0.329655	0	1014438	-1014438	914821	1.109	4	0.580744
Rps19	No	0.294888	345516	1614775	-1269259	1054009	1.204	4	0.580744
Rps5	No	0.294689	0	851948	-851948	707132	1.205	4	0.580744
Rps3a	No	0.313945	3167900	5478800	-2310900	2008162	1.151	4	0.580744
Hsd3b5	No	0.373047	0	515149	-515149	514125	1.002	4	0.580744
Cfh	No	0.373195	0	311335	-311335	310823	1.002	4	0.580744
Letm1	No	0.344998	0	15709	-15709	14685	1.07	4	0.580744
Hsd17b12	No	0.365778	0	54629	-54629	53605	1.019	4	0.580744
Ndufs8	No	0.266754	14706700	6722900	7983800	6191694	1.289	4	0.580744
Alb	No	0.363697	43593	0	43593	42569	1.024	4	0.580744
Ndufa7	No	0.359499	24700000	14930867	9769133	9446762	1.034	4	0.580744
Etfdh	No	0.364605	47799	0	47799	46775	1.022	4	0.580744
Rpl37a	No	0.271744	0	1666635	-1666635	1308486	1.274	4	0.580744
Cyb5a	No	0.348832	5516700	3587200	1929500	1819960	1.06	4	0.580744
Uqcrq	No	0.355478	56444833	34467008	21977825	21054221	1.044	4	0.580744
Bckdhb	No	0.313407	14585267	7016067	7569200	6569227	1.152	4	0.580744
Erlin1	No	0.327982	3522033	1966100	1555933	1397633	1.113	4	0.580744
Ndufb11	No	0.341117	6730200	3903633	2826567	2618442	1.079	4	0.580744
Pdia5	No	0.301793	0	432803	-432803	365394	1.184	4	0.580744
Mrpl21	No	0.303073	6488533	3753433	2735100	2316172	1.181	4	0.580744
Aldh7a1	No	0.372746	0	190501	-190501	189990	1.003	4	0.580744
Mrps7	No	0.302033	950565	493293	457272	386273	1.184	4	0.580744
Fech	No	0.283304	11523	243131	-231608	187033	1.238	4	0.580744
Ndufa1	No	0.272973	623349	2380941	-1757592	1384058	1.27	4	0.580744
Parl	No	0.372783	393716	0	393716	392692	1.003	4	0.580744
Mrpl1	No	0.353225	0	21765	-21765	20741	1.049	4	0.580744
Lonp2	No	0.373901	0	22674	-22674	22674	1	4	0.580744
Mrpl24	No	0.372457	0	304963	-304963	303939	1.003	4	0.580744
Mrpl34	No	0.373901	455083	1024	454059	454059	1	4	0.580744
Mtco1	No	0.373343	0	788783	-788783	787759	1.001	4	0.580744
Mrpl57	No	0.373389	0	858983	-858983	857959	1.001	4	0.580744
Mrpl32	No	0.311606	1100640	475525	625115	540220	1.157	4	0.580744
Ap2m1	No	0.37115	0	80061	-80061	79550	1.006	4	0.580744
Gadd45gip1	No	0.373901	0	513900	-513900	513900	1	4	0.580744
Mrpl50	No	0.372539	215836	341.3	215495	214812	1.003	4	0.580744
Mrpl10	No	0.372962	312793	341.3	312451	311769	1.002	4	0.580744
Ociad1	No	0.373448	647849	341.3	647508	646825	1.001	4	0.580744
Anxa2	No	0.373901	0	341.3	-341.3	341.3	1	4	0.580744
Mrps24	No	0.373046	343283	341.3	342941	342259	1.002	4	0.580744
Mrpl35	No	0.37171	201169	0	201169	200145	1.005	4	0.580744
Slc25a20	No	0.368977	89786	0	89786	88762	1.012	4	0.580744
Mrpl42	No	0.371011	152649	0	152649	151625	1.007	4	0.580744
Mrps10	No	0.37177	206829	0	206829	205805	1.005	4	0.580744
Prdx5	No	0.371831	212866	0	212866	211842	1.005	4	0.580744
Agxt	No	0.372568	330419	0	330419	329395	1.003	4	0.580744
Spryd4	No	0.370665	136363	0	136363	135339	1.008	4	0.580744
Pusl1	No	0.37042	126823	0	126823	125799	1.008	4	0.580744
Ptpmt1	No	0.365665	53889	0	53889	52865	1.019	4	0.580744
Atp5po	No	0.378843	13923533	9208367	4715167	4769761	0.9886	4	0.583419
Aldh4a1	No	0.380813	115291033	48211200	67079833	68168571	0.984	4	0.584503
Ndufb6	No	0.389622	16266433	7428587	8837847	9167591	0.964	4	0.596044
Ndufb1	No	0.393939	6300683	18067008	-11766325	12328854	0.9544	4	0.60066
Soat2	No	0.400732	105543	366877	-261334	278205	0.9394	4	0.609008
Prodh	No	0.407151	66586	5759	60827	65733	0.9254	4	0.614719
Ndufs5	No	0.406297	13958200	4960660	8997540	9703833	0.9272	4	0.614719
Rpl7a	No	0.410641	18950333	31633333	-12683000	13818416	0.9178	4	0.616277
Gcdh	No	0.413519	268065	428163	-160098	175611	0.9117	4	0.616277
Sod2	No	0.411666	33280267	17078900	16201367	17694189	0.9156	4	0.616277
Mrpl30	No	0.412658	643683	54576	589107	644886	0.9135	4	0.616277
Atad3	No	0.415316	847333	319177	528157	581780	0.9078	4	0.616965
Mdh2	No	0.418885	25080533	11682167	13398367	14882874	0.9003	4	0.620273
Mrps16	No	0.420518	1549783	154079	1395703	1556303	0.8968	4	0.620701
Marc2	No	0.424599	181067	93658	87409	98407	0.8882	4	0.622745
Mrpl49	No	0.424278	551816	1179947	-628131	706631	0.8889	4	0.622745
Mrpl53	No	0.427362	3588667	1838055	1750612	1983751	0.8825	4	0.624814
Suclg1	No	0.436914	2913300	4408833	-1495533	1733374	0.8628	4	0.636764
Hmgcl	No	0.439067	300083	41079	259003	301729	0.8584	4	0.636912
Yars2	No	0.439772	514116	70413	443703	517763	0.857	4	0.636912
Mrpl18	No	0.444997	4677567	2103833	2573733	3040813	0.8464	4	0.642464
Cps1	No	0.447761	38200000	23377833	14822167	17627685	0.8408	4	0.644442
Rpl13	No	0.453495	5441300	10725767	-5284467	6371280	0.8294	4	0.648653
Mrpl47	No	0.452524	1254449	204611	1049838	1262815	0.8313	4	0.648653
Acaa2	No	0.46525	28893700	16179467	12714233	15767646	0.8063	4	0.663412
Ndufa2	No	0.482515	42666667	26381000	16285667	21060568	0.7733	4	0.685914
Hacl1	No	0.487295	67353	15470	51882	67884	0.7643	4	0.690584
Glud1	No	0.495024	47663733	24613500	23050233	30738526	0.7499	4	0.697259
Sgpl1	No	0.494494	103669	311395	-207725	276649	0.7509	4	0.697259
Mtnd1	No	0.496613	32567567	17896603	14670963	19641433	0.7469	4	0.697372
Ehhadh	No	0.498347	5413933	3914867	1499067	2015578	0.7437	4	0.697686
Ndufab1	No	0.508411	626549	2485733	-1859184	2563231	0.7253	4	0.709625
Clec4f	No	0.516699	270226	75486	194740	274140	0.7104	4	0.717424
Sfxn2	No	0.517104	307159	82295	224865	316871	0.7096	4	0.717424
Hspa5	No	0.521252	243906	365838	-121932	173637	0.7022	4	0.721013
Sardh	No	0.523453	1103340	785594	317747	455025	0.6983	4	0.721896
Acox2	No	0.531627	13511	4624	8887	12996	0.6839	4	0.730987
Got2	No	0.539515	367666667	297666667	70000000	104467964	0.6701	4	0.733082
Uqcrc1	No	0.542507	99933333	79333333	20600000	30983580	0.6649	4	0.733082
Mrps14	No	0.536932	265899	79539	186360	276267	0.6746	4	0.733082
Ndufb9	No	0.537602	21046800	14163667	6883133	10221548	0.6734	4	0.733082
Ndufv3	No	0.544258	864083	2807116	-1943033	2935817	0.6618	4	0.733082
Cyp2d9	No	0.543237	712445	1094547	-382102	575798	0.6636	4	0.733082
Mrps15	No	0.539801	120823	37059	83763	125101	0.6696	4	0.733082
Mrps5	No	0.554584	174139	56959	117180	181928	0.6441	4	0.74266
Dbt	No	0.553859	98533333	119700000	-21166667	32799255	0.6453	4	0.74266
Mrps27	No	0.563737	302526	109565	192961	306984	0.6286	4	0.752205
Mrpl38	No	0.564968	1943883	716670	1227213	1958852	0.6265	4	0.752205
Mrps33	No	0.567138	2161800	1716033	445767	715695	0.6228	4	0.752924
Mrpl3	No	0.574072	313343	110787	202556	331386	0.6112	4	0.759946
Cyc1	No	0.585475	36433333	27800000	8633333	14574559	0.5924	4	0.763323
Ppif	No	0.586488	478716	177751	300965	509513	0.5907	4	0.763323
Hspa8	No	0.582451	154810	133396	21414	35849	0.5973	4	0.763323
Tnnc1	No	0.586536	559716	207859	351857	595750	0.5906	4	0.763323
Mrpl9	No	0.579805	1664800	1472133	192667	320196	0.6017	4	0.763323
Mrpl13	No	0.582841	1005116	367349	637767	1068829	0.5967	4	0.763323
Ndufb2	No	0.592313	23337067	16870700	6466367	11126884	0.5811	4	0.768676
Reep6	No	0.60424	911149	361249	549900	978821	0.5618	4	0.781958
Atp5c1	No	0.616307	9380267	6438800	2941467	5422392	0.5425	4	0.790927
Atp5pb	No	0.613948	1751607	2493100	-741493	1357483	0.5462	4	0.790927
Sqor	No	0.616048	486787	619537	-132750	244530	0.5429	4	0.790927
Acsl1	No	0.618671	359183	161378	197805	367185	0.5387	4	0.791762
Rpl11	No	0.624625	3438400	4806317	-1367917	2584505	0.5293	4	0.797173
Lactb	No	0.635559	351455	408197	-56742	110802	0.5121	4	0.808894
Atp5f1a	No	0.639664	33046567	24066667	8979900	17757437	0.5057	4	0.811881
Immt	No	0.651035	391560	465147	-73587	150766	0.4881	4	0.819566
Immt	No	0.65104	363080	431313	-68233	139800	0.4881	4	0.819566
Helz2	No	0.650555	10889	18675	-7786	15929	0.4888	4	0.819566
Gstk1	No	0.662567	1053587	719780	333807	709612	0.4704	4	0.83181
Etfb	No	0.669708	9138667	5690923	3447743	7502471	0.4595	4	0.838496
Uqcrh	No	0.686915	8303900	6046875	2257025	5204876	0.4336	4	0.857715
Rpl17	No	0.699155	2961000	4607637	-1646637	3963834	0.4154	4	0.870646
Cat	No	0.707772	13225833	9548933	3676900	9130932	0.4027	4	0.874307
Aco2	No	0.706778	958471	638231	320241	792379	0.4042	4	0.874307
Mrps26	No	0.706515	157249	236758	-79509	196542	0.4045	4	0.874307
Mrps11	No	0.714033	282116	155761	126355	321115	0.3935	4	0.879689
Mtatp8	No	0.730976	5734016	8369558	-2635542	7146498	0.3688	4	0.898167
Mgst1	No	0.744517	5007700	4195823	811877	2324671	0.3492	4	0.912379
Mtnd5	No	0.754184	3714680	2738906	975774	2909375	0.3354	4	0.92178
Atp5f1d	No	0.75761	4266620	4861733	-595113	1800653	0.3305	4	0.923524
Mrpl44	No	0.762763	729416	480715	248701	769593	0.3232	4	0.927359
Pccb	No	0.778416	23995	36789	-12794	42507	0.301	4	0.943905
Aldh2	No	0.797254	5698987	4316727	1382260	5034520	0.2746	4	0.963093
Ndufa5	No	0.798408	11041350	9860067	1181283	4327933	0.2729	4	0.963093
Otc	No	0.810137	1377613	1130808	246805	961788	0.2566	4	0.972165
Krt2	No	0.808632	467983	681483	-213500	825272	0.2587	4	0.972165
Mrpl17	No	0.817626	1423816	996283	427533	1736340	0.2462	4	0.978609
Acox1	No	0.822431	3200893	2780467	420427	1754843	0.2396	4	0.981817
Uqcrc2	No	0.837365	64900000	71666667	-6766667	30896836	0.219	4	0.997068
Atp5f1b	No	0.845202	35833333	40433333	-4600000	22087981	0.2083	4	0.997543
Hmgcs2	No	0.844203	13917600	11962200	1955400	9328014	0.2096	4	0.997543
Acadvl	No	0.840182	1205317	1320537	-115220	535559	0.2151	4	0.997543
Etfa	No	0.8464	6462652	5478990	983662	4760793	0.2066	4	0.997543
Nipsnap1	No	0.953608	37433333	37966667	-533333	8615232	0.06191	4	>0.999999
Dhrs4	No	0.922306	5273933	5024333	249600	2404043	0.1038	4	>0.999999
Isoc2a	No	0.863887	7631720	6425800	1205920	6598956	0.1827	4	>0.999999
Pecr	No	0.972875	1363320	1403917	-40597	1122174	0.03618	4	>0.999999
Krt10	No	0.961119	8525767	8038165	487602	9400314	0.05187	4	>0.999999
Scp2	No	0.921246	1824907	1737333	87573	832070	0.1052	4	>0.999999
Acad11	No	0.988821	813095	811563	1532	102758	0.01491	4	>0.999999
Nudt7	No	0.917358	3592600	3838533	-245933	2226252	0.1105	4	>0.999999
Gldc	No	0.993874	92743	91689	1053	128967	0.008167	4	>0.999999
Rpl27	No	0.919681	1014183	1181149	-166967	1555373	0.1073	4	>0.999999
Hsd17b10	No	0.923701	46106	53217	-7111	69745	0.102	4	>0.999999
Hexb	No	0.990038	48126	47249	876.7	65995	0.01328	4	>0.999999
Emc2	No	0.990427	70006	71263	-1257	98448	0.01276	4	>0.999999
Gatd3a	No	0.947138	392183	433316	-41133	582994	0.07056	4	>0.999999
Hibadh	No	0.887059	95549	77183	18367	121389	0.1513	4	>0.999999
Fmo5	No	0.897261	528920	514463	14457	105121	0.1375	4	>0.999999
Cyp2a12	No	0.934369	82599	74290	8309	94803	0.08765	4	>0.999999
Ndufv2	No	0.891911	10157667	9132367	1025300	7083367	0.1447	4	>0.999999
Mrpl12	No	0.91189	3320250	3053640	266610	2262872	0.1178	4	>0.999999
Mocs1	No	0.961371	134044	132400	1645	31914	0.05153	4	>0.999999
Mrpl15	No	0.95458	1602897	1547440	55457	915029	0.06061	4	>0.999999
Tysnd1	No	0.856565	88586	116611	-28025	145417	0.1927	4	>0.999999
Mrpl58	No	0.983546	1420883	1457141	-36259	1652552	0.02194	4	>0.999999
Atp5f1e			0	0	0	0
Atp5mpl			0	0	0	0
Atp5pf			0	0	0	0
Micos13			0	0	0	0
Nipsnap3b			0	0	0	0
Mccc2			0	0	0	0
Lonp1			0	0	0	0
Dnajc11			0	0	0	0
Aldh1b1			0	0	0	0
Apoo			0	0	0	0
Mccc1			0	0	0	0
Mtx2			0	0	0	0
Agmat			0	0	0	0
Agxt2			0	0	0	0
Magt1			0	0	0	0
Mlec			0	0	0	0
Ech1			0	0	0	0
Samm50			0	0	0	0
Mtx1			0	0	0	0
Aass			0	0	0	0
Echdc2			0	0	0	0
Mtx1			0	0	0	0
Mtx1			0	0	0	0
Man2b1			0	0	0	0
Nnt			0	0	0	0
Txnrd2			0	0	0	0
Stt3b			0	0	0	0
Fgg			0	0	0	0
Serhl			0	0	0	0
Acly			0	0	0	0
Ccdc90b			0	0	0	0
Gsr			0	0	0	0
Ugt1a1			0	0	0	0
Ktn1			0	0	0	0
Cyp27a1			0	0	0	0
Pzp			0	0	0	0
Nomo1			0	0	0	0
Gk			0	0	0	0
Maob			0	0	0	0
Apob			0	0	0	0
Cyp2c69			0	0	0	0
Pcca			0	0	0	0
C4b			0	0	0	0
Fga			0	0	0	0
Emc1			0	0	0	0
Crot			0	0	0	0
Ecsit			0	0	0	0
Fgb			0	0	0	0
Thbs1			0	0	0	0
Lrp1			0	0	0	0
Cox7c			0	0	0	0
Gm10320			0	1024	-1024	0
Rpl10a			0	0	0	0
Tcp1			0	0	0	0
Lrpprc			0	0	0	0
Hsp90b1			0	0	0	0
Rps25			0	1024	-1024	0
Mbl1			0	1024	-1024	0
Snd1			0	1024	-1024	0
Acsm1			0	0	0	0
Sod1			0	0	0	0
Vcp			0	0	0	0
Cct8			0	0	0	0
Pex1			0	0	0	0
Cct4			0	0	0	0
Cct3			0	0	0	0
Cct6a			0	0	0	0
Cct2			0	0	0	0
Ndufaf1			0	0	0	0
Tmem126b			0	0	0	0
Cct5			0	0	0	0
Cct7			0	0	0	0
Tmem186			0	0	0	0
Pdia3			0	0	0	0
Emc3			0	0	0	0
Dync1h1			0	0	0	0
Atp6v1g1			0	0	0	0
Atp6v1a			0	0	0	0
Suclg2			0	0	0	0
Actb			0	0	0	0
Dsp			0	0	0	0
Fmo3			0	0	0	0
Mrpl51			0	0	0	0
Itpr2			0	0	0	0
Dhx30			0	0	0	0
Cisd1			0	0	0	0
Nipsnap2			0	0	0	0
Ndufs1			0	0	0	0
Pam16			0	0	0	0
Atp6v1b2			0	0	0	0
			0	0	0	0
			0	0	0	0
			0	0	0	0
			0	0	0	0
			0	0	0	0
			0	0	0	0
			0	0	0	0
			0	0	0	0
			0	0	0	0
			0	0	0	0
			0	0	0	0
			0	0	0	0
			0	0	0	0
			0	0	0	0
			0	0	0	0
			0	0	0	0
			0	0	0	0
			0	0	0	0
			0	0	0	0
			0	0	0	0
			0	0	0	0
			0	0	0	0
			0	0	0	0
			0	0	0	0

## Sheet: Band 7 (2.65-3.16 Mda)
Protein	Discovery?	P value	Mean of KO (400)	Mean of WT (500)	Difference	SE of difference	t ratio	df	q value	FDR <5%	FDR < 10%	FDR < 15%
Hsd3b5	Yes	<0.000001	0	1470300	-1470300	9699	151.6	4	1e-06
Mtco2	Yes	4e-06	0	5950100	-5950100	167605	35.5	4	0.00032
Slc25a4	Yes	6.9e-05	13398000	1823100	11574900	676713	17.1	4	0.003336
Rpl5	Yes	6.8e-05	0	1661950	-1661950	96851	17.16	4	0.003336
Ndufb6	Yes	5.7e-05	19144667	0	19144667	1068111	17.92	4	0.003336
Mtch2	Yes	0.000114	686885	0	686885	45677	15.04	4	0.004854
Rpl27	Yes	0.000154	0	7999550	-7999550	574146	13.93	4	0.005827
Stoml2	Yes	0.000187	76566667	20466667	56100000	4230708	13.26	4	0.006202
Rpl23	Yes	0.0002	0	23033333	-23033333	1767610	13.03	4	0.006202
Shmt2	Yes	0.000259	2473200	319230	2153970	176463	12.21	4	0.007344
Gm10260	Yes	0.000286	1463100	10925067	-9461967	795404	11.9	4	0.007498
Chchd3	Yes	0.000467	0	460075	-460075	43858	10.49	4	0.010607
Gpam	Yes	0.000458	229675	984633	-754958	71600	10.54	4	0.010607
Mrps33	Yes	0.000616	0	1467750	-1467750	150313	9.765	4	0.012409
Mrpl37	Yes	0.000619	2091600	465113	1626487	166760	9.753	4	0.012409
Rpl4	Yes	0.000896	14666667	50233333	-35566667	4013588	8.862	4	0.016064
Myh9	Yes	0.000852	565393	34336	531057	59153	8.978	4	0.016064
Acaa1b	Yes	0.000971	0	2417000	-2417000	278572	8.676	4	0.016548
Mrpl18	Yes	0.001033	6193350	599649	5593701	655257	8.537	4	0.016771
Rpl30	Yes	0.00164	305329	4164900	-3859571	510478	7.561	4	0.024302
P4hb	Yes	0.00158	533445	44046	489399	64092	7.636	4	0.024302
Marc1	Yes	0.001743	183916	2588533	-2404617	323189	7.44	4	0.024746
Ndufb2	Yes	0.001837	19000000	3480250	15519750	2115380	7.337	4	0.025047
Rps13	Yes	0.002009	0	10725467	-10725467	1496922	7.165	4	0.026328
Arg1	Yes	0.00223	10103167	79300000	-69196833	9930273	6.968	4	0.028145
Sfxn2	Yes	0.002442	799995	64026	735969	108221	6.801	4	0.029727
Atp5pb	Yes	0.002631	18110333	1133913	16976420	2546692	6.666	4	0.029807
Clec4f	Yes	0.002713	92363	785220	-692857	104797	6.611	4	0.029807
Rpl27a	Yes	0.002799	0	29066667	-29066667	4433333	6.556	4	0.029807
Uqcrq	Yes	0.002604	24699000	10190917	14508083	2170355	6.685	4	0.029807
Rpl11	Yes	0.003031	3655900	10908000	-7252100	1130105	6.417	4	0.030378
Rpl32	Yes	0.003027	9207367	31100000	-21892633	3410546	6.419	4	0.030378
Rpl9	Yes	0.003416	204906	29733333	-29528427	4752825	6.213	4	0.033188
Rps27l	Yes	0.003506	0	13820133	-13820133	2240235	6.169	4	0.033188
Rps14	Yes	0.004061	292613	10283033	-9990421	1685598	5.927	4	0.036418
Rpl3	Yes	0.003982	11751600	44433333	-32681733	5484567	5.959	4	0.036418
Mrps7	Yes	0.004367	701675	241549	460126	79193	5.81	4	0.038158
Snd1	Yes	0.004608	0	250140	-250140	43694	5.725	4	0.039263
Atp5me	Yes	0.005599	77909167	12750437	65158730	12011348	5.425	4	0.040097
Rpn1	Yes	0.005647	29954	573195	-543241	100379	5.412	4	0.040097
Rpl7a	Yes	0.005341	1939649	66100000	-64160351	11673114	5.496	4	0.040097
Slc25a5	Yes	0.005326	45633333	12750133	32883200	5977995	5.501	4	0.040097
Slc25a5	Yes	0.005326	45633333	12750133	32883200	5977995	5.501	4	0.040097
Hacl1	Yes	0.005509	216930	28864	188066	34513	5.449	4	0.040097
Rplp0	Yes	0.004876	17833333	65666667	-47833333	8486198	5.637	4	0.040097
Rps4x	Yes	0.00529	8566533	24700000	-16133467	2927513	5.511	4	0.040097
Rpl18a	Yes	0.00643	16366667	50666667	-34300000	6571572	5.219	4	0.04472
Rpl24	Yes	0.006693	0	22300000	-22300000	4320880	5.161	4	0.045623
Ppif	Yes	0.007137	3125300	355816	2769484	546382	5.069	4	0.047689
Rps3	Yes	0.008761	5209367	21100000	-15890633	3322805	4.782	4	0.050171
Acat1	Yes	0.010203	4790933	877473	3913460	854935	4.577	4	0.050171
Gldc	Yes	0.00848	51879	365730	-313851	65020	4.827	4	0.050171
Acsl1	Yes	0.010354	0	500645	-500645	109838	4.558	4	0.050171
Acsl1	Yes	0.010354	0	500645	-500645	109838	4.558	4	0.050171
Rdh16f1	Yes	0.009415	1269705	4651500	-3381795	721884	4.685	4	0.050171
Rpl7	Yes	0.010452	35333333	88866667	-53533333	11776908	4.546	4	0.050171
Mrps26	Yes	0.007718	1785150	226063	1559087	314467	4.958	4	0.050171
Ssr4	Yes	0.009044	0	2554100	-2554100	538956	4.739	4	0.050171
Ndufa9	Yes	0.008675	17333333	4717500	12615833	2630592	4.796	4	0.050171
Mgst1	Yes	0.010366	1545783	13115433	-11569651	2539149	4.557	4	0.050171
Plbd1	Yes	0.010159	0	233570	-233570	50963	4.583	4	0.050171
Rpl21	Yes	0.010195	20220967	80266667	-60045700	13114854	4.578	4	0.050171
Ndufb7	Yes	0.007922	15700000	6059700	9640300	1958861	4.921	4	0.050171
Mtnd4	Yes	0.009707	3029950	1563300	1466650	315835	4.644	4	0.050171
Ndufs6	Yes	0.010058	3571200	972025	2599175	565471	4.596	4	0.050171
Mrpl12	Yes	0.009495	2043700	358249	1685451	360659	4.673	4	0.050171
Mrpl22	Yes	0.007993	2596000	255603	2340397	476765	4.909	4	0.050171
Tbl2	Yes	0.009563	0	385150	-385150	82584	4.664	4	0.050171
Mrpl28	Yes	0.008767	3548133	530416	3017717	631145	4.781	4	0.050171
Rpl28	Yes	0.010724	5943600	45333333	-39389733	8730163	4.512	4	0.050762
Rps9	Yes	0.01119	15201900	54266667	-39064767	8765687	4.457	4	0.05224
Glul	Yes	0.012634	0	2354100	-2354100	547317	4.301	4	0.058184
Cyp2c29	Yes	0.012864	0	616210	-616210	144028	4.278	4	0.058454
Mrpl32	Yes	0.013325	970360	0	970360	229173	4.234	4	0.059754
Pxmp4	Yes	0.01477	0	2939200	-2939200	715683	4.107	4	0.064534
Mrpl39	Yes	0.014644	629965	193900	436065	105909	4.117	4	0.064534
Rps19	Yes	0.015204	0	4108433	-4108433	1009074	4.071	4	0.06559
Mrpl23	Yes	0.016182	4267200	1161190	3106010	777258	3.996	4	0.068937
Phb2	Yes	0.016873	65833333	22700000	43133333	10930589	3.946	4	0.070991
Yme1l1	Yes	0.017102	3346133	568945	2777188	706654	3.93	4	0.071079
Cox7a2	Yes	0.017413	1725916	15800000	-14074084	3600729	3.909	4	0.071499
Chdh	Yes	0.018039	620085	90409	529676	136973	3.867	4	0.073188
Ndufa13	Yes	0.02026	31366667	15500000	15866667	4251405	3.732	4	0.08123
Rps8	Yes	0.020518	20766667	62466667	-41700000	11217051	3.718	4	0.08131
Cox5a	Yes	0.020887	0	5294400	-5294400	1432002	3.697	4	0.081818
Uqcrc2	Yes	0.021816	47400000	21600000	25800000	7072953	3.648	4	0.084486
Rpl18	Yes	0.023475	29966667	104066667	-74100000	20783941	3.565	4	0.089892
Ndufs1	Yes	0.025032	26500000	9961467	16538533	4733425	3.494	4	0.093747
Ndufs1	Yes	0.025032	26500000	9961467	16538533	4733425	3.494	4	0.093747
Mrpl43	Yes	0.026621	5179233	1580400	3598833	1050291	3.427	4	0.098612
Fech	Yes	0.02754	0	406230	-406230	119846	3.39	4	0.09941
Ighm	Yes	0.02791	265090	57396	207694	61536	3.375	4	0.09941
Mtnd5	Yes	0.028003	2471700	401790	2069910	613929	3.372	4	0.09941
Mrps30	Yes	0.027663	1221460	0	1221460	360867	3.385	4	0.09941
Atp5mpl	Yes	0.030024	31648500	7000683	24647817	7476367	3.297	4	0.104797
Dad1	Yes	0.030135	0	2855100	-2855100	867065	3.293	4	0.104797
Rps5	Yes	0.03128	0	3043467	-3043467	935520	3.253	4	0.106602
Timm50	Yes	0.031045	3749733	1539350	2210383	677776	3.261	4	0.106602
Hspe1	Yes	0.034123	3047567	0	3047567	963850	3.162	4	0.115139
Cox6c	Yes	0.035428	0	9389350	-9389350	3006640	3.123	4	0.118372
Rps15a	Yes	0.035956	10830517	27700000	-16869483	5428488	3.108	4	0.118969
Mdh2	Yes	0.037751	58433333	17933333	40500000	13246215	3.057	4	0.121972
Me1	Yes	0.038036	132749	1846400	-1713651	561890	3.05	4	0.121972
Rplp1	Yes	0.03828	0	7709300	-7709300	2533242	3.043	4	0.121972
Mbl1	Yes	0.038295	0	2541200	-2541200	835137	3.043	4	0.121972
Pdia5	Yes	0.038938	145669	608315	-462646	152897	3.026	4	0.122873
Mrps22	Yes	0.04053	1282265	189860	1092405	365940	2.985	4	0.125569
Slc27a2	Yes	0.04021	583116	4503133	-3920017	1309630	2.993	4	0.125569
Rpl10	Yes	0.041986	2064133	18138700	-16074567	5449732	2.95	4	0.128908
Cox4i1	Yes	0.044751	3173300	22000000	-18826700	6523876	2.886	4	0.134965
Dlat	Yes	0.044391	3503833	117493	3386340	1170185	2.894	4	0.134965
Mrpl4	Yes	0.046174	2321740	0	2321740	813290	2.855	4	0.138035
Cpt1a	Yes	0.046707	2792563	5816467	-3023903	1063485	2.843	4	0.138415
Hdlbp	Yes	0.047523	8552	149140	-140588	49743	2.826	4	0.13962
Sfxn1	Yes	0.051606	3205767	321879	2883887	1050355	2.746	4	0.150318
Rpn2	Yes	0.052871	0	1238290	-1238290	454900	2.722	4	0.1527
Slc27a5	Yes	0.054091	144236	791957	-647721	239891	2.7	4	0.154186
Cyp2f2	Yes	0.054486	0	369575	-369575	137233	2.693	4	0.154186
Gpd2	Yes	0.054743	794430	113235	681196	253374	2.688	4	0.154186
Hibch	Yes	0.055355	1126760	23376	1103384	412050	2.678	4	0.154632
Rps25	Yes	0.058206	0	9523883	-9523883	3621691	2.63	4	0.161273
Rpl22	Yes	0.058778	0	4360133	-4360133	1663949	2.62	4	0.161544
Hadhb	Yes	0.060206	17766667	12500000	5266667	2027588	2.598	4	0.164146
Mrpl2	Yes	0.061137	3197950	245559	2952391	1143030	2.583	4	0.16536
Aifm1	Yes	0.061794	4115933	1041540	3074393	1194948	2.573	4	0.165822
Ndufa12	Yes	0.063286	25900000	10771733	15128267	5931972	2.55	4	0.168498
Cyp2a12	Yes	0.064873	0	156347	-156347	61871	2.527	4	0.170066
Rpl26	Yes	0.064696	4148750	15986667	-11837917	4679865	2.53	4	0.170066
Mrps9	Yes	0.065728	1103900	14619	1089281	433168	2.515	4	0.170994
Rps3a	Yes	0.066937	1264016	5605233	-4341217	1738149	2.498	4	0.17282
Sod2	Yes	0.068363	66300000	31166667	35133333	14178544	2.478	4	0.175174
Uqcrh	Yes	0.069348	4926850	0	4926850	1999046	2.465	4	0.176371
Acbd5	Yes	0.070602	0	808055	-808055	330097	2.448	4	0.178232
Pc	Yes	0.071507	619065	31784	587281	241071	2.436	4	0.179187
Idh2	Yes	0.073658	1747643	178782	1568861	651331	2.409	4	0.182334
Rpsa	Yes	0.073833	0	1032370	-1032370	428989	2.407	4	0.182334
Phb	Yes	0.074508	47666667	28300000	19366667	8075752	2.398	4	0.182678
Atp5pd	Yes	0.075051	15294000	4909597	10384403	4342339	2.391	4	0.182696
Ndufs2	Yes	0.076136	17033333	9542933	7490400	3149575	2.378	4	0.184023
Rplp2	Yes	0.077415	0	13273933	-13273933	5617562	2.363	4	0.185598
Aldh7a1	Yes	0.077877	936320	506870	429450	182165	2.357	4	0.185598
Mrps34	Yes	0.080021	2203433	837020	1366413	585781	2.333	4	0.189383
Rps26	Yes	0.083772	0	22379867	-22379867	9768951	2.291	4	0.195545
Rps11	Yes	0.083389	8423100	17200000	-8776900	3824227	2.295	4	0.195545
Rps20	Yes	0.084823	2555316	13242633	-10687317	4688222	2.28	4	0.196651
Rpl14	No	0.08686	29766667	83133333	-53366667	23633075	2.258	4	0.200012
Uox	No	0.088149	18154667	50666667	-32512000	14483106	2.245	4	0.20053
Rpl36	No	0.088262	17291333	28400000	-11108667	4951102	2.244	4	0.20053
Rpl37a	No	0.089513	0	6393967	-6393967	2865982	2.231	4	0.202026
Slc25a3	No	0.093536	13148867	4823250	8325617	3799062	2.191	4	0.209718
Ghitm	No	0.095893	1396935	56503	1340432	617931	2.169	4	0.212223
Dld	No	0.095899	988513	0	988513	455710	2.169	4	0.212223
Uqcrb	No	0.097707	20933333	7483633	13449700	6248408	2.153	4	0.21483
Uqcrfs1	No	0.098521	936570	283616	652954	304392	2.145	4	0.21523
Rps16	No	0.099272	4571500	15780867	-11209367	5242076	2.138	4	0.21549
Abcd3	No	0.100264	1306713	3665767	-2359053	1107794	2.13	4	0.216265
Hmgcl	No	0.100959	0	1490875	-1490875	702130	2.123	4	0.216396
Ndufs5	No	0.105822	5493567	1045349	4448217	2136843	2.082	4	0.225401
Etfb	No	0.112302	20666667	8023070	12643597	6230516	2.029	4	0.237717
Aco2	No	0.116134	1878683	487316	1391367	695730	2	4	0.244312
Hmgcs2	No	0.119308	25100000	13061200	12038800	6091638	1.976	4	0.244751
Rrbp1	No	0.11983	370649	1389610	-1018961	516590	1.972	4	0.244751
Hsd17b10	No	0.118534	241862	0	241862	122031	1.982	4	0.244751
Ndufb10	No	0.119934	18400000	8827233	9572767	4855050	1.972	4	0.244751
Eef1a1	No	0.118686	672649	4731630	-4058981	2049106	1.981	4	0.244751
Cyp2c29	No	0.122997	329020	616210	-287190	147298	1.95	4	0.246648
Cyp2d10	No	0.122518	1087467	3392900	-2305433	1180388	1.953	4	0.246648
Ndufa4	No	0.123035	1349149	14791350	-13442201	6895374	1.949	4	0.246648
Lactb	No	0.126303	122883	357685	-234802	121872	1.927	4	0.250497
Mrpl45	No	0.126424	1070440	229439	841001	436701	1.926	4	0.250497
Rpl13a	No	0.130529	23466667	72700000	-49233333	25938603	1.898	4	0.256344
Bckdhb	No	0.13088	19243233	8548167	10695067	5641618	1.896	4	0.256344
Mrpl9	No	0.134382	2612700	1177690	1435010	766203	1.873	4	0.261699
Bhmt	No	0.136823	6891150	10750467	-3859317	2077883	1.857	4	0.264938
Ndufa10	No	0.137602	11030133	3098667	7931467	4281659	1.852	4	0.264942
Erlin1	No	0.139722	8849667	5160467	3689200	2005829	1.839	4	0.267512
Acsm1	No	0.142789	603935	205953	397982	218608	1.821	4	0.271857
Mtatp8	No	0.153096	47254667	20192333	27062333	15370425	1.761	4	0.28511
Rps24	No	0.152276	815049	12401867	-11586817	6563733	1.765	4	0.28511
Rpl35a	No	0.153087	3034949	19128167	-16093217	9140106	1.761	4	0.28511
Mocs1	No	0.151009	106735	190700	-83966	47373	1.772	4	0.28511
Hspa9	No	0.157592	2711467	1591190	1120277	645359	1.736	4	0.291888
Ndufa2	No	0.160324	22200000	3608100	18591900	10801683	1.721	4	0.295343
Ndufb3	No	0.16292	34833333	14933333	19900000	11654565	1.707	4	0.298511
Decr2	No	0.166112	1054677	3442933	-2388257	1412395	1.691	4	0.29953
Ppib	No	0.165262	231746	3689223	-3457477	2039446	1.695	4	0.29953
Ndufv1	No	0.165881	17977000	9277567	8699433	5141167	1.692	4	0.29953
Glud1	No	0.174324	59266667	18092700	41173967	24956573	1.65	4	0.311045
Rdh7	No	0.173924	1059349	4732433	-3673084	2223716	1.652	4	0.311045
Rps2	No	0.179345	20578567	51533333	-30954767	19041189	1.626	4	0.318338
Rpl19	No	0.182165	3467349	28976533	-25509184	15820448	1.612	4	0.321668
Cps1	No	0.188857	55233333	34133333	21100000	13339249	1.582	4	0.330064
Acox2	No	0.188193	226975	123665	103311	65189	1.585	4	0.330064
Atad3	No	0.197953	1614835	433375	1181460	766226	1.542	4	0.340719
Slc25a13	No	0.197817	363740	790990	-427250	276985	1.543	4	0.340719
Gcdh	No	0.197745	989297	244346	744951	482853	1.543	4	0.340719
Ndufa7	No	0.201523	12853533	2217000	10636533	6966629	1.527	4	0.34512
Erlin2	No	0.203556	14118767	8233100	5885667	3876530	1.518	4	0.346859
Dap3	No	0.210489	1280727	139295	1141432	766096	1.49	4	0.356889
Rpl13	No	0.21177	6017100	20666667	-14649567	9866371	1.485	4	0.357284
Acnat1	No	0.218417	478349	1187600	-709251	486237	1.459	4	0.364885
Marc2	No	0.217738	108482	305310	-196828	134695	1.461	4	0.364885
Rpl6	No	0.220843	37800000	80566667	-42766667	29508266	1.449	4	0.367137
Uqcrc1	No	0.224979	42100000	30933333	11166667	7789166	1.434	4	0.372199
Ssr1	No	0.228156	0	2109173	-2109173	1483501	1.422	4	0.372869
Rpl17	No	0.228666	4232833	12654400	-8421567	5931242	1.42	4	0.372869
Mrpl47	No	0.226753	1760770	261103	1499667	1050943	1.427	4	0.372869
Ndufb4	No	0.230481	34633333	13035217	21598117	15283342	1.413	4	0.374038
Atp5c1	No	0.240875	30420733	8674967	21745767	15805160	1.376	4	0.384627
Hadh	No	0.24152	3645100	1849675	1795425	1307092	1.374	4	0.384627
Rps7	No	0.239271	1624300	3361400	-1737100	1257384	1.382	4	0.384627
Rpl31	No	0.239528	12617667	23800000	-11182333	8099542	1.381	4	0.384627
Hspd1	No	0.244922	3843767	1833570	2010197	1476168	1.362	4	0.38823
Rpl15	No	0.25026	12800733	23851167	-11050433	8225010	1.344	4	0.394855
Got2	No	0.251941	688000000	441666667	246333333	184126164	1.338	4	0.395617
Rdh7	No	0.253065	2058480	4793367	-2734887	2050018	1.334	4	0.395617
Mrpl21	No	0.254633	5547400	1608310	3939090	2964286	1.329	4	0.39625
Krt76	No	0.257881	1245816	5414467	-4168651	3162590	1.318	4	0.399481
Gstk1	No	0.260661	893400	1499533	-606133	463042	1.309	4	0.401961
Nudt7	No	0.263793	4795750	3189367	1606383	1236723	1.299	4	0.404957
Rpl12	No	0.266267	18927233	47033333	-28106100	21771009	1.291	4	0.406923
Isoc2a	No	0.271116	16596167	6168300	10427867	8174377	1.276	4	0.412484
Ndufa8	No	0.275711	17385067	5371933	12013133	9523567	1.261	4	0.41761
Atp5mg	No	0.373651	0	1758216	-1758216	1757192	1.001	4	0.417639
Hadha	No	0.37207	20133333	14600000	5533333	5509789	1.004	4	0.417639
Vdac2	No	0.370256	0	121119	-121119	120095	1.009	4	0.417639
Uqcr10	No	0.346449	52567667	21480933	31086733	29159146	1.066	4	0.417639
Bdh1	No	0.286086	10274500	7247500	3027000	2460941	1.23	4	0.417639
Aldh4a1	No	0.307942	162400000	50937467	111462533	95490673	1.167	4	0.417639
Echs1	No	0.311494	4487233	2643237	1843997	1593144	1.157	4	0.417639
Lonp1	No	0.369689	0	104893	-104893	103869	1.01	4	0.417639
Ddost	No	0.36564	0	53726	-53726	52702	1.019	4	0.417639
Aldh1b1	No	0.370452	127986	0	127986	126962	1.008	4	0.417639
Apoo	No	0.371731	203139	0	203139	202115	1.005	4	0.417639
Mcu	No	0.373072	531149	0	531149	530125	1.002	4	0.417639
Rpl8	No	0.324817	8655550	12136200	-3480650	3103328	1.122	4	0.417639
Dnaja3	No	0.369793	3561833	2285067	1276767	1264608	1.01	4	0.417639
Hspa8	No	0.281592	223650	195010	28640	23032	1.243	4	0.417639
Hexb	No	0.366479	0	59746	-59746	58722	1.017	4	0.417639
Mrps14	No	0.37078	0	141383	-141383	140359	1.007	4	0.417639
Mtnd2	No	0.37261	0	341083	-341083	340059	1.003	4	0.417639
Stt3a	No	0.368294	0	78919	-78919	77895	1.013	4	0.417639
Mrps17	No	0.372849	418416	0	418416	417392	1.002	4	0.417639
Hibadh	No	0.371818	211603	0	211603	210579	1.005	4	0.417639
C3	No	0.351282	0	19938	-19938	18914	1.054	4	0.417639
Ndufa5	No	0.283942	4359190	1391367	2967823	2400350	1.236	4	0.417639
Fmo5	No	0.281327	685075	879893	-194818	156571	1.244	4	0.417639
Mrps35	No	0.373161	594883	0	594883	593859	1.002	4	0.417639
Maob	No	0.364189	45773	0	45773	44749	1.023	4	0.417639
Cyp2c69	No	0.36229	0	38369	-38369	37345	1.027	4	0.417639
Pcca	No	0.362694	39736	0	39736	38712	1.026	4	0.417639
Crot	No	0.369697	105086	0	105086	104062	1.01	4	0.417639
Yars2	No	0.336393	295546	104809	190737	174748	1.091	4	0.417639
Cyp2c50	No	0.357267	84883	175850	-90967	87509	1.04	4	0.417639
Cyp2c54	No	0.357319	82606	171095	-88489	85135	1.039	4	0.417639
Ptcd3	No	0.370211	0	119653	-119653	118629	1.009	4	0.417639
Hspa5	No	0.348089	401013	257630	143383	135009	1.062	4	0.417639
Cox6b1	No	0.372313	277439	0	277439	276415	1.004	4	0.417639
Cox5b	No	0.372559	0	328046	-328046	327022	1.003	4	0.417639
Gm10320	No	0.373767	0	3294183	-3294183	3293159	1	4	0.417639
Slc25a1	No	0.339465	976105	1537730	-561625	518263	1.084	4	0.417639
Sec61a1	No	0.373671	0	1911083	-1911083	1910059	1.001	4	0.417639
Rpl10a	No	0.373608	0	1498849	-1498849	1497825	1.001	4	0.417639
Ndufb5	No	0.293784	18007133	7551800	10455333	8659268	1.207	4	0.417639
Lrpprc	No	0.322196	0	8991	-8991	7967	1.129	4	0.417639
Aldob	No	0.370968	0	150399	-150399	149375	1.007	4	0.417639
Mogs	No	0.369212	0	94263	-94263	93239	1.011	4	0.417639
Ndufa6	No	0.30884	18028167	8629067	9399100	8069467	1.165	4	0.417639
Bckdha	No	0.360606	14760333	6567867	8192467	7942586	1.031	4	0.417639
Ndufa11	No	0.315582	1289616	3010550	-1720934	1501292	1.146	4	0.417639
Lrrc59	No	0.314423	615483	1340150	-724667	630446	1.149	4	0.417639
Ndufb11	No	0.294665	1749810	1139800	610010	506290	1.205	4	0.417639
Mmaa	No	0.371839	0	213756	-213756	212732	1.005	4	0.417639
Slc25a11	No	0.370411	0	126466	-126466	125442	1.008	4	0.417639
Ociad2	No	0.370153	0	117816	-117816	116792	1.009	4	0.417639
Lgals9	No	0.308948	376549	1057190	-680641	584505	1.164	4	0.417639
Sgpl1	No	0.366266	0	58093	-58093	57069	1.018	4	0.417639
Tefm	No	0.364216	0	45899	-45899	44875	1.023	4	0.417639
Helz2	No	0.302315	0	6619	-6619	5595	1.183	4	0.417639
Reep6	No	0.373609	0	1508549	-1508549	1507525	1.001	4	0.417639
Mrpl41	No	0.372508	0	316203	-316203	315179	1.003	4	0.417639
Tysnd1	No	0.370781	0	141409	-141409	140385	1.007	4	0.417639
Mrpl1	No	0.368099	0	76283	-76283	75259	1.014	4	0.417639
Ephx1	No	0.366545	0	60273	-60273	59249	1.017	4	0.417639
Lonp2	No	0.360592	0	33539	-33539	32515	1.031	4	0.417639
Sod1	No	0.373345	0	790683	-790683	789659	1.001	4	0.417639
Mrpl34	No	0.372826	409383	0	409383	408359	1.003	4	0.417639
Mrpl38	No	0.373397	872949	0	872949	871925	1.001	4	0.417639
Mrpl46	No	0.36972	105673	0	105673	104649	1.01	4	0.417639
Mrpl17	No	0.369313	96323	0	96323	95299	1.011	4	0.417639
Mrpl58	No	0.373307	741116	0	741116	740092	1.001	4	0.417639
Mrpl13	No	0.373591	1419916	0	1419916	1418892	1.001	4	0.417639
Mrpl3	No	0.3692	94036	0	94036	93012	1.011	4	0.417639
Anxa2	No	0.373043	512816	0	512816	511792	1.002	4	0.417639
Mrps24	No	0.373229	654483	0	654483	653459	1.002	4	0.417639
Agxt	No	0.372945	460449	0	460449	459425	1.002	4	0.417639
Suclg2	No	0.370473	128743	0	128743	127719	1.008	4	0.417639
Spryd4	No	0.373561	1293283	0	1293283	1292259	1.001	4	0.417639
Pusl1	No	0.37326	686849	0	686849	685825	1.001	4	0.417639
Actb	No	0.373232	657716	0	657716	656692	1.002	4	0.417639
Dsp	No	0.369603	102803	0	102803	101779	1.01	4	0.417639
Ptpmt1	No	0.369179	93613	0	93613	92589	1.011	4	0.417639
Fmo3	No	0.368302	79029	0	79029	78005	1.013	4	0.417639
Sdha	No	0.400021	1574120	693583	880537	935827	0.9409	4	0.445513
Krt10	No	0.406028	87466133	29266200	58199933	62729143	0.9278	4	0.450731
Acaa2	No	0.42413	43700000	24571333	19128667	21511732	0.8892	4	0.466294
Dhrs4	No	0.423175	2473173	5296847	-2823673	3168319	0.8912	4	0.466294
Ndufs3	No	0.424152	10455333	6434800	4020533	4521650	0.8892	4	0.466294
Etfa	No	0.432262	9292933	4624533	4668400	5351636	0.8723	4	0.473394
Mrps18b	No	0.433389	1335570	810260	525310	603796	0.87	4	0.473394
Parl	No	0.441328	895883	124596	771287	903350	0.8538	4	0.480525
Atp5f1d	No	0.443589	19995633	7861333	12134300	14288509	0.8492	4	0.481449
Sqor	No	0.44555	1244495	783940	460555	544853	0.8453	4	0.482043
Atp5po	No	0.44906	41113667	24677667	16436000	19607582	0.8382	4	0.482775
Dlst	No	0.448032	25900000	14863267	11036733	13134230	0.8403	4	0.482775
Cyp2d9	No	0.451663	708849	1425497	-716647	860260	0.8331	4	0.484046
Mrpl15	No	0.457365	1264803	640780	624023	759362	0.8218	4	0.488621
Immt	No	0.464287	926795	558797	367998	455318	0.8082	4	0.491394
Immt	No	0.464254	859425	518153	341272	422216	0.8083	4	0.491394
Prdx1	No	0.464014	1342249	2568500	-1226251	1516222	0.8088	4	0.491394
Suclg1	No	0.474983	16898367	7739233	9159133	11629300	0.7876	4	0.500814
Ndufs7	No	0.477622	7872400	4693333	3179067	4062415	0.7826	4	0.500814
Acsf2	No	0.480224	136356	28909	107447	138175	0.7776	4	0.500814
Hsp90b1	No	0.479423	200943	41949	158993	204065	0.7791	4	0.500814
Ndufa1	No	0.480534	1318783	273233	1045550	1345580	0.777	4	0.500814
Ces1d	No	0.482638	63956	114302	-50346	65127	0.773	4	0.501473
Ndufb1	No	0.50324	2839316	692816	2146500	2921383	0.7348	4	0.521289
Scp2	No	0.506131	5595400	3821710	1773690	2431459	0.7295	4	0.522695
Atp5mf	No	0.519405	19186000	10734016	8451984	11979767	0.7055	4	0.534783
Vdac1	No	0.521531	1145083	312959	832123	1185822	0.7017	4	0.535354
Atp5f1b	No	0.5235	128666667	72633333	56033333	80251556	0.6982	4	0.535762
Aldh2	No	0.527973	8651933	6112733	2539200	3678424	0.6903	4	0.537741
Dbt	No	0.528589	128666667	114133333	14533333	21087015	0.6892	4	0.537741
Acadm	No	0.534724	2563473	1631525	931948	1373699	0.6784	4	0.541297
Etfdh	No	0.536849	573349	186675	386674	573099	0.6747	4	0.541297
Mrpl20	No	0.536314	914349	270893	643457	952361	0.6756	4	0.541297
Tst	No	0.538512	3313067	2420007	893060	1329335	0.6718	4	0.541371
Apool	No	0.545497	671017	500137	170880	259028	0.6597	4	0.542055
Cyc1	No	0.543981	17438100	12277767	5160333	7791348	0.6623	4	0.542055
Alb	No	0.543768	108096	208931	-100835	152161	0.6627	4	0.542055
Mrpl19	No	0.545555	151399	47569	103830	157414	0.6596	4	0.542055
Ephx2	No	0.54869	397983	658665	-260682	398477	0.6542	4	0.543586
Decr1	No	0.561539	559449	187249	372200	588658	0.6323	4	0.554703
Mrps16	No	0.569366	2512849	867783	1645067	2657167	0.6191	4	0.560809
Ugt1a1	No	0.574227	179636	63936	115700	189368	0.611	4	0.563967
Mrps21	No	0.597544	2292216	885783	1406433	2456086	0.5726	4	0.585181
Cyp2d26	No	0.600409	868907	1306103	-437197	769730	0.568	4	0.586302
Mrps23	No	0.602539	990316	430465	559851	991690	0.5645	4	0.586701
Mrps5	No	0.605876	132756	53473	79283	141789	0.5592	4	0.588269
Otc	No	0.622423	2059677	2832610	-772933	1450818	0.5328	4	0.602619
Mrps11	No	0.63361	245923	108209	137713	267328	0.5151	4	0.611712
Hsd17b4	No	0.648839	4834600	5514567	-679967	1383524	0.4915	4	0.62419
Dmgdh	No	0.650562	1064270	1420160	-355890	728066	0.4888	4	0.62419
Mrps28	No	0.652029	478516	222429	256087	526326	0.4866	4	0.62419
Pecr	No	0.655985	3143885	2371200	772685	1608162	0.4805	4	0.624468
Afg3l1	No	0.655647	368116	189465	178652	371420	0.481	4	0.624468
Eci1	No	0.661742	955575	839040	116535	247071	0.4717	4	0.628194
Acadvl	No	0.665552	1724313	2057800	-333487	715852	0.4659	4	0.630056
Bphl	No	0.669333	3288383	5133100	-1844717	4009248	0.4601	4	0.63188
Mtnd1	No	0.688319	3367349	1733549	1633800	3785999	0.4315	4	0.648009
Acad11	No	0.698831	1460345	1845557	-385212	926224	0.4159	4	0.656093
Nipsnap1	No	0.725027	46433333	43966667	2466667	6535459	0.3774	4	0.678817
Ndufs8	No	0.752546	4676267	4065200	611067	1809332	0.3377	4	0.702651
Cat	No	0.759839	22070233	17752633	4317600	13190731	0.3273	4	0.706402
Cyb5a	No	0.760709	8396450	7991200	405250	1242785	0.3261	4	0.706402
Cycs	No	0.76331	2756849	1857300	899549	2790321	0.3224	4	0.706891
Rpl29	No	0.780351	14600683	22634016	-8033333	26933295	0.2983	4	0.718766
Krt2	No	0.780048	4185475	3364790	820685	2747580	0.2987	4	0.718766
Atp5f1a	No	0.788253	104700000	80800000	23900000	83229602	0.2872	4	0.722122
Ces3a	No	0.79035	1035365	1288543	-253178	890794	0.2842	4	0.722122
Pccb	No	0.788547	76749	50769	25980	90603	0.2867	4	0.722122
Acox1	No	0.804676	2980967	2691367	289600	1096117	0.2642	4	0.733245
Cs	No	0.824509	446716	559365	-112649	475892	0.2367	4	0.749314
Mrpl27	No	0.831855	666383	480549	185833	820150	0.2266	4	0.753979
Ndufb8	No	0.836286	4308850	4775100	-466250	2114605	0.2205	4	0.755985
Gatd3a	No	0.84449	1180965	1279060	-98095	468831	0.2092	4	0.761382
Ndufv2	No	0.856748	2143316	1723667	419649	2180297	0.1925	4	0.768368
Ndufs4	No	0.854857	1045583	839560	206023	1056232	0.1951	4	0.768368
Ehhadh	No	0.863783	5213833	4949300	264533	1446442	0.1829	4	0.770621
Acsl5	No	0.862437	91309	70289	21020	113794	0.1847	4	0.770621
Acot4	No	0.871439	2430149	2010450	419699	2433394	0.1725	4	0.775422
Hsd17b8	No	0.876073	303063	357193	-54131	325724	0.1662	4	0.777515
Acaa1a	No	0.889518	3443550	3597533	-153983	1040566	0.148	4	0.787397
Acadl	No	0.903221	612816	736716	-123900	956834	0.1295	4	0.794629
Prodh	No	0.904684	88399	105796	-17397	136424	0.1275	4	0.794629
Ndufb9	No	0.90201	1407183	1695949	-288767	2202284	0.1311	4	0.794629
Ndufc2	No	0.919071	6434016	7226350	-792334	7324995	0.1082	4	0.805191
Tnnc1	No	0.924907	620916	715849	-94933	946172	0.1003	4	0.808226
Sardh	No	0.938281	775540	840300	-64760	785846	0.08241	4	0.817816
Mrpl49	No	0.946152	692516	642755	49761	692326	0.07188	4	0.822573
Immt	No	0.955508	485916	518153	-32237	543021	0.05937	4	0.828593
Atp5md	No	0.966803	6700683	7134016	-433333	9785959	0.04428	4	0.832036
Acaa1b	No	0.964819	3443550	3387833	55717	1187231	0.04693	4	0.832036
Cltc	No	0.966626	1620417	1663820	-43403	974991	0.04452	4	0.832036
Ndufv3	No	0.978613	427683	445249	-17567	615933	0.02852	4	0.840079
Afg3l2	No	0.986	422916	414284	8633	462426	0.01867	4	0.844294
Urah	No	0.99118	644983	655783	-10800	918364	0.01176	4	0.846602
Oat	No	0.998672	6470000	6464717	5283	2984783	0.00177	4	0.850869
Rps27a	Yes	<0.000001	0	871650	-871650	3366	259	4	<0.000001
Mrpl53	Yes	<0.000001	2111667	0	2111667	8245	256.1	4	<0.000001
Atp5f1e			0	0	0	0
Atp5pf			0	0	0	0
Micos13			0	0	0	0
Nipsnap3b			0	0	0	0
Vdac3			0	0	0	0
Mccc2			0	0	0	0
Dnajc11			0	0	0	0
Mccc1			0	0	0	0
Mtx2			0	0	0	0
Agmat			0	0	0	0
Agxt2			0	0	0	0
Magt1			0	0	0	0
Mlec			0	0	0	0
Ech1			0	0	0	0
Samm50			0	0	0	0
Acad9			0	0	0	0
Mtx1			0	0	0	0
Aass			0	0	0	0
Soat2			0	0	0	0
Echdc2			0	0	0	0
Ppia			0	0	0	0
Mcur1			0	0	0	0
Mtx1			0	0	0	0
Eci2			0	0	0	0
Mtx1			0	0	0	0
Man2b1			0	0	0	0
Nnt			0	0	0	0
Txnrd2			0	0	0	0
Stt3b			0	0	0	0
Fgg			0	0	0	0
Serhl			0	0	0	0
Emc2			0	0	0	0
Acly			0	0	0	0
Ccdc90b			0	0	0	0
Gsr			0	0	0	0
Ktn1			0	0	0	0
Cyp27a1			0	0	0	0
Pzp			0	0	0	0
Nomo1			0	0	0	0
Gk			0	0	0	0
Apob			0	0	0	0
Ctsh			0	0	0	0
C4b			0	0	0	0
Fga			0	0	0	0
Pex14			0	0	0	0
Mrps2			0	0	0	0
Emc1			0	0	0	0
Ecsit			0	0	0	0
Mrps25			0	0	0	0
Fgb			0	0	0	0
Mrps27			0	0	0	0
Thbs1			0	0	0	0
Lrp1			0	0	0	0
Rps29			0	0	0	0
Cox7c			0	0	0	0
Cfh			0	0	0	0
Letm1			0	0	0	0
Hsd17b12			0	0	0	0
Tcp1			0	0	0	0
Mrpl24			0	0	0	0
Mtco1			0	0	0	0
Rack1			0	0	0	0
Ndufaf2			0	0	0	0
Mrpl30			0	0	0	0
Spg7			0	0	0	0
Mrps15			0	0	0	0
Mrpl57			0	0	0	0
Mrpl44			0	0	0	0
Ap2m1			0	0	0	0
Ndufab1			0	0	0	0
Gadd45gip1			0	0	0	0
Mrpl50			0	0	0	0
Mrpl10			0	0	0	0
Ociad1			0	0	0	0
Mrpl35			0	0	0	0
Slc25a20			0	0	0	0
Mrpl42			0	0	0	0
Mrps10			0	0	0	0
Mrps6			0	0	0	0
Prdx5			0	0	0	0
Vcp			0	0	0	0
Cct8			0	0	0	0
Pex1			0	0	0	0
Cct4			0	0	0	0
Cct3			0	0	0	0
Cct6a			0	0	0	0
Cct2			0	0	0	0
Ndufaf1			0	0	0	0
Tmem126b			0	0	0	0
Cct5			0	0	0	0
Cct7			0	0	0	0
Tmem186			0	0	0	0
Pdia3			0	0	0	0
Emc3			0	0	0	0
Dync1h1			0	0	0	0
Atp6v1g1			0	0	0	0
Atp6v1a			0	0	0	0
Mrpl51			0	0	0	0
Itpr2			0	0	0	0
Dhx30			0	0	0	0
Cisd1			0	0	0	0
Nipsnap2			0	0	0	0
Ndufs1			0	0	0	0
Pam16			0	0	0	0
Atp6v1b2			0	0	0	0
			0	0	0	0
			0	0	0	0
			0	0	0	0
			0	0	0	0
			0	0	0	0
			0	0	0	0
			0	0	0	0
			0	0	0	0
			0	0	0	0
			0	0	0	0
			0	0	0	0
			0	0	0	0
			0	0	0	0
			0	0	0	0
			0	0	0	0
			0	0	0	0
			0	0	0	0
			0	0	0	0
			0	0	0	0
			0	0	0	0
			0	0	0	0
			0	0	0	0
			0	0	0	0
			0	0	0	0
