# Supplementary material for: Adaptive optimization of the OXPHOS assembly line partially compensates lrpprc-dependent mitochondrial translation defects in mice
Source: Commun Biol. 2021 Aug 19;4:989. doi: 10.1038/s42003-021-02492-5 (PMC8376967; doi:10.1038/s42003-021-02492-5)
Supplement: Supplementary file 4 — Supplementary Data 2 [file 42003_2021_2492_MOESM4_ESM.xlsx]

## Sheet: Fig 1
Fig 1A	mtDNA copy number (Dct ND1/HK2)	H-Lrpprc+/+	H-Lrpprc-/-
	Exp replicate 1	1027.58	1949.56
	Exp replicate 2	1100.08	1647
	Exp replicate 3	650.739	2931.79
	Exp replicate 4	810.22	2057.87
Fig 1 D-E	Mrpl & Mrps abundance	normalized iBAQ values								KO	KO	KO	KO	KO	KO	KO	KO	KO	KO	KO	KO	KO	KO	KO	KO	KO	KO	KO	KO	KO	WT	WT	WT	WT	WT	WT	WT	WT	WT	WT	WT	WT	WT	WT	WT	WT	WT	WT	WT
										0.58-0.69 MDa	0.58-0.69 MDa	0.58-0.69 MDa	0.88-1.04 MDa	0.88-1.04 MDa	0.88-1.04 MDa	1.42-1.69 MDa	1.42-1.69 MDa	1.42-1.69 MDa	1.70-2.03 MDa	1.70-2.03 MDa	1.70-2.03 MDa	2.05-2.45 MDa	2.05-2.45 MDa	2.05-2.45 MDa	2.34-2.78 MDa	2.34-2.78 MDa	2.34-2.78 MDa	2.65-3.16 MDa	2.65-3.16 MDa	2.65-3.16 MDa	0.58-0.69 MDa	0.58-0.69 MDa	0.58-0.69 MDa	0.88-1.04 MDa	0.88-1.04 MDa	0.88-1.04 MDa	1.42-1.69 MDa	1.42-1.69 MDa	1.42-1.69 MDa	1.70-2.03 MDa	1.70-2.03 MDa	1.70-2.03 MDa	2.05-2.45 MDa	2.05-2.45 MDa	2.05-2.45 MDa	2.34-2.78 MDa	2.34-2.78 MDa	2.34-2.78 MDa	2.65-3.16 MDa
	#	Visible?	Starred?	Identified Proteins (517)	Accession Number	Alternate ID	Molecular Weight	Protein Grouping Ambiguity	Taxonomy	480-1	481-1	482-1	480-2	481-2	482-2	480-3	481-3	482-3	480-4	481-4	482-4	480-5	481-5	482-5	480-6	481-6	482-6	480-7	481-7	482-7	504-1	505-1	506-1	504-2	505-2	506-2	504-3	505-3	506-3	504-4	505-4	506-4	504-5	505-5	506-5	504-6	505-6	506-6	504-7
	184	true	Empty	39S ribosomal protein L43, mitochondrial OS=Mus musculus OX=10090 GN=Mrpl43 PE=1 SV=1	Q5RL20	Mrpl43	18 kDa		unknown	0	0	0	2467300	2060700	2440800	695880	690690	2967500	12092000	18360000	10026000	10879000	5490200	22966000	4564100	6802600	6916900	4151800	4106600	7279300	0	0	0	0	0	0	1259500	1158500	354050	723110	1584700	2359100	4530500	3443000	3832800	2808200	2833300	2808200	1547000
	159	true	Empty	39S ribosomal protein L23, mitochondrial OS=Mus musculus OX=10090 GN=Mrpl23 PE=1 SV=1	O35972	Mrpl23	17 kDa		unknown	0	0	0	3746300	4438100	2917200	3867100	4712600	326270	11576000	22249000	12675000	14845000	30823000	13774000	5141000	6785800	8430600	5786400	3305000	3710200	0	0	0	1024	275810	1024	1462000	569600	570990	3578400	211390	2138900	3310000	3867100	5349000	1337800	2548700	1943250	1161190
	255	true	Empty	39S ribosomal protein L12, mitochondrial OS=Mus musculus OX=10090 GN=Mrpl12 PE=1 SV=2	Q9DB15	Mrpl12	22 kDa		unknown	0	0	0	0	0	0	1134210	520620	1747800	8635650	13697000	3574300	1257300	15181000	15044000	3320250	4137900	2502600	1957700	2043700	2129700	0	0	0	0	0	0	1024	104020	1024	3162700	536960	1658700	3627800	1378300	7448100	1314400	398420	5229700	1024
	202	true	Empty	39S ribosomal protein L9, mitochondrial OS=Mus musculus OX=10090 GN=Mrpl9 PE=1 SV=2	Q99N94	Mrpl9	30 kDa		unknown	0	0	0	1226600	1024	1024	1752700	2830200	1107500	9608900	10252000	6289600	7504200	7090600	9420000	1879600	1450000	1664800	2306900	1486400	4044800	0	0	0	0	0	0	721580	429700	1085200	1752500	448260	1241800	3219300	1716800	2061300	1210700	1144400	1177550	1177690
	141	true	Empty	39S ribosomal protein L22, mitochondrial OS=Mus musculus OX=10090 GN=Mrpl22 PE=1 SV=1	Q8BU88	Mrpl22	24 kDa		unknown	0	0	0	1390900	1363200	1377050	2978700	1894800	3729600	10880000	10251000	12521000	6474500	6696300	23612000	3036500	4427500	4758300	1897800	2596000	3294200	0	0	0	0	0	0	602040	994800	1066700	1211800	1947300	2632900	1769000	2803900	1868100	983190	887900	1858500	1024
	250	true	Empty	39S ribosomal protein L49, mitochondrial OS=Mus musculus OX=10090 GN=Mrpl49 PE=1 SV=1	Q9CQ40	Mrpl49	19 kDa		unknown	0	0	0	1134600	1618000	605380	1290800	2418100	1195000	7977800	13359000	3107200	8859300	12657000	361760	1024	1024	1653400	2075500	1024	1024	0	0	0	0	0	0	151510	406540	646260	1518300	564620	966940	1714800	784450	2029600	970600	539640	970600	642755
	170	true	Empty	39S ribosomal protein L21, mitochondrial OS=Mus musculus OX=10090 GN=Mrpl21 PE=1 SV=1	Q9D1N9	Mrpl21	23 kDa		unknown	0	0	0	2781300	1616400	4255100	4013800	5225700	5574900	15548000	21800000	18394000	6963600	16318000	36681000	5508200	3657400	10257000	2411100	2931100	11287000	0	0	0	0	0	0	750360	859970	495830	3512400	2104300	978340	7086700	4257200	5248500	1373200	4638600	1244300	1372300
	71	true	Empty	39S ribosomal protein L37, mitochondrial OS=Mus musculus OX=10090 GN=Mrpl37 PE=1 SV=1	Q921S7	Mrpl37	48 kDa		unknown	0	0	0	2551300	1286000	228450	2252100	2469800	1454000	9690100	11568000	6834000	7710000	9109800	9699300	2190200	2313450	2436700	2263800	2091600	1919400	0	0	0	0	0	0	714850	382850	749980	1306100	513480	907630	2746400	1233600	1964300	854820	761590	494010	627450
	167	true	Empty	39S ribosomal protein L39, mitochondrial OS=Mus musculus OX=10090 GN=Mrpl39 PE=1 SV=4	Q9JKF7	Mrpl39	39 kDa		unknown	0	0	0	1155000	433840	275210	2177900	953450	1602100	3105000	6019200	2203000	5483800	3014100	4756600	430240	584650	731580	452870	629965	807060	0	0	0	0	0	0	1024	435420	1024	293600	572950	613330	1223200	291920	421750	1024	194680	1024	193900
	97	true	Empty	39S ribosomal protein L15, mitochondrial OS=Mus musculus OX=10090 GN=Mrpl15 PE=1 SV=1	Q9CPR5	Mrpl15	34 kDa		unknown	0	0	0	1853000	2176400	618550	2598700	3442200	6057300	10963000	7712800	8149400	10965000	11163000	32464000	2689600	1545500	573590	2653700	746120	394590	0	0	0	1024	205530	1024	948400	1337500	1027800	1139500	3409600	1095100	1390000	1313900	2908600	846320	887400	846320	640780
	185	true	Empty	39S ribosomal protein L18, mitochondrial OS=Mus musculus OX=10090 GN=Mrpl18 PE=1 SV=1	Q9CQL5	Mrpl18	21 kDa		unknown	0	0	0	2996400	1897400	4864600	2215300	2931400	2348300	11126000	15833000	18005000	10052000	13365000	37883000	1264700	2068000	10697000	6193350	5731800	6654900	0	0	0	793600	1024	1024	1583800	1028700	994430	2630100	2393500	1152000	4186100	4643000	1732000	2811600	1767900	2389400	1024
	169	true	Empty	39S ribosomal protein L28, mitochondrial OS=Mus musculus OX=10090 GN=Mrpl28 PE=1 SV=3	Q9D1B9	Mrpl28	30 kDa		unknown	0	0	0	4665400	2787300	1048700	1112500	2477400	3534900	13422000	19605000	10025000	11217000	17655000	17175000	4447700	2720300	5725300	4143400	2953000	3548000	0	0	0	0	0	0	1063120	743040	1383200	2544400	2470700	2740700	4318500	2474500	2261600	1355300	2055400	1249200	1024
	195	true	Empty	39S ribosomal protein L27, mitochondrial OS=Mus musculus OX=10090 GN=Mrpl27 PE=1 SV=1	Q99N92	Mrpl27	16 kDa		unknown	0	0	0	2193000	1724000	276420	3624000	2962700	5224700	14796000	14321000	1125100	15944000	10164000	8059200	1024	1024	583320	1024	1024	1997100	0	0	0	0	0	0	749010	181800	684480	2294400	2528100	2060700	3958300	3799000	1435700	1677100	1996800	1677100	1024
	192	true	Empty	39S ribosomal protein L41, mitochondrial OS=Mus musculus OX=10090 GN=Mrpl41 PE=1 SV=1	Q9CQN7	Mrpl41	15 kDa		unknown	0	0	0	2639100	224800	3804000	5193800	3643200	2427500	15706000	23430000	14302000	13833000	19413000	17998000	2661200	5592450	8523700	0	0	0	0	0	0	0	0	0	1096500	1282800	641790	2755500	1916050	1076600	1629680	2607000	652360	1863800	266210	1863800	1024
	296	true	Empty	39S ribosomal protein L20, mitochondrial OS=Mus musculus OX=10090 GN=Mrpl20 PE=1 SV=1	Q9CQL4 (+1)	Mrpl20	18 kDa		unknown	0	0	0	0	0	0	360930	2027200	89468	2265800	8012500	2643500	4770300	11489000	667370	2208800	2342000	654550	2741000	1024	1024	0	0	0	0	0	0	185494	64269	306720	397750	220360	575140	3065400	299400	676240	87129	321040	87129	1024
	240	true	Empty	39S ribosomal protein L47, mitochondrial OS=Mus musculus OX=10090 GN=Mrpl47 PE=1 SV=2	Q8K2Y7	Mrpl47	30 kDa		unknown	0	0	0	802160	411640	1602000	197460	183520	937350	3498700	1798500	987070	429110	4312100	423230	1024	1024	3761300	704590	780920	3796800	0	0	0	0	0	0	1024	59527	1024	1024	549260	1024	1024	894860	1024	505890	106920	306405	1024
	165	true	Empty	39S ribosomal protein L2, mitochondrial OS=Mus musculus OX=10090 GN=Mrpl2 PE=1 SV=1	B1B1D8 (+1)	Mrpl2	33 kDa		unknown	0	0	0	1024	1024	2709400	1244000	644450	2456200	4328000	6838600	9979600	5856700	5771000	13296000	1607900	3628850	5649800	1264000	3197950	5131900	0	0	0	0	0	0	450235	517840	382630	1439800	858640	1490800	1298900	2408700	2026400	1024	743230	1024	1024
	197	true	Empty	39S ribosomal protein L45, mitochondrial OS=Mus musculus OX=10090 GN=Mrpl45 PE=1 SV=1	Q9D0Q7	Mrpl45	35 kDa		unknown	0	0	0	756760	608630	1122900	577560	1000800	578620	4182800	4628400	7942600	3489600	4732300	8897900	1467400	1564050	1660700	1021700	451520	1738100	0	0	0	0	0	0	294320	27866	161093	710850	73012	585330	914100	1924200	735970	997460	609440	570880	1024
	219	true	Empty	39S ribosomal protein L1, mitochondrial OS=Mus musculus OX=10090 GN=Mrpl1 PE=1 SV=2	Q99N96	Mrpl1	38 kDa		unknown	0	0	0	1024	1024	118360	466120	293980	571410	2055200	5879700	1602700	2242700	4574500	4125500	0	0	0	0	0	0	0	0	0	0	0	0	57598	126930	59207	522650	116000	567050	204320	555490	63248	1024	1024	170700	1024
	220	true	Empty	39S ribosomal protein L19, mitochondrial OS=Mus musculus OX=10090 GN=Mrpl19 PE=1 SV=1	Q9D338	Mrpl19	34 kDa		unknown	0	0	0	647090	1024	1024	296710	1451300	1314100	4573600	5824900	4534800	6614700	5873900	5997000	1461200	1391050	1320900	452150	1024	1024	0	0	0	0	0	0	602865	599110	606620	910870	921040	900700	1165050	1324900	1005200	1024	122430	1024	1024
	278	true	Empty	39S ribosomal protein L24, mitochondrial OS=Mus musculus OX=10090 GN=Mrpl24 PE=1 SV=1	Q9CQ06	Mrpl24	25 kDa		unknown	0	0	0	0	0	0	504010	618640	477720	4053900	6008100	3565200	4174250	4433900	3914600	0	0	0	0	0	0	0	0	0	0	0	0	1024	95884	1024	1326000	260260	610190	773855	634870	912840	1024	1024	1354700	0
	183	true	Empty	39S ribosomal protein L4, mitochondrial OS=Mus musculus OX=10090 GN=Mrpl4 PE=1 SV=1	Q9DCU6	Mrpl4	33 kDa		unknown	0	0	0	3892000	3051800	2111200	2853600	4710900	1874900	8889800	6826100	6685000	5866700	12857000	5855200	2330800	2671400	3686100	913080	3730400	2321740	0	0	0	0	0	0	673820	616020	731620	2262300	839710	1226700	3045700	2411800	2661900	933240	1125400	933240	0
	337	true	Empty	39S ribosomal protein L34, mitochondrial OS=Mus musculus OX=10090 GN=Mrpl34 PE=1 SV=1	Q99N91	Mrpl34	11 kDa		unknown	0	0	0	1024	461950	1024	1864100	1285800	707500	4306100	3907350	3508600	0	0	0	1363200	1024	1024	1226100	1024	1024	0	0	0	0	0	0	1024	729700	1024	960205	1346000	574410	1024	1904300	1024	1024	1024	833310	0
	177	true	Empty	39S ribosomal protein L38, mitochondrial OS=Mus musculus OX=10090 GN=Mrpl38 PE=1 SV=2	Q8K2M0	Mrpl38	45 kDa		unknown	0	0	0	1306700	848865	391030	2433000	2179300	2760800	5349100	10121000	4354200	5002900	1604900	16480000	1024	1024	5829600	1024	1024	2616800	0	0	0	0	0	0	476170	459460	106940	1082700	1554400	1243200	1436450	1691500	1181400	643120	325490	643120	0
	402	true	Empty	39S ribosomal protein L46, mitochondrial OS=Mus musculus OX=10090 GN=Mrpl46 PE=1 SV=1	Q9EQI8	Mrpl46	32 kDa		unknown	0	0	0	0	0	0	0	0	0	832285	889950	774620	466460	1158480	1850500	0	0	0	1024	1024	314970	0	0	0	0	0	0	1024	127140	1024	1024	1024	114230	0	0	0	321960	148260	321960	0
	382	true	Empty	39S ribosomal protein L30, mitochondrial OS=Mus musculus OX=10090 GN=Mrpl30 PE=1 SV=1	Q9D7N6	Mrpl30	18 kDa		unknown	0	0	0	0	0	0	1024	1212500	1024	3672400	3991800	3632500	1241900	1760900	1501400	1024	1024	1929000	0	0	0	0	0	0	0	0	0	235810	1024	1024	0	0	0	621040	1080400	161680	1024	1024	293120	0
	301	true	Empty	39S ribosomal protein L17, mitochondrial OS=Mus musculus OX=10090 GN=Mrpl17 PE=1 SV=1	Q9D8P4	Mrpl17	20 kDa		unknown	0	0	0	2842100	1024	1024	3539000	3016400	1935600	11416000	12684000	11399000	12138000	10680000	15897000	4269400	1024	1024	286920	1024	1024	0	0	0	0	0	0	945560	879820	1011300	1280850	1211200	1350500	2220900	1455000	2986800	1024	1024	251930	0
	241	true	Empty	Peptidyl-tRNA hydrolase ICT1, mitochondrial OS=Mus musculus OX=10090 GN=Mrpl58 PE=1 SV=1	Q8R035	Mrpl58	23 kDa		unknown	0	0	0	1034100	1103300	3357700	1076200	2695600	2457700	8418200	10315000	17235000	1490600	4522800	38176000	1024	1024	4260600	1024	1024	2221300	0	0	0	0	0	0	844840	1410600	223670	1024	1473900	1024	1071800	1809200	1440500	1024	2929900	1024	0
	423	true	Empty	Ribosomal protein 63, mitochondrial OS=Mus musculus OX=10090 GN=Mrpl57 PE=1 SV=1	Q9CQF8	Mrpl57	12 kDa		unknown	0	0	0	1154800	1024	1024	1024	1024	1057100	21950000	5606600	10180000	7320250	4572500	10068000	0	0	0	0	0	0	0	0	0	0	0	0	1024	316390	1024	0	0	0	1024	2390000	1024	1024	2574900	1024	0
	151	true	Empty	39S ribosomal protein L13, mitochondrial OS=Mus musculus OX=10090 GN=Mrpl13 PE=1 SV=1	Q9D1P0	Mrpl13	21 kDa		unknown	0	0	0	1416000	777200	616860	3173500	2743700	5452500	15156000	18239000	5632200	9237600	11600000	27763000	1024	1024	3013300	1024	1024	4257700	0	0	0	0	0	0	1024	1464400	1024	1597390	2933700	261080	1024	3921100	1024	1024	1100000	1024	0
	182	true	Empty	39S ribosomal protein L44, mitochondrial OS=Mus musculus OX=10090 GN=Mrpl44 PE=1 SV=3	Q9CY73	Mrpl44	38 kDa		unknown	0	0	0	1024	1024	607890	902930	1654800	337760	3912000	6592800	5684100	1895100	2476300	5911000	1024	1024	2186200	0	0	0	0	0	0	0	0	0	495440	381090	609790	349956	90733	609180	489380	370350	608410	1024	832710	1024	0
	248	true	Empty	39S ribosomal protein L32, mitochondrial OS=Mus musculus OX=10090 GN=Mrpl32 PE=1 SV=1	Q9DCI9	Mrpl32	22 kDa		unknown	0	0	0	1025800	278570	547930	1288200	1488000	1687800	2695200	4835900	3991100	3031000	2253000	6131700	648200	583820	2069900	573420	970360	1367300	0	0	0	0	0	0	1024	352290	1024	436835	524840	348830	481640	880220	680930	1024	744620	1024	0
	284	true	Empty	39S ribosomal protein L53, mitochondrial OS=Mus musculus OX=10090 GN=Mrpl53 PE=1 SV=1	Q9D1H8	Mrpl53	13 kDa		unknown	0	0	0	0	0	0	696085	818340	573830	7921900	12451000	6478600	9694900	16753000	13417000	1818500	3056200	5891300	2121600	2118100	2095300	0	0	0	0	0	0	0	0	0	1024	98884	1024	1444400	1146600	4973600	1024	539540	1024	0
	196	true	Empty	39S ribosomal protein L3, mitochondrial OS=Mus musculus OX=10090 GN=Mrpl3 PE=1 SV=1	Q99N95	Mrpl3	39 kDa		unknown	0	0	0	1165400	332590	405830	1794600	939120	1561400	6026100	3804300	1524700	4755400	5259400	1173500	1024	1024	937980	1024	1024	280060	0	0	0	0	0	0	77568	41576	113560	465020	29195	299690	722730	814900	332360	0	0	0	0
	315	true	Empty	39S ribosomal protein L50, mitochondrial OS=Mus musculus OX=10090 GN=Mrpl50 PE=1 SV=2	Q8VDT9	Mrpl50	18 kDa		unknown	0	0	0	0	0	0	3417000	3076700	384040	8588000	17726000	4596100	10298000	13899000	12098500	1024	1024	645460	0	0	0	0	0	0	0	0	0	0	0	0	559435	193380	925490	1024	422670	1024	0	0	0	0
	372	true	Empty	39S ribosomal protein L10, mitochondrial OS=Mus musculus OX=10090 GN=Mrpl10 PE=1 SV=2	Q3TBW2	Mrpl10	29 kDa		unknown	0	0	0	0	0	0	106948	187250	26647	1024	1024	337960	506810	1279700	3162900	1024	1024	936330	0	0	0	0	0	0	0	0	0	0	0	0	0	0	0	1024	227960	1024	0	0	0	0
	459	true	Empty	39S ribosomal protein L35, mitochondrial OS=Mus musculus OX=10090 GN=Mrpl35 PE=2 SV=1	Q9CQL6	Mrpl35	22 kDa		unknown	0	0	0	0	0	0	809450	956280	807910	5542700	1024	1024	1024	1024	2640500	1024	1024	601460	0	0	0	0	0	0	0	0	0	1024	247560	1024	1024	1024	779120	0	0	0	0	0	0	0
	403	true	Empty	39S ribosomal protein L42, mitochondrial OS=Mus musculus OX=10090 GN=Mrpl42 PE=1 SV=1	Q9CPV3	Mrpl42	16 kDa		unknown	0	0	0	0	0	0	1024	1024	553580	866975	1172600	561350	741530	494130	3199000	1024	1024	455900	0	0	0	0	0	0	0	0	0	1024	272560	1024	1024	307640	1024	0	0	0	0	0	0	0
	466	true	Empty	39S ribosomal protein L51, mitochondrial OS=Mus musculus OX=10090 GN=Mrpl51 PE=1 SV=1	Q9CPY1	Mrpl51	15 kDa		unknown	0	0	0	0	0	0	0	0	0	1024	1024	543840	1024	1024	982960	0	0	0	0	0	0	0	0	0	0	0	0	0	0	0	0	0	0	0	0	0	0	0	0	0
Fig 1F	Proteases (normalized iQAQ values	H-Lrpprc+/+			H-Lrpprc-/-
	Hspa8	687128	510688	965791	627169	648822	645978
	Spg7	1024	1024	218750	899384	1041420	800544
	Afg3l1	508352	1268344	552790	425207	1539350	3525820
	Yme1l1	680185	314492	991010	3190180	6153310	5890980
	Afg3l2	1105911	4430675	4811761	5713383	6683394	12278310
	Hspe1	0	0	0	10403050	8593714	5774244
	Hspd1	8468576	8740733	6382750	20158550	10341300	9960834
	Hspa9	9361618	4590980	3185123	18054090	14809200	13141950
	Lonp1	5801154	1789673	2925948	14251500	27043570	13804570
Fig 1G	FC DCT VS WT	H-Lrpprc+/+	H-Lrpprc-/-
	Exp replicate 1	1.512	3.022
	Exp replicate 2	1.041	6.175
	Exp replicate 3	1.075	1.75
	Exp replicate 4	0.372	8.025
	Exp replicate 5		7.324
	Exp replicate 6		5.914
	Exp replicate 7		5.156
[truncated: 2 more columns]

## Sheet: Fig 2
Fig 2D iBAQ values of OXPHOS sbunits										KO	KO	KO	KO	KO	KO	KO	KO	KO	KO	KO	KO	KO	KO	KO	KO	KO	KO	KO	KO	KO	WT	WT	WT	WT	WT	WT	WT	WT	WT	WT	WT	WT	WT	WT	WT	WT	WT	WT	WT
										0.58-0.69 MDa	0.58-0.69 MDa	0.58-0.69 MDa	0.88-1.04 MDa	0.88-1.04 MDa	0.88-1.04 MDa	1.42-1.69 MDa	1.42-1.69 MDa	1.42-1.69 MDa	1.70-2.03 MDa	1.70-2.03 MDa	1.70-2.03 MDa	2.05-2.45 MDa	2.05-2.45 MDa	2.05-2.45 MDa	2.34-2.78 MDa	2.34-2.78 MDa	2.34-2.78 MDa	2.65-3.16 MDa	2.65-3.16 MDa	2.65-3.16 MDa	0.58-0.69 MDa	0.58-0.69 MDa	0.58-0.69 MDa	0.88-1.04 MDa	0.88-1.04 MDa	0.88-1.04 MDa	1.42-1.69 MDa	1.42-1.69 MDa	1.42-1.69 MDa	1.70-2.03 MDa	1.70-2.03 MDa	1.70-2.03 MDa	2.05-2.45 MDa	2.05-2.45 MDa	2.05-2.45 MDa	2.34-2.78 MDa	2.34-2.78 MDa	2.34-2.78 MDa	2.65-3.16 MDa
CI	#	Visible?	Starred?	Identified Proteins (517)	Accession Number	Alternate ID	Molecular Weight	Protein Grouping Ambiguity	Taxonomy	480-1	481-1	482-1	480-2	481-2	482-2	480-3	481-3	482-3	480-4	481-4	482-4	480-5	481-5	482-5	480-6	481-6	482-6	480-7	481-7	482-7	504-1	505-1	506-1	504-2	505-2	506-2	504-3	505-3	506-3	504-4	505-4	506-4	504-5	505-5	506-5	504-6	505-6	506-6	504-7
	125	true	Empty	NADH dehydrogenase [ubiquinone] 1 alpha subcomplex subunit 7 OS=Mus musculus OX=10090 GN=Ndufa7 PE=1 SV=3	Q9Z1P6	Ndufa7	13 kDa		unknown	0	0	0	1926300	1738400	13185000	34740000	41530000	73139000	14483000	14481000	41271000	3500800	9425900	15351000	17479000	14437000	42192000	6825100	5035500	26740000	0	0	0	1161300	7138200	1909100	21961000	52522000	22338000	29409000	95509000	48222000	7373800	30883000	17562000	8092600	19138000	8092600	1213200
	281	true	Empty	Cytochrome c oxidase subunit NDUFA4 OS=Mus musculus OX=10090 GN=Ndufa4 PE=1 SV=1	A0A0N4SVQ1 (+1)	Ndufa4	6 kDa		unknown	0	0	0	1024	979600	1024	0	0	0	7868600	5519000	1128200	1024	1024	6986600	0	0	0	1024	1024	4045400	3197100	2599100	3795100	11174000	7701200	19749000	1311095	326290	2295900	9588500	5541600	14727000	15806000	15575000	17307000	10183000	12134500	14086000	14799350
	68	true	Empty	NADH dehydrogenase [ubiquinone] 1 beta subcomplex subunit 4 OS=Mus musculus OX=10090 GN=Ndufb4 PE=1 SV=3	Q9CQC7	Ndufb4	15 kDa		unknown	0	0	0	5044500	12360000	30181000	111940000	119850000	123260000	47330000	98734000	121140000	52251000	30539150	8827300	138520000	63527000	116580000	60887000	30246000	12846000	52127	103230	1024	9946300	13985000	7934100	108340000	110340000	112060000	149150000	114780000	130860000	36400000	73932000	79488000	23724000	56095000	39464000	13051550
	48	true	Empty	NADH dehydrogenase [ubiquinone] 1 alpha subcomplex subunit 13 OS=Mus musculus OX=10090 GN=Ndufa13 PE=1 SV=3	Q9ERS2	Ndufa13	17 kDa		unknown	1024	1024	384860	13102000	17179000	21763000	89687000	81176000	108070000	64728000	81827000	72681000	19064000	10521000	19132000	75694000	81152000	56742000	26681000	35841000	31637000	69227	137430	1024	10939000	15832000	9177200	79680000	67928000	74291000	101070000	104410000	75400000	27454000	49384000	48285000	15582000	29354000	23738000	11301000
	89	true	Empty	NADH dehydrogenase [ubiquinone] 1 alpha subcomplex subunit 6 OS=Mus musculus OX=10090 GN=Ndufa6 PE=1 SV=1	Q9CQZ5	Ndufa6	15 kDa		unknown	0	0	0	4463600	13730000	13504000	81399000	49018000	117040000	58413000	39617000	56733000	18462000	7024800	19837000	54465000	47423000	74475000	31817000	5484500	16827000	0	0	0	7935200	11891100	15847000	35674000	54492000	55207000	47375000	68071000	63787000	23547000	37916000	37796000	1024	23523000	1024	3650500
	137	true	Empty	NADH dehydrogenase [ubiquinone] 1 beta subcomplex subunit 3 OS=Mus musculus OX=10090 GN=Ndufb3 PE=1 SV=1	Q9CQZ6	Ndufb3	12 kDa		unknown	0	0	0	6943500	11610000	21618000	82764000	62938000	118660000	67237000	41914000	96181000	21447000	8003100	20534000	63202000	36421000	77335000	32211000	16589000	55702000	126292	251560	1024	13649000	14859000	10117000	43248000	49804000	40156000	56815000	63766000	57209000	30563000	28820000	48540000	21139000	29118000	28087000	12081000
	4.1	true	Empty	NADH-ubiquinone oxidoreductase 75 kDa subunit, mitochondrial OS=Mus musculus OX=10090 GN=Ndufs1 PE=1 SV=2	Q91VD9	Ndufs1	80 kDa	true	unknown	1024	55381	1024	5383300	11730000	12014000	54074000	70472000	85265000	57835000	47773000	76813000	19558000	5203200	14922000	53920000	47835000	78612000	25660000	19337000	34503000	0	0	0	4645100	8696000	5216400	53845000	65341000	48947000	73464000	88226000	72642000	25419000	41628000	42803000	7962700	29906000	24672000	6584400
	27	true	Empty	NADH dehydrogenase [ubiquinone] 1 alpha subcomplex subunit 12 OS=Mus musculus OX=10090 GN=Ndufa12 PE=1 SV=1	A0A0R4J275 (+1)	Ndufa12	18 kDa		unknown	0	0	0	12202000	16139000	13427000	109440000	107900000	111770000	86569000	48610000	73555000	22830000	4439300	3022100	90568000	40468000	82438000	34885000	16859000	25922000	0	0	0	3857300	7698700	11218000	63989000	78732000	81835000	99393000	125110000	131760000	29888000	58131000	53159000	14140000	31741000	50473000	5615200
	18	true	Empty	NADH dehydrogenase [ubiquinone] flavoprotein 1, mitochondrial OS=Mus musculus OX=10090 GN=Ndufv1 PE=1 SV=1	D3YUM1 (+1)	Ndufv1	50 kDa		unknown	0	0	0	3713100	10013000	6899600	42949000	70517000	57952000	41018000	43734000	52759000	8490900	7210300	4036100	60161000	47767000	34235000	25685000	8331000	19908000	0	0	0	5859900	2157000	2910800	45568000	42308000	49296000	55945000	53978000	67794000	25279000	21424000	29781000	8239800	14868000	29689000	9111200
	13	true	Empty	NADH dehydrogenase [ubiquinone] iron-sulfur protein 2, mitochondrial OS=Mus musculus OX=10090 GN=Ndufs2 PE=1 SV=1	Q91WD5	Ndufs2	53 kDa		unknown	1024	1024	141230	9217200	11571000	8189700	66291000	70640000	39566000	48286000	41011000	58982000	14984000	4158300	11085000	67492000	66846000	52393000	16835000	20416000	13931000	27425	53826	1024	6601500	9092200	9215000	50724000	43285000	56912000	60698000	47941000	76141000	31496000	32703000	43088000	12652000	20273000	24360000	6211900
	51	true	Empty	NADH dehydrogenase [ubiquinone] 1 beta subcomplex subunit 8, mitochondrial OS=Mus musculus OX=10090 GN=Ndufb8 PE=1 SV=1	Q9D6J5	Ndufb8	22 kDa		unknown	0	0	0	6209700	3982700	5655600	73848000	58583000	74984000	35380000	43990000	27148000	1221900	3320300	11855000	50116000	38668000	38303000	7362200	1255500	4308850	0	0	0	2093400	8132700	2995100	15622000	51470000	17945000	56371000	66189000	20173000	24202000	26572000	27742000	16185000	19375000	16185000	4775100
	44	true	Empty	NADH dehydrogenase [ubiquinone] 1 beta subcomplex subunit 10 OS=Mus musculus OX=10090 GN=Ndufb10 PE=1 SV=3	Q9DCS9	Ndufb10	21 kDa		unknown	1024	1024	108430	8170900	13430000	17225000	29685000	53654000	58657000	32653000	33405000	41811000	10939000	2385200	10328000	48652000	39902000	32031000	26050000	18652000	10352000	351905	602150	101660	23679000	22978000	13376000	33154000	50740000	34400000	57134000	63726000	39516000	9764000	41017000	23767000	4998100	23392000	6550600	7842900
	86	true	Empty	NADH dehydrogenase [ubiquinone] 1 beta subcomplex subunit 5, mitochondrial OS=Mus musculus OX=10090 GN=Ndufb5 PE=1 SV=1	Q9CQH3	Ndufb5	22 kDa		unknown	0	0	0	18723000	18567000	19440000	79042000	83434000	29393000	69024000	60518000	50028000	23901000	12225000	1880700	104710000	72522000	26973000	33574000	16390000	4021400	54742	108460	1024	31291000	25167000	26593000	65752000	30153000	62853000	81127000	32883000	68008000	43302000	33981000	38687000	17514000	15400000	8298400	7551800
	33	true	Empty	NADH dehydrogenase [ubiquinone] iron-sulfur protein 3, mitochondrial OS=Mus musculus OX=10090 GN=Ndufs3 PE=1 SV=2	Q9DCT2	Ndufs3	30 kDa		unknown	125740	143140	108340	5405100	14777000	6933300	62948000	71218000	43772000	38913000	33417000	37198000	13393000	3688400	2479700	58400000	36894000	18632000	16009000	13015000	2366000	36529.5	72035	1024	9384500	7672300	4374200	49682000	22184000	32766000	47633000	42863000	38271000	24576000	26227000	23360000	5150000	15229000	13478000	3954300
	149	true	Empty	NADH-ubiquinone oxidoreductase chain 1 OS=Mus musculus OX=10090 GN=Mtnd1 PE=1 SV=3	P03888	Mtnd1	36 kDa		unknown	0	0	0	5387000	15209000	823100	58672000	70541000	10578000	40226000	71478000	4708500	18494000	9865100	1236200	61286000	34639000	1802700	10145000	1024	1024	0	0	0	6692400	6618750	6545100	55887000	9066100	42642000	74582000	7396400	45613000	25266000	5281100	33479000	19405000	784810	19405000	1024
	17	true	Empty	NADH dehydrogenase [ubiquinone] 1 alpha subcomplex subunit 9, mitochondrial OS=Mus musculus OX=10090 GN=Ndufa9 PE=1 SV=1	A0A0R3P9C8 (+1)	Ndufa9	42 kDa		unknown	22668	31324	14012	6458000	12379000	19515000	63566000	60097000	72445000	36588000	39111000	45975000	10130000	8470200	14132000	47477000	36215000	58106000	16831000	14075000	21143000	0	0	0	4203300	11607000	2674100	41578000	52427000	41131000	51730000	67298000	59018000	16745000	38125000	29835000	8675900	22052000	13584000	1665400
	207	true	Empty	NADH dehydrogenase [ubiquinone] 1 beta subcomplex subunit 2, mitochondrial OS=Mus musculus OX=10090 GN=Ndufb2 PE=1 SV=1	Q9CPU2	Ndufb2	12 kDa		unknown	0	0	0	10953000	5731100	7583100	59165000	28370000	78102000	26811000	8343700	25427000	9125600	3844800	3753300	18876000	9611200	41549000	16142000	22731000	18181000	0	0	0	2194900	1791500	10903000	18355000	58095000	43709000	30769000	69268000	64483000	10632000	32480000	21556000	5256100	23804000	5256100	3480250
	108	true	Empty	MCG5603 OS=Mus musculus OX=10090 GN=Ndufa11 PE=1 SV=1	G5E814	Ndufa11	15 kDa		unknown	0	0	0	3821700	6785300	4265600	33335000	46493000	23415000	13604000	10544000	5220400	0	0	0	12919000	8377000	3835000	3866800	1024	1024	0	0	0	0	0	0	14432000	15181000	19551000	17495000	18072000	29089000	10809250	14388000	7230500	1024	2731500	1024	3010550
	74	true	Empty	NADH dehydrogenase [ubiquinone] 1 beta subcomplex subunit 7 OS=Mus musculus OX=10090 GN=Ndufb7 PE=1 SV=3	Q9CR61	Ndufb7	16 kDa		unknown	0	0	0	6310100	6745900	11989000	50025000	54569000	59523000	37608000	47274000	43614000	8455600	4505600	16750000	51048000	52392000	41532000	17486000	16979000	12628000	0	0	0	5626900	7548700	7952900	51402000	41368000	45235000	54725000	54886000	50776000	15090000	34393000	36169000	7621400	18824000	11550000	5519600
	58	true	Empty	NADH dehydrogenase [ubiquinone] 1 alpha subcomplex subunit 8 OS=Mus musculus OX=10090 GN=Ndufa8 PE=1 SV=3	Q9DCJ5	Ndufa8	20 kDa		unknown	1024	1024	278640	11153000	18118000	11654000	61952000	74529000	41257000	69486000	30380000	54356000	19178000	6981800	4530900	66472000	26156000	51457000	36120000	10786000	5255200	63432	125840	1024	8740900	9245800	6968100	29416000	51152000	53430000	48451000	62751000	80559000	18344000	33983000	16886000	3328200	15652000	2634000	6243600
	136	true	Empty	NADH dehydrogenase [ubiquinone] 1 alpha subcomplex subunit 2 OS=Mus musculus OX=10090 GN=Ndufa2 PE=1 SV=3	Q9CQ75	Ndufa2	11 kDa		unknown	0	0	0	5936800	6114000	24135000	73316000	43075000	114230000	16679000	20989000	18444000	5743600	4597600	26420000	23372000	22965000	81640000	11675000	11055000	43769000	0	0	0	10437700	17514000	3361400	22492000	86739000	44559000	28877000	112080000	64719000	10158000	58137000	24066000	13743000	41347000	13743000	3667700
	32	true	Empty	NADH dehydrogenase [ubiquinone] 1 alpha subcomplex subunit 10, mitochondrial OS=Mus musculus OX=10090 GN=Ndufa10 PE=1 SV=1	Q99LC3	Ndufa10	41 kDa		unknown	0	0	0	3258800	8989400	12209000	44604000	53236000	41690000	20539000	19330000	40339000	7445300	1820100	4563400	24472000	18985000	28326000	17825000	3290400	12043000	0	0	0	4848800	6020700	4200600	40314000	31820000	40520000	44692000	33307000	43589000	12342000	11690000	18788000	2554000	8514800	9585800	1677500
	73	true	Empty	NADH dehydrogenase [ubiquinone] iron-sulfur protein 7, mitochondrial OS=Mus musculus OX=10090 GN=Ndufs7 PE=1 SV=1	Q9DC70	Ndufs7	25 kDa		unknown	88622	113250	63994	1553500	5368000	7951000	8996600	32758000	30807000	19283000	7352300	21779000	5255185	731570	9778800	13588000	9738300	23581000	6919000	1798200	14901000	0	0	0	3994250	6686300	1302200	8694300	22155000	18925000	15030000	30541000	18761000	4025200	17328000	4501200	5258300	11760000	6707700	4956400
	80	true	Empty	NADH dehydrogenase [ubiquinone] iron-sulfur protein 8, mitochondrial OS=Mus musculus OX=10090 GN=Ndufs8 PE=1 SV=1	Q8K3J1	Ndufs8	24 kDa		unknown	0	0	0	1906600	7222300	6157100	11412000	29467000	15773000	6580400	8554700	19178000	1444800	485880	935670	11636000	7020100	25466000	6947500	3160900	3920400	7345.5	13667	1024	1469800	3604400	691090	11284000	15766000	15416000	16059000	20620000	15775000	11374000	15711000	7529800	1638900	10969000	2053900	3497000
	56	true	Empty	NADH dehydrogenase [ubiquinone] flavoprotein 2, mitochondrial OS=Mus musculus OX=10090 GN=Ndufv2 PE=1 SV=2	Q9D6J6	Ndufv2	27 kDa		unknown	0	0	0	1024	1257200	1024	33159000	45031000	20932000	6411300	14626000	3017800	4213400	2873600	603730	12591000	13378000	4473000	6427900	1024	1024	0	0	0	460440	282915	105390	32759000	10651000	33082000	41453000	8917800	35852000	8553300	7606500	22095000	2726300	2570800	16347000	2489600
	128	true	Empty	NADH-ubiquinone oxidoreductase chain 4 OS=Mus musculus OX=10090 GN=Mtnd4 PE=1 SV=1	P03911	Mtnd4	52 kDa		unknown	0	0	0	1521500	2633600	2077550	8506100	16041000	7168800	7237800	8061900	7649850	2006300	2147500	2076900	6644000	8904400	7774200	2500600	3559300	3029950	0	0	0	6324900	4238650	2152400	7224800	3756300	7870700	10944000	3102600	7589600	4591500	217440	4339900	1718200	2627250	3536300	1701300
	293	true	Empty	NADH dehydrogenase [ubiquinone] flavoprotein 3, mitochondrial OS=Mus musculus OX=10090 GN=Ndufv3 PE=1 SV=1	Q8BK30	Ndufv3	12 kDa		unknown	0	0	0	0	0	0	1846800	3261000	2758000	1024	1319000	1024	0	0	0	2590200	1024	1024	1281000	1024	1024	0	0	0	1024	1024	1355100	4765200	1974800	12058000	6585700	3481700	13241000	1522800	4971050	8419300	1024	1024	3824100	1024
	129	true	Empty	NADH dehydrogenase [ubiquinone] iron-sulfur protein 6, mitochondrial OS=Mus musculus OX=10090 GN=Ndufs6 PE=1 SV=2	P52503	Ndufs6	13 kDa		unknown	0	0	0	3809900	976710	962820	41730000	15466000	39837000	12157000	5417200	2435800	1024	1024	1808100	5690200	6715700	5455100	3136000	2927600	4650000	0	0	0	1282300	1024	1024	23782000	7397900	27909000	17782000	17547000	36399000	2450900	3379600	6770300	1522300	2488900	201000	972025
	64	true	Empty	NADH dehydrogenase [ubiquinone] 1 subunit C2 OS=Mus musculus OX=10090 GN=Ndufc2 PE=1 SV=1	Q9CQ54	Ndufc2	14 kDa		unknown	0	0	0	10273000	11363000	27979000	59559000	55785000	57883000	45448000	44641000	62801000	17829000	10227600	2626200	44834000	34102000	43725000	19262000	1024	1024	0	0	0	20044000	21178000	14090000	54422000	26288000	38404000	55902000	34968000	58359000	33130000	30553000	27063000	9359200	28018000	9359200	7214350
	54	true	Empty	NADH dehydrogenase [ubiquinone] 1 alpha subcomplex subunit 5 OS=Mus musculus OX=10090 GN=Ndufa5 PE=1 SV=3	Q9CPP6	Ndufa5	13 kDa		unknown	1024	1024	137760	593370	8572900	127200	25578000	35030000	53853000	18597000	12352000	14668000	1967900	1135580	303260	12915000	11046350	9177700	8317700	4359190	400680	0	0	0	587570	3225100	2720100	16844000	53230000	20671000	19073000	65977000	31510000	6094200	28949000	13795000	1480200	14290000	1480200	270200
	274	true	Empty	NADH-ubiquinone oxidoreductase chain 2 OS=Mus musculus OX=10090 GN=Mtnd2 PE=1 SV=2	P03893	Mtnd2	39 kDa		unknown	1024	227340	1024	720320	1230100	975210	7105900	12636000	767680	3200900	6124400	4662650	1549500	1946900	1748200	5213200	6271800	5742500	0	0	0	0	0	0	3693600	2769750	1845900	8935300	516960	6330400	2116300	566820	5264300	3187600	183860	3185100	0	0	0	1024
	88	true	Empty	NADH dehydrogenase [ubiquinone] 1 beta subcomplex subunit 11, mitochondrial OS=Mus musculus OX=10090 GN=Ndufb11 PE=1 SV=2	O09111	Ndufb11	17 kDa		unknown	0	0	0	1050500	1519800	3121300	11206000	17702000	19407000	24825000	7382800	6538100	584410	1024	1024	4273300	11086000	4817300	2506700	1881900	860830	0	0	0	368260	2536300	1747000	7140500	43528000	9083800	12678000	20961000	10679000	9650550	12839000	6462100	1500100	3748700	4252400	1365900
	157	true	Empty	NADH dehydrogenase [ubiquinone] iron-sulfur protein 4, mitochondrial OS=Mus musculus OX=10090 GN=Ndufs4 PE=1 SV=1	E9QPX3 (+1)	Ndufs4	20 kDa		unknown	0	0	0	750860	1024	1024	8626100	22910000	15195000	6808100	4974000	9454600	1022935	233570	1812300	1980500	3756600	7994300	1024	1024	3134700	0	0	0	0	0	0	4615100	6855300	9425300	4680200	6508500	34025000	1163600	2379300	2151500	1110300	1407700	1110300	839560
	109	true	Empty	NADH-ubiquinone oxidoreductase chain 5 OS=Mus musculus OX=10090 GN=Mtnd5 PE=1 SV=3	P03921	Mtnd5	68 kDa		unknown	0	0	0	946745	1731900	161590	12606000	14479000	4023400	8363700	9866400	2455600	2757600	876170	129760	7275800	3185600	682640	3495200	1448200	2471700	0	0	0	775530	156250	719420	9363900	3252900	9528500	11123000	2210600	11469000	3940200	1082100	7071600	1059200	85918	5359700	690190
	52	true	Empty	NADH dehydrogenase [ubiquinone] 1 beta subcomplex subunit 9 OS=Mus musculus OX=10090 GN=Ndufb9 PE=1 SV=3	Q9CQJ8	Ndufb9	22 kDa		unknown	0	0	0	5280000	9635500	8235200	21653000	44936000	82585000	19270000	19300000	47041000	517830	2955915	5394000	18009000	6940400	38212000	1024	1024	4219500	39945.5	78867	1024	529040	4988300	2758670	21227000	63548000	21509000	35325000	74190000	30952000	3826800	51712000	8673000	10618000	23202000	10618000	1024
	87	true	Empty	NADH dehydrogenase [ubiquinone] iron-sulfur protein 5 (Fragment) OS=Mus musculus OX=10090 GN=Ndufs5 PE=1 SV=1	B1ARW4 (+1)	Ndufs5	11 kDa		unknown	0	0	0	2535600	2941700	14673000	39909000	25709000	32775000	9867800	8898700	48113000	1024	1058300	1024	7721600	1653000	32515000	3772900	3489300	9218500	0	0	0	2974100	4471600	1476600	12503000	35136000	31920000	17343000	36183000	43377000	1800200	29373000	6312000	534280	8035700	534280	1024
	174	true	Empty	NADH dehydrogenase [ubiquinone] 1 beta subcomplex subunit 1 OS=Mus musculus OX=10090 GN=Ndufb1 PE=1 SV=1	P0DN34	Ndufb1	7 kDa		unknown	0	0	0	8469250	14459000	2479500	18981000	25481000	154860000	12273000	13555000	14837000	1024	1024	7053300	1024	1024	18857000	1024	1024	8515900	0	0	0	2067200	3751700	2909450	25318000	119230000	24862000	39957000	144400000	32708000	38535500	59580000	17491000	1024	36733000	1024	1024
	290	true	Empty	NADH dehydrogenase [ubiquinone] 1 alpha subcomplex subunit 1 OS=Mus musculus OX=10090 GN=Ndufa1 PE=1 SV=1	O35683	Ndufa1	8 kDa		unknown	0	0	0	0	0	0	8082500	18836000	11916000	1024	1024	1243700	1024	1024	2351500	1024	1024	1868000	1024	1024	3954300	0	0	0	0	0	0	6472000	7364100	10214000	13040000	17931000	8792000	5513800	6876200	4151400	1024	2990400	1024	1024
	101	true	Empty	NADH dehydrogenase [ubiquinone] 1 beta subcomplex subunit 6 OS=Mus musculus OX=10090 GN=Ndufb6 PE=1 SV=3	Q3UIU2	Ndufb6	16 kDa		unknown	0	0	0	15048500	3940000	26157000	14461000	26636000	29919000	14855000	8132400	29074000	0	0	0	13550000	5599300	29591000	19134000	17305000	20963000	0	0	0	1024	13880000	1024	16548000	55892000	28167000	42970000	65681000	38469000	10141000	45932000	19084000	801060	2384700	801060	0
	427	true	Empty	NADH dehydrogenase [ubiquinone] 1 alpha subcomplex assembly factor 2 OS=Mus musculus OX=10090 GN=Ndufaf2 PE=1 SV=1	Q59J78	Ndufaf2	20 kDa		unknown	0	0	0	0	0	0	0	0	0	0	0	0	0	0	0	0	0	0	0	0	0	0	0	0	0	0	0	1028600	478920	753760	146730	111210	182250	0	0	0	483860	135750	483860	0
	260	true	Empty	Acyl carrier protein (Fragment) OS=Mus musculus OX=10090 GN=Ndufab1 PE=1 SV=1	F6ZFT1 (+2)	Ndufab1	14 kDa		unknown	0	0	0	0	0	0	10727000	13978000	2076500	3398300	9164300	604840	0	0	0	1024	1877600	1024	0	0	0	0	0	0	0	0	0	14378000	1715000	12356000	15866000	12634300	9402600	1024	1024	7457200	0	0	0	0
	377	true	Empty	Complex I intermediate-associated protein 30, mitochondrial OS=Mus musculus OX=10090 GN=Ndufaf1 PE=1 SV=1	A0A0R4J081 (+2)	Ndufaf1	38 kDa		unknown	0	0	0	0	0	0	0	0	0	0	0	0	0	0	0	0	0	0	0	0	0	0	0	0	21194000	5028600	5054000	0	0	0	0	0	0	0	0	0	0	0	0	0
										KO	KO	KO	KO	KO	KO	KO	KO	KO	KO	KO	KO	KO	KO	KO	KO	KO	KO	KO	KO	KO		WT	WT	WT	WT	WT	WT	WT	WT	WT	WT	WT	WT	WT	WT	WT	WT	WT	WT
										0.58-0.69 MDa	0.58-0.69 MDa	0.58-0.69 MDa	0.88-1.04 MDa	0.88-1.04 MDa	0.88-1.04 MDa	1.42-1.69 MDa	1.42-1.69 MDa	1.42-1.69 MDa	1.70-2.03 MDa	1.70-2.03 MDa	1.70-2.03 MDa	2.05-2.45 MDa	2.05-2.45 MDa	2.05-2.45 MDa	2.34-2.78 MDa	2.34-2.78 MDa	2.34-2.78 MDa	2.65-3.16 MDa	2.65-3.16 MDa	2.65-3.16 MDa	0.88-1.04 MDa	0.88-1.04 MDa	0.88-1.04 MDa	1.42-1.69 MDa	1.42-1.69 MDa	1.42-1.69 MDa	1.70-2.03 MDa	1.70-2.03 MDa	1.70-2.03 MDa	2.05-2.45 MDa	2.05-2.45 MDa	2.05-2.45 MDa	2.34-2.78 MDa	2.34-2.78 MDa	2.34-2.78 MDa	2.65-3.16 MDa	2.65-3.16 MDa	2.65-3.16 MDa
CIII	#	Visible?	Starred?	Identified Proteins (517)	Accession Number	Alternate ID	Molecular Weight	Protein Grouping Ambiguity	Taxonomy	480-1	481-1	482-1	480-2	481-2	482-2	480-3	481-3	482-3	480-4	481-4	482-4	480-5	481-5	482-5	480-6	481-6	482-6	480-7	481-7	482-7	504-1	505-1	506-1	504-2	505-2	506-2	504-3	505-3	506-3	504-4	505-4	506-4	504-5	505-5	506-5	504-6	505-6	506-6	504-7
	145	true	Empty	Cytochrome b-c1 complex subunit 9 OS=Mus musculus OX=10090 GN=Uqcr10 PE=1 SV=1	Q8R1I1	Uqcr10	7 kDa		unknown	2536400	3246600	2891500	4965200	1024	1024	184820000	152940000	86396000	111370000	169760000	172470000	81076000	66608000	796850	152620000	114990000	44538000	56577000	98754000	2303000	0	0	0	0	0	0	146540000	36327000	165780000	199680000	68250000	129870000	129230000	61643000	110230000	47072000	37346000	19011000	27440000
	9	true	Empty	Cytochrome b-c1 complex subunit 1, mitochondrial OS=Mus musculus OX=10090 GN=Uqcrc1 PE=1 SV=2	Q9CZ13	Uqcrc1	53 kDa		unknown	821860	245370	332450	4727700	11536000	315270	167600000	184830000	226370000	145520000	122450000	239140000	37969000	21019000	56852000	101730000	71817000	125820000	39663000	40792000	45778000	176760	260750	92769	960000	475500	3010200	122410000	148710000	144760000	179440000	212140000	162010000	67581000	132640000	109020000	25992000	102630000	46262000	19095000
	11	true	Empty	Cytochrome b-c1 complex subunit 2, mitochondrial OS=Mus musculus OX=10090 GN=Uqcrc2 PE=1 SV=1	Q9DB77	Uqcrc2	48 kDa		unknown	1284700	928730	749770	5002000	6585700	756000	218950000	187960000	234080000	153390000	147840000	128440000	54791000	30609000	52012000	68749000	53213000	72766000	36579000	51441000	54211000	212800	229380	196220	3089600	1110800	3718200	170100000	199340000	190940000	192910000	230780000	190320000	82473000	100680000	126240000	21156000	67764000	65158000	12845000
	119	true	Empty	Cytochrome b-c1 complex subunit 8 OS=Mus musculus OX=10090 GN=Uqcrq PE=1 SV=3	Q9CQ69	Uqcrq	10 kDa		unknown	0	0	0	8947600	8940100	8943850	183910000	144160000	136600000	73623000	127510000	142540000	30234000	13650000	19605000	43772000	56434500	69097000	21850000	24697000	27544000	0	0	0	3465480	325560	6605400	54961000	131620000	146400000	19483000	175220000	166460000	42097000	135190000	35034000	1024	68353000	1024	10189250
	42	true	Empty	Cytochrome b-c1 complex subunit 7 OS=Mus musculus OX=10090 GN=Uqcrb PE=1 SV=1	Q9CQB4 (+1)	Uqcrb	14 kDa		unknown	1024	775490	1024	0	0	0	137110000	205920000	92047000	107700000	111290000	61749000	32051000	14644000	21804000	64167000	46064000	52027000	32672000	17648000	12506000	0	0	0	0	0	0	147080000	72156000	160710000	163490000	91553000	168110000	63377000	52067000	68431000	1121800	23379000	32914000	10392000
	55	true	Empty	Cytochrome b-c1 complex subunit Rieske, mitochondrial OS=Mus musculus OX=10090 GN=Uqcrfs1 PE=1 SV=1	Q9CR68	Uqcrfs1	29 kDa		unknown	0	0	0	1024	1342800	1024	36857000	58409000	11153000	28926000	37324000	20554000	1595300	1119715	644130	4837800	2918500	1175900	1132500	936570	740640	0	0	0	0	0	0	15897000	21131000	12843000	38172000	44920000	46702000	5020000	15402000	15996000	6274100	3889800	6274100	1024
	180	true	Empty	Cytochrome b-c1 complex subunit 6, mitochondrial OS=Mus musculus OX=10090 GN=Uqcrh PE=1 SV=2	P99028	Uqcrh	10 kDa		unknown	1024	830950	415987	0	0	0	24774000	48931000	17948000	18290000	10447000	11715000	11618000	1478400	6548200	12619000	5060300	7251400	8389300	1464400	4926850	0	0	0	0	0	0	33320000	14880000	26261000	40391000	13212000	36375000	6474500	17041000	15267000	1024	2839600	1024	0
										KO	KO	KO	KO	KO	KO	KO	KO	KO	KO	KO	KO	KO	KO	KO	KO	KO	KO	KO	KO	KO		WT	WT	WT	WT	WT	WT	WT	WT	WT	WT	WT	WT	WT	WT	WT	WT	WT	WT
										0.58-0.69 MDa	0.58-0.69 MDa	0.58-0.69 MDa	0.88-1.04 MDa	0.88-1.04 MDa	0.88-1.04 MDa	1.42-1.69 MDa	1.42-1.69 MDa	1.42-1.69 MDa	1.70-2.03 MDa	1.70-2.03 MDa	1.70-2.03 MDa	2.05-2.45 MDa	2.05-2.45 MDa	2.05-2.45 MDa	2.34-2.78 MDa	2.34-2.78 MDa	2.34-2.78 MDa	2.65-3.16 MDa	2.65-3.16 MDa	2.65-3.16 MDa	0.88-1.04 MDa	0.88-1.04 MDa	0.88-1.04 MDa	1.42-1.69 MDa	1.42-1.69 MDa	1.42-1.69 MDa	1.70-2.03 MDa	1.70-2.03 MDa	1.70-2.03 MDa	2.05-2.45 MDa	2.05-2.45 MDa	2.05-2.45 MDa	2.34-2.78 MDa	2.34-2.78 MDa	2.34-2.78 MDa	2.65-3.16 MDa	2.65-3.16 MDa	2.65-3.16 MDa
CIV	#	Visible?	Starred?	Identified Proteins (517)	Accession Number	Alternate ID	Molecular Weight	Protein Grouping Ambiguity	Taxonomy	480-1	481-1	482-1	480-2	481-2	482-2	480-3	481-3	482-3	480-4	481-4	482-4	480-5	481-5	482-5	480-6	481-6	482-6	480-7	481-7	482-7	504-1	505-1	506-1	504-2	505-2	506-2	504-3	505-3	506-3	504-4	505-4	506-4	504-5	505-5	506-5	504-6	505-6	506-6	504-7
	209	true	Empty	Cytochrome c oxidase subunit 7A2, mitochondrial OS=Mus musculus OX=10090 GN=Cox7a2 PE=1 SV=2	P48771	Cox7a2	9 kDa		unknown	0	0	0	0	0	0	0	0	0	49173000	54468000	29050000	29589000	22274000	9690800	3994100	4077250	4160400	5175700	1024	1024	8687850	4106700	13269000	17931000	11720000	68694000	7733800	3176600	12291000	84862000	53676000	109780000	72363000	26084000	119360000	16023000	29022000	92384000	13106000
	63	true	Empty	Cytochrome c oxidase subunit 4 isoform 1, mitochondrial OS=Mus musculus OX=10090 GN=Cox4i1 PE=1 SV=2	P19783	Cox4i1	20 kDa		unknown	486035	628350	343720	2140800	494030	1317415	0	0	0	50306000	27920000	23680000	13122000	11120000	23629000	1960300	2855000	6365600	4199400	2147200	3173300	13956500	11598000	16315000	24604000	44209000	45453000	7556100	7890700	9187500	54136000	95702000	72324000	29736000	93175000	127050000	16512000	35748000	38891000	14207000
	115	true	Empty	Cytochrome c oxidase subunit 6C OS=Mus musculus OX=10090 GN=Cox6c PE=1 SV=3	Q9CPQ1	Cox6c	8 kDa		unknown	272490	413645	554800	0	0	0	0	0	0	8743000	10924000	34578000	7455900	4026600	23560000	1024	1024	1309500	0	0	0	10288000	18204000	2372000	6906500	47236000	12949000	1902900	8979800	1414400	21657000	102010000	5669400	11427000	103920000	44187000	63189000	52952000	63189000	9383350
	208	true	Empty	Cytochrome c oxidase subunit 5A, mitochondrial OS=Mus musculus OX=10090 GN=Cox5a PE=1 SV=2	P12787	Cox5a	16 kDa		unknown	0	0	0	0	0	0	0	0	0	8040100	2875600	1801500	3977600	1109500	2543550	0	0	0	0	0	0	1291950	926400	1657500	4841100	7161800	9482500	856268	63335	1649200	13776000	4379400	15930000	16067000	4083300	15298000	4802900	939640	17353000	5294400
	340	true	Empty	Cytochrome c oxidase subunit 5B, mitochondrial OS=Mus musculus OX=10090 GN=Cox5b PE=1 SV=1	P19536 (+1)	Cox5b	14 kDa		unknown	0	0	0	0	0	0	0	0	0	1024	2258700	1024	0	0	0	0	0	0	0	0	0	873545	1509900	237190	0	0	0	0	0	0	1972600	2270900	1591000	1024	1024	6030900	1024	1024	6572800	1024
	235	true	Empty	Cytochrome c oxidase subunit 6B1 OS=Mus musculus OX=10090 GN=Cox6b1 PE=1 SV=2	P56391	Cox6b1	10 kDa		unknown	0	0	0	0	0	0	0	0	0	4383700	2034200	1028300	1024	1024	672530	1024	585000	1024	1024	1024	830270	4206450	4986200	3426700	1024	1024	6801200	1024	1024	2056600	6197300	11380000	26474000	8857250	9715700	7998800	19727000	4720600	19727000	0
	495	true	Empty	Cytochrome c oxidase subunit 7C, mitochondrial OS=Mus musculus OX=10090 GN=Cox7c PE=1 SV=1	P17665	Cox7c	7 kDa		unknown	0	0	0	0	0	0	0	0	0	0	0	0	0	0	0	0	0	0	0	0	0	473712	1024	946400	0	0	0	0	0	0	1024	1024	16631000	0	0	0	0	0	0	0
	121	true	Empty	Cytochrome c oxidase subunit 2 OS=Mus musculus OX=10090 GN=Mtco2 PE=1 SV=1	P00405	Mtco2	26 kDa		unknown	1024	1024	165760	1024	1024	1421600	0	0	0	9912500	8104700	20222000	3256300	2082995	909690	1024	1024	452730	0	0	0	2516950	3291200	1742700	10692000	25222000	4965600	1420900	240710	3721300	31654000	16434000	17514000	8814100	31882000	20186000	7643300	16164000	15262000	5950100
	438	true	Empty	Cytochrome c oxidase subunit 1 OS=Mus musculus OX=10090 GN=Mtco1 PE=1 SV=2	P00397	Mtco1	57 kDa		unknown	0	0	0	0	0	0	0	0	0	1024	1944600	1024	0	0	0	0	0	0	0	0	0	0	0	0	0	0	0	0	0	0	2854400	9424700	15995000	2222500	2293400	2364300	1024	1024	829710	0
[truncated: 2 more columns]

## Sheet: Fig 3
		H-Lrpprc+/+								H-Lrpprc-/-
Fig 3A	COX7A2L abundance (normalized densitometry units)	0.987139	0.67469	0.531499	0.164973	1.19781	0.36505	0.743916	0.812009	1.89823	0.662659	1.43964	1.78281	1.24124	1.59258	1.97947	1.2099

## Sheet: Fig 4A
Fig 4A				KO				WT
Compound Name	Mass	Retention Time	Lipid annotation	HKO 392	HKO 359	HKO 391	HKO 390	HWT 388	HWT 387	HWT 386	HWT 404	Log2 (Fold change)	P-value	Q-value
Pos:729.5352@19.75	729.5352	19.75	PC(14:0_18:2)	17821234.38	5823345.698	18063854.24	26750418.17	3572310.777	3049215.364	2625054.45	4189532.432	2.17736619416754	0.00459999701319822	0.0406625524737552
Pos:807.5803@24.59	807.5803	24.59	PC(16:0_22:5)	21375112.42	21900402.07	19690861.25	28449510.02	10011299.76	10949936.32	9376356.996	17529571.42	0.965844371076373	0.006215638383887	0.0483245250960872
Pos:753.5337@18.35	753.5337	18.35	PC(16:2_18:2)	2298162.32	1184505.658	2219309.68	2591266.855	527184.5574	544106.5426	372789.0495	563216.9467	2.00549981127376	0.000443736051681169	0.00988541087479639
Pos:785.5957@26.83	785.5957	26.83	PC(18:0_18:2)	54004163.17	36640032.14	49771305.88	43061011.46	20498258.29	17308094.97	16547444.82	27677508.05	1.17647926421564	0.00132234879282001	0.0167448392485828
Pos:813.6271@30.95	813.6271	30.95	PC(18:0_20:2)	3854143.248	3710079.302	3995479.248	5373896.049	1717310.732	1984969.986	2061796.304	3027780.19	0.962691653582713	0.00402723496391568	0.0371252063174931
Pos:835.6108@28.46	835.6108	28.46	PC(18:0_22:5)	8474125.17	7220132.775	6928403.246	11460332.15	3540607.338	4159857.737	3600375.047	4264628.194	1.1062728621749	0.000819029410646262	0.0129970510811004
Pos:833.5948@25.23	833.5948	25.23	PC(18:1_22:5)	3126180.324	3083883.529	2828802.814	3081250.601	857104.1499	1266264.663	837031.6937	1680663.257	1.44558766658531	0.0010226377155447	0.0140405427114492
Pos:809.5957@24.78	809.5957	24.78	PC(18:2_20:2)	10618903.53	6325466.041	9553534.773	9810427.057	4148054.831	3824792.096	3926208.227	6104852.6	1.01229394931877	0.00458234859064599	0.0406625524737552
Pos:805.5644@20.94	805.5644	20.94	PC(18:2_20:4)	31070053.39	29434096.81	30699577.95	28237524.96	46585923.78	46825001.83	50107152.72	47827426.54	-0.680295584209415	2.44235629285504E-06	0.00101957781297683
Pos:803.5473@19.14	803.5473	19.14	PC(18:2_20:5)	481616.5842	670739.4486	553693.0545	553168.851	867992.037	943002.2287	950033.6522	878823.8483	-0.69701293860847	0.000530521979950441	0.0109771475972586
Pos:831.5793@21.36	831.5793	21.36	PC(18:2_22:5)	1795507.746	1470308.412	1868673.833	1066067.899	640509.0146	634777.8105	613615.8266	691737.1687	1.2323767305959	0.000612811155883689	0.0116307492535085
Pos:837.6259@30.85	837.6259	30.85	PC(20:0_20:4)	602542.4166	509797.8172	586893.1352	927593.663	2381485.284	2201401.701	2020244.39	2701164.065	-1.85463218427472	0.000107046485091908	0.00447077208494223
Pos:861.6273@29.96	861.6273	29.96	PC(20:0_22:6)	300408.2177	152714.2268	282442.47	245764.1105	1006055.371	769762.5678	895794.9473	1134192.989	-1.98720601294067	0.000216053541894005	0.00648991692921694
Pos:859.6105@26.47	859.6105	26.47	PC(20:1_22:6)	1071179.517	769185.2669	1088036.137	824897.0591	1681822.632	1666141.148	1383548.668	1808677.218	-0.811307190047122	0.00179707638567415	0.020378586800523
Pos:853.5634@19.77	853.5634	19.77	PC(20:4_22:6)	2257660.974	1656232.908	2168923.634	1623141.22	3305526.372	3053143.406	3549202.363	3855692.585	-0.847789508998586	0.0010912127886393	0.014370547491023
Pos:859.6117@24.78	859.6117	24.78	PC(42:7)	470519.2834	327091.4901	350169.4947	346140.9454	99204.89742	109834.7402	86263.23182	96360.06665	1.92155460795828	8.60606055556876E-06	0.00117436735981494
Pos:857.5967@22.50	857.5967	22.5	PC(42:8)	627850.1992	627703.4904	477064.5175	420500.2339	209170.9588	275710.0652	235127.1314	235265.8165	1.15780684209138	0.000444255461619932	0.00988541087479639
Pos:877.5600@19.17	877.56	19.17	PC(44:12)	234681.9896	210049.4675	306262.7249	234017.6058	505692.9282	437314.4321	466284.3422	673995.9543	-1.07451484102589	0.000988681696556455	0.0138694298926461
Pos:771.6165@38.28	771.6165	38.28	PC(O-36:2)	1170626.843	1435813.01	1551029.084	1218959.287	2754689.736	3543620.81	2786647.258	2862836.731	-1.15376625934584	0.000107908328605669	0.00447077208494223
Pos:743.5504@27.59	743.5504	27.59	PE(16:0_20:2)	1820605.535	1274754.107	1983233.46	2930940.308	891697.2156	933850.1357	742569.2116	1056613.055	1.09198053725755	0.00656374957068088	0.0489854445989761
Pos:777.5338@24.82	777.5338	24.82	PE(17:0_22:6)	1055033.34	699223.381	1101781.151	1042750.83	458696.3866	461045.1995	379806.3491	400951.7088	1.17947955055371	0.00042304761163225	0.00988541087479639
Pos:793.5644@29.19	793.5644	29.19	PE(18:0_22:5)	2113801.387	1205144.376	1849350.215	3568771.456	549727.4455	568570.8816	480741.5531	480798.9412	1.96561305418447	0.000985390382718063	0.0138694298926461
Pos:769.5638@29.62	769.5638	29.62	PE(18:0_23:0)	315338.3461	356938.88	262407.8318	303592.8497	154947.45	209472.749	140356.2796	186534.1302	0.849862861245295	0.00174856473618363	0.020378586800523
Pos:791.5497@25.93	791.5497	25.93	PE(18:1_22:5)	1420620.594	823446.2771	1200962.093	1929662.284	240148.5082	271239.0129	182147.3116	280012.8268	2.41810723731404	0.000169063413956703	0.00574190470905465
Pos:789.5326@21.99	789.5326	21.99	PE(18:2_22:5)	270232.4711	192500.7304	324666.5167	238792.722	56323.38393	54264.55433	93902.98033	119077.4371	1.72068788548338	0.0017268907546491	0.020378586800523
Pos:795.5791@31.61	795.5791	31.61	PE(20:0_20:4)	223384.6471	153238.7002	238038.5916	294061.4849	914344.2518	781490.1923	591975.2077	592509.5332	-1.67717907025048	0.000532245325646465	0.0109771475972586
Pos:927.5812@21.86	927.5812	21.86	PI(22:6_18:0)	121065.5506	57371.12586	118604.9269	92636.99157	291080.5441	378362.9509	246942.5171	308119.5471	-1.69471132926408	0.000937645967653901	0.0138421095782269
Pos:786.6639@33.11	786.6639	33.11	SM(d18:1/22:0)	1041354.585	1098856.129	1269837.569	974061.2254	6543356.085	4635185.142	5055621.525	2042091.305	-1.94735033799792	0.00195388165934264	0.021738531849334
Pos:814.6956@36.16	814.6956	36.16	SM(d18:1/24:0)	1170492.971	1255353.485	1490200.352	1096249.549	5393778.283	4038226.953	3872365.759	1911823.834	-1.51747263613108	0.00379318328198284	0.0357531113372547
Pos:748.5452@38.28	748.5452	38.28	SM(d18:2/18:1)	3368267.897	4105519.184	4125361.43	3458879.914	7024286.118	8365793.251	7027042.692	8654098.384	-1.04468953168915	0.0000870091455967196	0.00447077208494223
Pos:784.6466@29.76	784.6466	29.76	SM(d40:2)	233799.2239	136459.4929	189585.6527	97107.28532	972584.5744	775779.4372	799233.2068	271873.3745	-2.03119437783778	0.0066042934113522	0.0489854445989761
Pos:1494.03@43.12	1494.03	43.12	CL(74:8)	1088662.822	605449.7031	987470.1579	892479.379	587292.1	462992.7369	542156.9643	452164.5088	0.780855560443109	0.00915891000810521	0.0563779262551054
Pos:894.7097@57.44	894.7097	57.44		7211485.986	9098039.538	9402902.228	8817269.33	28083651.44	26521472.84	21769331.98	25564862.91	-1.5629432277392	0.000010737719729307	0.00117436735981494
Pos:909.5464@22.91	909.5464	22.91		329713.5108	304344.9769	305683.9983	325469.8784	422529.7029	445633.1801	442494.3756	432560.02	-0.462995809535405	0.0000109193119970806	0.00117436735981494
Pos:576.5177@22.94	576.5177	22.94		238773.7679	195796.6701	300070.1351	238866.4655	748669.6808	820000.1653	680945.8359	866144.7271	-1.68889926066892	0.0000262676409213832	0.00242149166218997
Pos:825.6697@41.61	825.6697	41.61		666848.12	563231.4273	647778.2463	681816.3725	395577.2552	370487.7954	362422.2095	403042.996	0.738494674861678	0.0000503034678256592	0.00405758742279847
Pos:914.6660@41.60	914.666	41.6		878599.4663	738389.7741	867772.009	851652.0602	500649.8205	479903.6035	414716.3639	477696.6622	0.83310052749195	0.0000567432444639005	0.00406847453430651
Pos:902.8113@57.43	902.8113	57.43		286792.0835	345622.2999	504974.011	361131.633	1841731.487	1609556.934	1273403.475	1349822.128	-2.03474055064022	0.0000672537643405939	0.00433986824558523
Pos:839.6781@41.60	839.6781	41.6		16938218.03	17899019.93	19266703.58	19418650.19	12376327.7	12836916.32	11634176.15	11046839.07	0.618457680920453	0.0000910057236876944	0.00447077208494223
Pos:481.3255@11.20	481.3255	11.2		341404.8173	316724.7682	371525.8009	356004.0818	510284.214	562164.7733	494959.5273	506777.3302	-0.582721830663894	0.0000954117664219666	0.00447077208494223
Pos:643.5934@36.72	643.5934	36.72		466180.9767	407660.9125	567992.3761	600745.6234	1342154.465	1148526.417	1238018.552	1124919.104	-1.26225394025079	0.000110851753170922	0.00447077208494223
Pos:846.6180@40.09	846.618	40.09		261489.3207	378955.1887	373555.8967	411591.4539	122278.3265	114934.5646	149360.9862	129906.666	1.4510140468609	0.000125302786346847	0.00475632753997299
Pos:867.7124@41.60	867.7124	41.6		1289872.058	1157415.593	1451204.151	1462171.224	807323.2328	823455.1106	786031.6168	850149.9489	0.708517251345793	0.000145328101900701	0.00520999184385957
Pos:748.5280@22.93	748.528	22.93		164117.068	101577.6335	167602.372	165572.6564	420968.6667	442875.0667	373254.9797	479611.7577	-1.54320652734828	0.000199990355888325	0.00645266330779313
Pos:901.8051@57.44	901.8051	57.44		886398.4292	1406876.061	1223347	883503.2446	4001695.591	3486065.347	2754195.516	3086545.453	-1.61479289158866	0.000221259471925559	0.00648991692921694
Pos:638.4939@31.50	638.4939	31.5		173825.017	271674.6285	255726.7878	244418.46	704111.935	664958.9251	506964.5367	578068.523	-1.38468081456476	0.000247903639814784	0.00695528634649223
Pos:852.6783@41.61	852.6783	41.61		909282.1108	821715.999	1056789.748	1013845.424	578779.9127	633099.9923	607935.0709	602152.5849	0.644313877835089	0.000290318218449238	0.00780590022058088
Pos:624.5164@19.69	624.5164	19.69		100555.7606	99195.15621	143060.755	139388.0082	259089.2548	285187.3993	237570.0562	293208.1076	-1.17339142646469	0.000331122545602583	0.00824483577632515
Pos:799.6536@38.28	799.6536	38.28		91936.41954	112975.7556	115212.8423	101372.5481	174664.0917	236595.3325	185424.7255	226704.1338	-0.959989709084943	0.00033219677383502	0.00824483577632515
Pos:547.3723@9.88	547.3723	9.88		161117.3166	134086.133	110223.3784	146032.4907	46179.19051	54308.28793	46702.86737	74603.11692	1.32863533061854	0.000544351638979968	0.0109771475972586
Pos:892.6938@51.80	892.6938	51.8		6879343.01	9432423.321	8804778.652	8991388.581	25762388.4	26777092.48	23022546.2	15364257	-1.39246837957866	0.000565715587642623	0.0110622674136454
Pos:940.6964@47.94	940.6964	47.94		1154489.849	1111259.22	2314004.334	1557685.902	6184861.664	5393945.181	5735684.726	3943702.552	-1.83758796474561	0.00063971189075894	0.0117944128619144
Pos:569.3585@9.08	569.3585	9.08		234222.0258	201274.3177	173262.5197	308495.7595	77043.19591	99907.04894	93678.22441	102764.1026	1.27193256261232	0.000723823633627777	0.0126204838183773
Pos:942.7129@52.26	942.7129	52.26		1073020.109	800524.2121	1581869.12	1184437.895	2824356.338	2629540.572	2734512.262	3077853.85	-1.31985357124883	0.000724175743601731	0.0126204838183773
Pos:1094.5116@3.29	1094.5116	3.29		364694.2711	361440.8103	340210.3249	361388.2173	306394.9217	324303.9704	314404.9181	315049.6413	0.179870329303823	0.000743189651599591	0.0126204838183773
Pos:834.5993@25.23	834.5993	25.23		1326623.969	1344236.952	1218025.308	1343691.155	341230.5424	514958.4213	323657.4077	669522.4188	1.56505060176678	0.00080694173356957	0.0129970510811004
Pos:876.7983@64.97	876.7983	64.97		517052.5578	477507.2043	553259.8163	479391.7476	2018114.103	1899562.8	1205293.163	3535164.063	-1.99063828653489	0.000825788318993949	0.0129970510811004
Pos:921.7612@52.22	921.7612	52.22		716281.3371	822670.2665	1005700.403	665412.6742	1728460.733	1354246.894	1500229.324	1826066.696	-1.00584870260424	0.00084664882947973	0.0130081030593497
Pos:781.5644@21.33	781.5644	21.33		106827911.3	92141485.08	100758619.8	81167971.87	65922788.46	64136454.82	67650153.98	61631043.24	0.547784299241142	0.000943832683535983	0.0138421095782269
Pos:763.5389@20.58	763.5389	20.58		290889.4681	187960.6995	325175.3517	255468.2691	518047.538	554735.5772	548614.9711	694693.7793	-1.14794794887698	0.00105421792681131	0.0141725861907554
Pos:569.3598@8.57	569.3598	8.57		230261.7696	176625.9691	228807.0849	260651.6506	119656.2048	125283.2295	105882.3594	144855.5959	0.849765228376375	0.00132340024765581	0.0167448392485828
Pos:614.4944@32.22	614.4944	32.22		669029.2363	1195386.742	927858.0963	1018666.571	2386678.108	2373506.771	1648079.878	2332635.067	-1.21212358831651	0.00148268502893209	0.0183994781623498
Pos:712.5459@41.61	712.5459	41.61		263478.8719	144544.2424	203054.7503	199402.9095	89709.0429	99534.02969	102215.6987	105958.9089	0.998761224039399	0.00165257365066669	0.0201207841205069
Pos:846.6199@41.80	846.6199	41.8		359101.7686	187303.1381	407017.7134	373330.2916	121037.2383	112806.3462	103410.4106	135242.232	1.43552140284883	0.00180006825122494	0.020378586800523
Pos:1056.5089@7.65	1056.5089	7.65		47377619.57	45642978.37	45394982.16	46239458.31	41487136.22	40904525.55	43580708.86	39755776.89	0.156619316095234	0.00230033407050247	0.025159317013938
Pos:879.5006@23.35	879.5006	23.35		355801.2011	398213.5425	334414.9388	327346.25	441454.2139	452716.2104	435766.15	437608.8627	-0.324249114075588	0.00241097993833253	0.0259299866649417
Pos:896.7275@64.96	896.7275	64.96		2457887.093	2983567.017	2606185.755	3074684.802	7516484.854	7120662.287	5216751.967	13887292.9	-1.51101990781298	0.00258837938020991	0.0273815509329027
Pos:1611.2122@41.60	1611.2122	41.6		1276520.663	961773.9649	1585035.52	1512480.366	744699.875	785695.7985	741585.638	724096.6745	0.806926260935905	0.00272544690346428	0.0283665149964864
Pos:942.7195@48.79	942.7195	48.79		958587.8249	610051.22	828003.0951	457340.8962	289204.1848	347225.9955	289469.2606	307056.2883	1.15821759883938	0.00326986707018728	0.0334926487884459
Pos:947.7916@47.94	947.7916	47.94		105832.4655	44829.19451	192560.7609	105355.529	591402.8535	436251.154	631337.9318	326819.9131	-2.27783398887234	0.00332594853150144	0.0335347827734937
Pos:734.5444@48.71	734.5444	48.71		202967.3274	107322.5714	220166.3284	160828.02	407227.0482	348575.7025	441591.0683	326997.1088	-1.1829951530029	0.00340141441797055	0.0337680621754857
Pos:523.3715@11.03	523.3715	11.03		4339581.501	3937916.856	3990633.526	5660493.09	6800678.41	6648086.228	6338245.122	6573201.441	-0.571690829693114	0.00357451053074024	0.0349488260777075
Pos:598.5012@19.12	598.5012	19.12		200055.7905	165757.3142	310083.969	318808.3603	623573.0855	530943.0037	455409.3133	739198.9505	-1.27185470933644	0.00381272085006093	0.0357531113372547
Pos:807.5796@23.58	807.5796	23.58		84285781.12	74141783.45	94700163.33	96454921.73	114350208.6	128329538.4	111413353.1	126956516.5	-0.465620850314728	0.0038229884408765	0.0357531113372547
Pos:547.3735@10.24	547.3735	10.24		136500.4053	79523.98947	110496.9654	122380.9232	33569.79654	35211.49032	25356.15697	68660.47574	1.53910976225791	0.00445473150580222	0.040487702386884
Pos:519.3399@8.45	519.3399	8.45		2723085.091	2423041.719	2584151.407	2747242.492	1967938.552	1866617.955	2050353.484	2336697.608	0.353070154039308	0.00471138570872693	0.0410843942091362
Pos:879.4990@27.55	879.499	27.55		1701582.252	1614605.653	1609206.887	1559539.459	1766908.801	1805468.549	1726533.048	1784218.854	-0.127810698005497	0.00486286771560967	0.0414095268056733
Pos:818.6103@43.91	818.6103	43.91		285890.7447	148328.9358	240923.6351	291881.9806	72247.31798	96847.45279	78495.01034	136968.1618	1.3272274200928	0.00492850009952238	0.0414095268056733
Pos:781.5661@22.93	781.5661	22.93		354901801.4	324169134.5	383598064	407893709.3	464311128.7	488793304.4	482617472.3	434763682.1	-0.350868158416691	0.00495347229977983	0.0414095268056733
Pos:719.5503@23.52	719.5503	23.52		545476.2197	502769.5822	583460.6361	553226.6218	459171.7975	426967.7474	460318.208	486189.781	0.253151842735922	0.00504182717816891	0.0414095268056733
Pos:363.3427@11.64	363.3427	11.64		499244.6873	463072.329	452654.7015	596312.8879	380548.6642	286415.3709	238841.606	323035.2	0.722882413596815	0.0050695266669928	0.0414095268056733
Pos:671.6245@38.74	671.6245	38.74		1170484.995	907572.1532	1307715.33	1216104.461	1677293.746	1576857.001	1550643.367	1761591.912	-0.524106876077634	0.00514179151566227	0.041474811750376
Pos:803.5980@11.12	803.598	11.12		164058.2707	171310.3236	168193.551	192913.7007	119691.8379	149183.5911	116725.5581	137590.6525	0.417245458873005	0.00549759279346673	0.0436475943995584
Pos:626.5333@27.54	626.5333	27.54		2634005.737	1955652.468	2843314.551	2186646.848	3574664.401	3556291.093	3242170.87	3456255.705	-0.53828721281517	0.00554643870866274	0.0436475943995584
Pos:279.2640@10.44	279.264	10.44		3722054.666	3725180.039	4069961.043	3646908.743	3162323.983	3198529.455	3308325.338	3515818.249	0.201685731434198	0.00638598087574591	0.0489854445989761
Pos:521.3554@9.72	521.3554	9.72		2208180.425	1894753.568	2263102.46	2242506.078	1403744.393	1529393.932	1311777.211	1856043.024	0.505572223037331	0.00657132575224348	0.0489854445989761
Pos:787.5180@20.92	787.518	20.92		2343360.862	1793843.826	2358286.809	2158704.473	1456696.496	1415189.043	1515851.622	971068.0379	0.70451760808826	0.00692707874793385	0.0507957526574951
Pos:899.7905@51.80	899.7905	51.8		633652.2189	751565.4451	1505835.774	729497.8807	4027204.436	3141142.095	2697383.451	1500297.767	-1.65315087411048	0.00703237235076149	0.0509884486178647
Pos:783.5803@24.02	783.5803	24.02		199732279.6	149702178.8	193598465	148949251.2	112724823.8	115945457.2	104067314.9	135446590.9	0.556639614859629	0.00728902631809681	0.0522621119663561
Pos:551.4017@12.54	551.4017	12.54		76941.36704	93435.59639	90531.17411	127610.6166	139811.9394	160583.7339	148274.4434	198896.2602	-0.748747238184502	0.0073903487040632	0.0524062983955919
Pos:821.5961@26.52	821.5961	26.52		318349.557	523273.1413	277177.9553	374190.0787	156952.6118	114288.101	122418.3077	245720.9722	1.25022880631208	0.00774334484006075	0.0538489886341496
Pos:884.6669@46.65	884.6669	46.65		3020350.729	1117120.693	2592005.876	3707247.718	916985.6996	737539.9151	863297.3167	835085.182	1.51380745079354	0.00776069386805913	0.0538489886341496
Pos:812.6798@33.24	812.6798	33.24		3027949.569	2963392.221	3748789.274	2742675.939	11082163.52	9284642.471	8708445.367	4016428.523	-1.32143568459083	0.00792914785953994	0.0544325412093604
Pos:777.5336@18.82	777.5336	18.82		4207606.619	1352198.491	4203473.973	4737456.522	1033301.74	1042738.198	881232.2743	1126813.185	1.68163010948521	0.0080480563738881	0.0545411086149868
Pos:864.6262@38.89	864.6262	38.89		77078.49402	166992.6601	148414.6557	103669.815	37330.38909	54997.92386	62220.11595	59218.7143	1.17759121529472	0.00823681305659758	0.0545411086149868
Pos:916.6933@49.95	916.6933	49.95		1452967.508	1543418.991	2359583.339	1989078.82	5784184.903	5132843.182	4923947.758	2422885.11	-1.26816213239309	0.00826793399111477	0.0545411086149868
Pos:833.5948@24.34	833.5948	24.34		4219759.959	3052724.456	4550664.209	3737465.44	2791059.634	2712314.105	2776071.635	2688569.445	0.488793734431114	0.00828304631600392	0.0545411086149868
Pos:666.5252@35.29	666.5252	35.29		362271.8732	490633.4527	512715.5196	593189.028	1097394.503	1005813.859	788016.571	665821.979	-0.855323840087489	0.00849073379768844	0.0553439277379094
Pos:984.4896@19.38	984.4896	19.38		279429.9977	279952.1315	288939.7963	291577.2153	251302.145	256933.6882	266361.6827	273852.4424	0.121177406640226	0.00864478061331681	0.0557845486295543
Pos:364.1076@0.50	364.1076	0.5		833301.6625	1085219.365	785282.0259	1058022.32	1597264.265	1422113.054	1495384.784	1150478.296	-0.594709851274003	0.00901412885105616	0.0563779262551054
Pos:830.6211@42.71	830.6211	42.71		137544.2322	254997.3486	141324.4187	284446.0182	68589.98378	87610.89783	104867.0686	91180.29498	1.15423394884488	0.00902658150466136	0.0563779262551054
Pos:641.5762@34.98	641.5762	34.98		159055.5917	92289.52524	153828.8005	171157.3325	249002.5628	221568.4862	246747.4953	252759.0246	-0.788573172452344	0.00910888183985708	0.0563779262551054
Pos:907.7426@46.65	907.7426	46.65		1311049.616	655749.3299	1308603.873	1714984.23	582965.9256	520238.9421	562104.2871	441793.6932	1.16976953902254	0.00918245212469781	0.0563779262551054
Pos:806.5655@21.32	806.5655	21.32		486222.9286	457435.2382	635817.2512	416164.8125	696581.2506	961040.7921	777655.0885	1268719.769	-0.872092172546601	0.00928182853671316	0.0563779262551054
Pos:495.3397@9.24	495.3397	9.24		8184050.832	7634077.986	8857252.14	9947125.026	11089418.68	10610788.19	10502045.71	10670032.21	-0.315063756991342	0.0093483061706893	0.0563779262551054
Pos:767.5495@27.54	767.5495	27.54		143681968.2	117883110.3	147428837.8	117088611.4	168674231.7	167345356.3	161949542	163460184	-0.338424050469435	0.00967461350566461	0.0576358741371466
Pos:755.5501@21.49	755.5501	21.49		10901521.76	7242796.556	15157142.76	15805405.67	29915660.11	30932816.74	21237852.65	21427111.67	-1.11913755603089	0.00973552631647824	0.0576358741371466
Pos:545.3561@8.84	545.3561	8.84		225342.6791	263417.1547	235606.5009	290521.6437	367586.1578	363051.2991	459823.8173	677201.0054	-0.83860657189484	0.00990463228853892	0.0581039448459716
Pos:631.6318@38.74	631.6318	38.74		175564.0295	132664.3439	218109.9427	201748.0876	276656.8044	271985.1407	255193.7126	275648.0198	-0.592164192569452	0.0100961557978811	0.0586939059887312
Pos:773.5958@28.19	773.5958	28.19		3857040.368	3279262.309	3546003.323	3311245.675	2170488.654	1961825.487	1859214.379	3109950.816	0.648158001390834	0.0101897119570211	0.0587088849591881
Pos:767.5491@26.50	767.5491	26.5		298838.9605	218198.5553	305636.569	417676.3865	183858.5088	166451.3209	155480.52	205399.6801	0.772587128613307	0.0104285311411218	0.0592959110337973
Pos:813.6267@31.40	813.6267	31.4		1331190.221	1005401.419	1379969.776	1685233.477	2905066.76	2274249.189	2468966.029	5594016.83	-1.21841992911878	0.0104753767201029	0.0592959110337973
Pos:777.5331@17.57	777.5331	17.57		480598.3886	469376.342	559019.0789	674424.5891	323724.6403	409846.0691	358611.8058	247380.5937	0.713281735815108	0.0108043166465214	0.0604645057281621
Pos:832.6004@36.81	832.6004	36.81		316956.4444	345392.238	395472.9562	395345.0722	288122.5715	204100.3728	253098.8648	283455.9721	0.505106135384069	0.0108692242514154	0.0604645057281621
Pos:765.5345@24.28	765.5345	24.28		15535606.62	11894257.79	17168792.5	20002739.66	23862697.54	26250468	21497945.44	25425778.18	-0.607940247340108	0.0116997519522712	0.0635924270797028
Pos:438.3214@12.10	438.3214	12.1		256986.5703	435701.7538	288416.6114	303698.005	140137.3107	194063.7051	230340.9619	171324.7085	0.797987479676299	0.0117101179598678	0.0635924270797028
Pos:890.6831@47.89	890.6831	47.89		1648360.573	1048251.303	2323435.468	2577343.332	3638586.457	3693951.705	3505738.584	4944674.268	-1.12324405224919	0.0117271482371113	0.0635924270797028
Pos:970.7489@54.78	970.7489	54.78		506345.6545	424937.5615	604564.9769	351376.1061	290973.192	260329.6673	344194.7687	254908.4909	0.695464091512859	0.0118443562154475	0.0636927735976485
Pos:737.5031@21.34	737.5031	21.34		228576.1946	167335.9327	279709.5022	267665.934	414131.7726	551747.6721	336300.8843	761044.511	-1.08801167480638	0.0120086878578046	0.0640427737277279
Pos:833.5941@24.02	833.5941	24.02		3510873.449	2773112.013	4072895.437	2496298.039	1468792.257	1583197.478	1168390.704	2449789.715	0.973632143749556	0.0121991060080472	0.0645250161257531
Pos:1036.8259@36.92	1036.8259	36.92		265405.7209	411281.5822	284297.7614	226612.839	138721.4236	192295.2351	198908.8769	154587.2292	0.774978962608836	0.0126939254292881	0.0662469206848213
Pos:805.5683@26.81	805.5683	26.81		4050203.405	1810521.656	4011185.791	3248884.82	1514543.107	1362393.58	1248695.877	1927405.306	1.06656621829019	0.0127934585548835	0.0662469206848213
Pos:798.6629@31.17	798.6629	31.17		155673.4014	71511.39633	161904.9421	101649.2302	473327.9319	432593.9863	369138.8406	169736.6252	-1.53245031428695	0.0128326326397098	0.0662469206848213
Pos:791.5503@24.71	791.5503	24.71		677016.0706	353081.4829	821074.7092	751038.8961	284902.5105	330140.5255	270949.7197	353961.4686	1.00760657836887	0.0133576808084647	0.0684101375289923
Pos:757.5683@23.35	757.5683	23.35		538679671.7	569974020.3	561832414.1	565394628	635701499.9	636793966	626593608.6	571409693.7	-0.142877475356692	0.0137339578814863	0.0697833697904129
Pos:1763.0350@23.35	1763.035	23.35		268519.0166	168334.1191	294369.1975	242462.0885	417897.7659	355604.4459	378702.0397	342382.0531	-0.64458897323385	0.0138501900121956	0.0698241582861953
Pos:779.5491@20.72	779.5491	20.72		3117484.266	2857338.719	4069321.993	4805498.905	6991102.657	7645012.739	6657354.455	18584350.78	-1.31161882163212	0.0152555032513262	0.0763126922993558
Pos:845.5337@22.96	845.5337	22.96		333702.9932	276129.4644	380479.1728	367858.5469	400104.4814	489261.6339	493760.042	432347.0513	-0.424026205621131	0.015679351938852	0.0778295829442592
Pos:283.2957@12.57	283.2957	12.57		4763685.546	3532890.161	2966693.385	2501290.279	1999787.381	2180770.782	2159569.888	2116624.624	0.661815300821994	0.0163342063414952	0.0804612340243251
Pos:705.5345@21.66	705.5345	21.66		3308022.157	1402896.484	3486357.162	4759424.06	1493889.139	1094524.911	1149165.508	1209500.467	1.27062725814707	0.0173544269214189	0.0845785288761357
Pos:829.5648@20.31	829.5648	20.31		17935632.51	17448487.53	17915895.37	12035368.58	22014377.99	22467099.88	25403311.01	21127329.93	-0.493983977187207	0.0174321847795215	0.0845785288761357
Pos:837.5066@23.35	837.5066	23.35		1172545.499	927871.5104	1162137.557	1129800.82	1491683.705	1426408.732	1363207.584	1218176.883	-0.326641963420541	0.0181240845452646	0.0872011408075049
Pos:765.5336@25.21	765.5336	25.21		3212749.703	2855463.091	3440416.346	5388907.296	2407796.504	1837286.86	2027760.064	2518192.008	0.728135912797853	0.0183557408154079	0.0872011408075049
Pos:1049.7241@23.36	1049.7241	23.36		418735.5478	303075.0549	436821.8251	401054.2294	531170.1728	545695.1978	523173.7393	464832.1766	-0.416178192560269	0.0183781219001014	0.0872011408075049
Pos:1021.6949@23.35	1021.6949	23.35		325769.3145	251352.2829	385751.2838	380579.4741	496178.7238	483698.744	469622.209	415585.98	-0.490546516266906	0.0191392198056181	0.0901495597478741
Pos:440.2989@22.69	440.2989	22.69		465701.6206	307726.8455	510980.9488	456696.7022	728548.5341	663600.6416	669099.0336	535756.9231	-0.593394157115147	0.019507666771754	0.0910413036807048
Pos:537.1445@14.10	537.1445	14.1		175082.7357	208756.3173	125152.8359	171223.2501	110831.8764	129485.6281	109125.2572	119370.7736	0.516706680908197	0.0196107101662158	0.0910413036807048
Pos:774.5998@28.20	774.5998	28.2		1488540.56	1085349.642	1188052.884	1091578.129	821809.9063	738196.7062	594487.1513	1037246.303	0.621410744853568	0.0201547951082885	0.0928988416849767
Pos:1113.5524@2.88	1113.5524	2.88		335630.4963	394062.8624	302416.8858	373654.1744	282001.6309	277144.9311	302137.3115	292670.1554	0.278179454278243	0.020656698781896	0.0930581284125417
Pos:821.5953@25.34	821.5953	25.34		829375.0634	806241.416	957486.5629	821311.9736	771258.6372	744832.4595	619586.7016	644590.7826	0.299149678091468	0.0207117984971164	0.0930581284125417
Pos:319.3146@11.68	319.3146	11.68		303169.6287	286047.0222	267342.9278	250902.3525	162035.2298	136273.5215	225257.1919	225818.3761	0.593161555664637	0.0207618680587112	0.0930581284125417
Pos:953.5515@22.95	953.5515	22.95		305194.2643	256821.1576	352280.597	322368.8763	391088.8554	418273.2509	379625.2359	359143.7653	-0.331287536580061	0.0207661916930876	0.0930581284125417
Pos:779.5485@22.06	779.5485	22.06		161033.0439	68223.0191	185271.3503	84237.01099	281648.7971	212102.544	247757.2124	257253.9906	-1.1182316317168	0.0212279386790213	0.0944712733983833
Pos:727.5186@18.10	727.5186	18.1		396190.3753	154501.1795	414718.0087	750436.4637	152879.5446	153723.8303	81222.02265	117838.9964	1.60104404695745	0.0214838299172359	0.0949552096273494
Pos:859.6076@25.32	859.6076	25.32		263053.627	225834.2221	205354.4854	213757.1957	85764.52891	155114.158	130274.0422	183950.1936	0.758015574586832	0.0226224440594954	0.0988458077467507
Pos:800.6807@35.01	800.6807	35.01		572351.1495	468234.3759	767125.3074	511325.6091	1799448.808	1352588.092	1193912.571	654915.4594	-1.04455796116398	0.0228945198279778	0.0988458077467507
Pos:814.6463@49.94	814.6463	49.94		266857.3842	64535.47578	297905.6697	566406.5578	15717.89949	40364.47656	86315.79637	47590.96936	2.53070803695157	0.0229676112067171	0.0988458077467507
Pos:519.3400@8.03	519.34	8.03		4529752.525	4098248.154	4831117.159	5482903.214	7901068.175	7337765.884	7511192.059	4982278.497	-0.53537492894346	0.022976801197887	0.0988458077467507
Pos:811.6118@28.45	811.6118	28.45		13369721.29	12942163.75	12156121.6	17365612.33	20511936.94	20737973.83	21853974.28	43777219.41	-0.869462536048782	0.0235645252130438	0.10070283423019
Pos:638.4939@29.67	638.4939	29.67		362925.709	573819.1383	454367.615	420297.3088	340611.1545	348866.5758	310803.8836	328676.5273	0.428016637527567	0.0240307248505233	0.101065489222765
Pos:144.0438@1.88	144.0438	1.88		408821.9922	416619.0044	393801.7839	427160.2873	382296.4971	331227.3	369056.3788	385106.4936	0.167709097104615	0.024072811817721	0.101065489222765
Pos:1036.5172@22.44	1036.5172	22.44		169510.4011	188116.5167	193024.3981	197014.4722	215994.3115	224330.8341	217283.3157	195979.7945	-0.191704605420679	0.0241192420695864	0.101065489222765
Pos:1093.5141@3.29	1093.5141	3.29		545246.3736	579154.9573	504693.7122	574872.6169	490104.8163	513643.0929	499585.7591	482673.4839	0.148467900767686	0.0244203755246451	0.101344601295808
Pos:1053.5327@1.89	1053.5327	1.89		202224.7251	228226.3144	228713.229	224472.5322	170624.2733	208827.4451	188479.7053	192312.0852	0.218877607534037	0.0244999540386741	0.101344601295808
Pos:868.6930@56.91	868.693	56.91		1534326.292	1376532.638	2275906.068	3120172.966	6047726.004	5601223.004	3648661.878	2767368.835	-1.12782647205067	0.024917612789549	0.102415744764093
Pos:1082.5084@7.66	1082.5084	7.66		1032656.098	1066049.138	1018564.265	1096936.031	951813.543	1006855.027	991376.3258	889864.5877	0.135220232544088	0.0269328978200914	0.109908054638421
Pos:922.7855@48.79	922.7855	48.79		181170.1505	101601.9131	174173.5459	121074.2679	65722.10413	115970.2272	65144.75544	80877.04505	0.818240615071555	0.0270811247718284	0.109908054638421
Pos:885.5465@23.35	885.5465	23.35		475832.2346	400193.5515	532528.5247	496318.3127	612161.7944	612441.8594	620663.939	515935.265	-0.31355321652665	0.0275088166185041	0.11094605715272
Pos:946.7490@58.68	946.749	58.68		1167178.476	647578.6802	787063.6929	515602.728	428748.741	322996.4342	379476.6357	547669.9494	0.853445149599381	0.0282663188414789	0.11233771962397
Pos:255.2638@10.93	255.2638	10.93		4475523.302	3241951.839	3306684.82	2987998.986	2600250.574	2686332.928	2682016.29	2747884.905	0.369388972202892	0.0284658363333922	0.11233771962397
Pos:801.6002@23.35	801.6002	23.35		1147471.769	720778.8105	1245019.461	1149805.569	1586764.564	1631854.399	1501042.084	1364852.383	-0.540916098020035	0.0285162620558179	0.11233771962397
Pos:745.6018@28.34	745.6018	28.34		1474371.301	1158420.46	1713742.446	1493264.226	2466038.093	1953501.052	2247789.099	1627788.771	-0.502949660822984	0.0285825423970173	0.11233771962397
Pos:807.5067@19.60	807.5067	19.6		533516.9344	439694.5879	630701.9228	687205.4078	971707.5911	958445.2417	783881.94	656733.6825	-0.559356881473239	0.0287243097166115	0.11233771962397
Pos:863.6424@31.11	863.6424	31.11		229755.1872	124140.3141	205331.8185	231758.0325	300793.0241	271105.2953	290137.0963	324203.5567	-0.624653350708057	0.0295794991337074	0.114985393288166
Pos:1535.0819@27.54	1535.0819	27.54		17178592.31	6618864.266	20365891.17	11116981.83	27857071.51	26319760.85	24496476.45	25043722.31	-1.03175643058802	0.0299667355261618	0.115793161325868
Pos:805.5635@20.48	805.5635	20.48		412355.0912	811076.4765	425022.4751	721714.069	319309.9011	166636.4417	299088.7155	381444.1293	1.01974630498252	0.0306116032986725	0.117580889695955
Pos:1088.4984@3.29	1088.4984	3.29		58691303.16	62326405.7	51572222	63230430.3	51849532.51	50992969.13	52082617.59	51262790.02	0.189215054515104	0.0308023710600947	0.117613558688811
Pos:448.3175@6.40	448.3175	6.4		246140.1662	250445.2174	240223.6446	238995.6042	148412.8813	187727.5716	213989.7623	218088.9704	0.361155487700131	0.0310580902207298	0.117892390235374
Pos:1009.5237@24.00	1009.5237	24		371618.7572	267450.54	329563.999	233802.6744	214404.2992	205926.2162	199422.4005	245630.7154	0.456041433046609	0.0317327258267536	0.119401889271705
Pos:539.4461@11.42	539.4461	11.42		757309.9092	742720.45	798161.7011	1088368.568	598782.9769	650485.1383	490269.1807	696072.411	0.469529670893939	0.0320933217682182	0.119401889271705
Pos:795.5806@30.46	795.5806	30.46		542121.5948	322139.4633	514139.3687	568892.5975	362669.1101	322395.9575	323085.0972	262132.5208	0.591729899716866	0.0321426968377027	0.119401889271705
Pos:735.4894@19.37	735.4894	19.37		349060.5634	118066.3669	354211.3068	440105.1347	123096.7508	148892.4894	70689.28432	118504.3863	1.34674158121427	0.0322304792295587	0.119401889271705
Pos:825.5992@22.94	825.5992	22.94		692127.3307	415461.4176	786850.9607	780493.3223	998842.9351	1098930.521	972567.083	926008.5116	-0.621220164735882	0.0323809286822752	0.119401889271705
Pos:1537.0994@23.36	1537.0994	23.36		14748936.35	3678755.807	19475666.89	12544173.2	37907854.33	31139775.18	31347312.43	23732825.89	-1.51247253264068	0.0330913610081658	0.121328243119225
Pos:809.5957@25.80	809.5957	25.8		9930554.583	4257302.052	6316559.776	11245656.37	3469924.778	3322586.375	4655427.684	4187761.09	0.934986197495386	0.0334217338709371	0.121847229118725
Pos:1035.7113@23.35	1035.7113	23.35		368573.0616	228530.1081	392016.7331	362106.9789	516309.3942	504965.8454	446224.2622	429840.1757	-0.516081213125507	0.0353774730244649	0.128252769873775
Pos:795.5808@24.87	795.5808	24.87		7016438.377	6818829.721	7344413.356	6932856.778	8091978.928	8334332.054	7834651.072	7060765.778	-0.153723141300709	0.0356121753990275	0.128382379221966
Pos:761.5966@29.54	761.5966	29.54		2868882.015	2668171.774	2598795.041	3287887.069	3800527.414	3385537.209	3859521.253	3025051.182	-0.29990552010366	0.0363860500943452	0.129797664268793
Pos:451.3955@11.53	451.3955	11.53		792800.011	818047.278	805338.4023	1284663.305	688432.0374	608176.6672	434739.3628	675271.6451	0.612157828455145	0.0364070512411687	0.129797664268793
Pos:880.5081@19.12	880.5081	19.12		237294.6525	179393.5702	321935.1344	539237.1176	667013.0707	532449.8293	451375.2756	748141.4219	-1.00512535482085	0.0372461909064503	0.132059735805798
Pos:835.5383@23.00	835.5383	23		3177325.059	2148340.011	3528823.285	3210839.423	5237861.828	4582806.732	4431208.929	3356620.617	-0.551686636523248	0.0380614570356261	0.134012845072672
Pos:1388.9488@19.04	1388.9488	19.04		191396.7697	207375.3512	154712.5154	128282.2151	123116.2744	129004.0385	128206.6055	121606.591	0.417398063581083	0.038212398938491	0.134012845072672
Pos:767.5846@25.10	767.5846	25.1		2322514.069	1358102.986	2363128.646	2238167.538	4055801.582	3146637.676	3334043.279	2395864.893	-0.652830276025285	0.0388033249467833	0.135349656962782
Pos:955.5513@23.37	955.5513	23.37		237955.0696	176479.5609	264914.3776	237631.278	293824.7543	318087.4626	301008.8534	259512.6985	-0.366387331474948	0.0401957583096875	0.13945279695079
Pos:593.3764@9.68	593.3764	9.68		154864.1465	143604.9378	147596.5035	256771.1047	328967.7478	213262.1998	233358.9249	314701.8867	-0.652965239289966	0.0411926786846125	0.142147221422619
Pos:863.5228@24.03	863.5228	24.03		364085.0561	270749.5666	328328.427	261103.0859	271900.6754	208397.0574	217234.6023	245517.0725	0.37087545418962	0.04154335456144	0.142594790713857
Pos:588.5620@12.57	588.562	12.57		930051.9504	351025.7249	438156.9444	254236.3805	197828.1703	220885.6625	229811.6771	207715.9062	1.03097370587854	0.042115626220499	0.143594296784154
Pos:1635.1107@22.89	1635.1107	22.89		905431.1616	258676.0601	1089547.25	659551.0746	1503677.237	1580148.14	1456229.034	1325410.966	-1.19201285542558	0.0424027202572208	0.143594296784154
Pos:837.6267@29.72	837.6267	29.72		3180699.56	1826942.895	2753487.298	3361996.104	1987625.098	1631034.718	1819430.661	2028089.128	0.542228092408664	0.0425753923148115	0.143594296784154
Pos:956.4578@3.38	956.4578	3.38		365464.2338	456089.8693	329082.4682	369628.6957	325515.6598	309080.3878	318662.4286	310291.7543	0.256802732160108	0.0427246459665809	0.143594296784154
Pos:567.3399@8.35	567.3399	8.35		484068.4723	359153.3445	405294.102	393962.0613	310366.9972	329380.2403	295947.9143	385828.9244	0.312450802769065	0.0436565469310792	0.144835898770736
Pos:859.6097@24.36	859.6097	24.36		383016.8587	230661.4089	308543.5059	186701.1641	155500.517	172472.8589	176516.3984	72250.41516	0.973805168172551	0.0436826008688448	0.144835898770736
Pos:281.2789@11.36	281.2789	11.36		19163141.21	17190221.28	19619580.71	18731384.72	16497185.18	17056123.46	17395781.54	17732219.51	0.120013412696058	0.0437674135778049	0.144835898770736
Pos:861.6263@28.55	861.6263	28.55		422415.2278	366115.3239	269558.3089	429238.1923	207218.5587	206582.5003	242040.3498	341340.9937	0.584750826050396	0.0443537965077456	0.146027508511087
Pos:825.6269@30.49	825.6269	30.49		161517.3308	141003.7214	98291.79238	157880.7101	186865.2973	216882.1891	181288.2538	375172.6006	-0.740837547117659	0.0456910730508346	0.149666663999355
Pos:767.5501@27.04	767.5501	27.04		799038.494	547557.6315	771185.5621	763973.0828	524148.5288	627678.8461	363355.8969	510978.2226	0.519307068481439	0.0468515738452941	0.152692934384965
Pos:328.3527@12.57	328.3527	12.57		930059.1984	655658.2623	581219.6548	426409.1402	405192.7238	449389.7348	438548.099	335693.5483	0.62378328228171	0.0476654039888192	0.154564640816295
Pos:809.5945@26.80	809.5945	26.8		255950990.8	216893246.5	241366697.9	291996151.5	326571863.1	320306681.5	322185277.1	260976787.9	-0.292159434414021	0.0481772485194161	0.155443277457468
Pos:281.2801@11.56	281.2801	11.56		11741269.16	8961918.977	10190418.22	9662946.532	8376580.743	8860168.86	8736766.111	8941859.653	0.209389686084673	0.0485854751732339	0.155845088932081
Pos:648.2165@1.87	648.2165	1.87		157471.6913	195384.1577	149170.3157	160570.6999	130180.9069	141815.2238	149300.9381	140374.5585	0.232385032220303	0.0487848016321349	0.155845088932081
Pos:839.6106@22.96	839.6106	22.96		223409.8978	141300.6593	260851.6322	256798.5171	302536.729	340454.3856	309525.0249	283177.504	-0.523501725345365	0.0500340437326647	0.157664055652679
Pos:745.56514@31.00	745.5651	31		669649.528	474995.2535	682391.9569	1156753.454	489220.0162	427856.4181	424522.3532	455518.3292	0.658242421103647	0.0501178750963382	0.157664055652679
Pos:1593.1691@27.28	1593.1691	27.28		1336045.009	341608.2647	1084491.129	1666560.388	2767652.449	1738051.59	2126531.645	3387973.553	-1.34819584687083	0.0501431775060607	0.157664055652679
Pos:626.5334@22.44	626.5334	22.44		5974866.088	3952815.361	6748019.05	6918380.513	9185462.198	8372454.142	8152138.194	6997270.317	-0.498072065911307	0.0503962847267449	0.157664055652679
Pos:311.3266@14.67	311.3266	14.67		399308.667	429281.3893	352065.1899	279686.7989	235649.2705	287386.3308	301553.839	286849.9944	0.381684503651769	0.0509311221475012	0.157664055652679
Pos:923.7918@49.96	923.7918	49.96		262940.4597	104781.9369	237893.0657	197690.9105	739579.4424	571575.3979	491518.8444	196526.2677	-1.24448297049386	0.0510422847094089	0.157664055652679
Pos:1557.5579@27.54	1557.5579	27.54		914610.1363	364399.4101	1092908.307	598780.0687	1305856.906	1226044.954	1245564.316	1188952.769	-0.860601951229338	0.0511295599658227	0.157664055652679
Pos:3136.1070@27.54	3136.107	27.54		1254525.103	424910.0328	1428244.323	813449.5165	1866812.925	1751563.949	1666485.773	1636530.826	-0.961983158506017	0.0514530308418176	0.157664055652679
Pos:2390.5574@27.54	2390.5574	27.54		575752.286	315031.5275	625877.5682	457189.5343	703375.7641	711059.2502	720266.1253	649821.3424	-0.543305321954032	0.0515531494470549	0.157664055652679
Pos:771.5808@32.16	771.5808	32.16		283135.8812	138252.5231	271793.232	260596.0274	347779.1823	309414.5311	358026.5586	404102.7921	-0.622344109232043	0.0519757080640169	0.158206564809483
Pos:2316.6352@23.35	2316.6352	23.35		3187689.223	456699.6796	4351439.546	2607250	8775230.986	7172577.925	7162599.879	5311318.734	-1.79490798862061	0.0526598941667713	0.158859758737285
Pos:667.5930@35.07	667.593	35.07		794254.2243	576566.2722	875356.9965	665139.35	531358.2175	578960.5377	627950.1856	503362.2714	0.363804607552981	0.0528137297351423	0.158859758737285
Pos:627.4977@11.32	627.4977	11.32		468620.6745	525252.1472	541804.0059	609629.237	467685.3006	479936.0706	343715.9079	430056.5779	0.323252621389419	0.0529288443136655	0.158859758737285
Pos:1747.2752@36.22	1747.2752	36.22		155934.4916	323891.9771	196449.4233	177654.4319	124560.0283	142037.5623	151799.4662	135146.5143	0.569969929808085	0.0538439788793796	0.160196920671163
Pos:967.6237@23.37	967.6237	23.37		198087.2419	133932.8052	187403.3889	205116.5738	240990.1877	272231.125	210239.5887	219055.7509	-0.391725607221243	0.0538708651748849	0.160196920671163
Pos:846.6191@39.42	846.6191	39.42		153484.047	70660.98718	198262.9156	212408.077	87379.83985	83372.76175	74570.50607	73182.85516	0.880513239235349	0.0543559816008008	0.160898055857657
Pos:431.2790@0.55	431.279	0.55		203244.8474	58265.8068	334595.3799	133372.1847	873496.2031	378247.3674	265311.8881	418090.9189	-1.52895549704887	0.0553500088221746	0.162206082374974
Pos:543.3400@8.04	543.34	8.04		2651195.023	2333671.417	3150432.837	4093582.706	5104263.431	5361739.309	5354151.465	3067444.438	-0.623485172478083	0.0554824340280402	0.162206082374974
Pos:1658.9930@27.54	1658.993	27.54		266796.7776	138067.0601	231343.6568	187669.6587	296659.8858	285562.956	275022.3495	270198.5246	-0.494210997526409	0.0555519696386126	0.162206082374974
Pos:495.4210@11.48	495.421	11.48		790173.8993	855903.4608	848977.1218	1177310.724	741689.84	688139.3984	442064.3433	722025.0574	0.513236263083804	0.0564015727561605	0.16394500417978
Pos:398.3948@11.35	398.3948	11.35		613163.2902	835632.6111	552187.4789	622311.769	868124.0895	892091.0224	1047881.849	692096.9638	-0.418383674648003	0.0569033203814221	0.164661737173644
Pos:710.5432@51.43	710.5432	51.43		587731.0915	310463.4528	439861.3758	257284.2622	776696.6451	657545.8321	741133.8416	442113.055	-0.754650081623506	0.0580618878940336	0.167264232358175
Pos:456.1552@1.87	456.1552	1.87		872779.7074	1119553.45	860747.0099	969063.4833	797757.6014	850589.6723	842493.3185	791637.4281	0.21218266191405	0.0597012468638881	0.170247980223383
Pos:815.6162@23.36	815.6162	23.36		400116.7382	260459.2788	401313.7451	366378.4005	457826.4065	479147.1558	457526.1697	412413.0657	-0.358417486945022	0.0597321279479347	0.170247980223383
Pos:981.6520@23.36	981.652	23.36		232348.7141	139757.9988	249680.5438	230208.9942	290231.737	299205.9925	288735.0335	263162.8527	-0.45544906503833	0.0598891126370716	0.170247980223383
Pos:688.5599@62.34	688.5599	62.34		1054296.768	640261.699	940510.6844	455891.7907	1295798.624	1200460.15	2384669.057	965233.313	-0.907218378100263	0.0601751228472477	0.170310759514298
Pos:791.5580@25.04	791.558	25.04		461524.1246	351062.8217	514048.175	521859.586	352118.0012	352749.9718	324367.359	413558.2746	0.345819074736199	0.0623879541867376	0.175802565869523
Pos:906.5221@19.69	906.5221	19.69		144066.1926	164666.4663	367432.6224	277037.2676	513617.8582	467478.3595	293214.1448	350844.1348	-0.838635374424602	0.0627056628146345	0.175929583263974
Pos:914.6798@44.94	914.6798	44.94		361004.6037	765851.9544	513512.8979	469134.7349	1082416.585	773164.1818	1019330.112	560692.9809	-0.711058398649891	0.0632377320448928	0.176654316306626
Pos:1102.5128@5.21	1102.5128	5.21		344575.9051	339363.7817	357905.3111	258054.4454	222370.981	242949.5398	293385.7386	279310.6489	0.321653327182282	0.0639143343930749	0.177774813943989
Pos:803.5492@20.25	803.5492	20.25		1335296.295	825430.4106	1422689.249	730229.3764	1784417.342	1742250.809	1505191.313	1291087.617	-0.599879646996124	0.0645510991585649	0.178775362715705
Pos:960.8063@32.03	960.8063	32.03		182533.0697	275572.4013	223950.5534	208360.5024	189223.9909	194993.8491	134248.3281	157778.1957	0.396631431861827	0.0655510623729935	0.179865232870028
Pos:835.6111@27.21	835.6111	27.21		11618719.01	8965190.834	11271165.05	10899268.51	9047427.495	8867369.049	7398836.564	9986214.347	0.27754687277937	0.0655684377544589	0.179865232870028
Pos:936.4538@19.40	936.4538	19.4		289252.4814	269589.6364	298373.4823	326966.9867	275118.2833	254445.5565	279879.2994	252030.8742	0.155886098577974	0.0657808195732141	0.179865232870028
Pos:616.5104@35.10	616.5104	35.1		674416.3692	719219.4955	751967.7201	1010594.55	1166116.544	1239810.36	807321.3987	1982469.846	-0.662545742960755	0.066299136080491	0.180517566567125
Pos:753.5343@19.39	753.5343	19.39		7004967.192	1446774.729	7663684.525	12910300.7	1902668.384	2110481.735	1579808.037	2299305.477	1.52579089331121	0.0694514892483423	0.187786293120122
Pos:642.5251@35.47	642.5251	35.47		484042.2693	465708.7804	529755.7458	607719.05	324093.5879	319821.926	245853.9307	563047.5979	0.584638832925376	0.0698651240693789	0.187786293120122
Pos:1439.98@40.93	1439.98	40.93		286604.4214	177833.9878	431032.0708	363282.2868	441995.7786	513921.4216	457566.1637	431624.6806	-0.622714981586006	0.069987080024698	0.187786293120122
Pos:318.2765@9.73	318.2765	9.73		320573.5118	342670.4178	287722.0581	299218.9879	284289.0497	215544.1382	279380.9959	280423.8591	0.244542395983447	0.070132768734045	0.187786293120122
Pos:739.5186@23.64	739.5186	23.64		25286663.16	18684692.58	28286799.83	30263678.83	33780973.34	33420579.95	27968276.07	37994729.25	-0.392147113837652	0.0707389433502804	0.187947491310985
Pos:1842.9742@27.54	1842.9742	27.54		527140.8351	602934.7517	561747.4765	551058.8021	564367.4152	644156.7076	610586.0447	631740.4816	-0.127813670890125	0.0707754859000624	0.187947491310985
Pos:1431.0204@24.08	1431.0204	24.08		510646.4645	122056.7165	771155.3513	863669.1969	1515581.134	1215429.661	1082078.408	1113887.114	-1.43527027013355	0.0722411279188048	0.191053341975576
Pos:888.4731@5.14	888.4731	5.14		181644.5692	150866.659	178646.0494	195089.5603	214638.8411	212942.651	187816.7492	193637.4264	-0.199856707569822	0.0735297270603532	0.193667531341963
Pos:865.5364@27.29	865.5364	27.29		404830.8405	226035.6893	316167.0286	434296.4348	516081.925	425238.8645	432240.4812	514314.2007	-0.489280231652589	0.0738708534365593	0.193775094140576
Pos:598.5020@23.64	598.502	23.64		574238.774	370768.3947	618618.8289	622130.2984	720429.2845	728928.5754	616821.2374	830696.538	-0.428842933089818	0.0743657862867826	0.193979546807846
Pos:908.5394@22.45	908.5394	22.45		5801400.947	4068121.597	6022403.085	6404607.112	7745434.859	7448530.845	7044701.403	6060371.691	-0.359008373720832	0.0745500045033142	0.193979546807846
Pos:875.7158@36.23	875.7158	36.23		176628.4258	272390.3355	164703.3147	164523.0466	130232.1369	147032.7667	153328.65	149640.5296	0.392300217430199	0.0751659833410775	0.194796856144562
Pos:148.0195@7.17	148.0195	7.17		757754.7882	1041241.726	570827.9297	690748.8938	528377.144	563642.6069	653278.2091	410063.6258	0.490821858475333	0.0757849234696103	0.195113217418351
Pos:837.5509@18.29	837.5509	18.29		231126.2242	125047.5255	348843.7695	293981.0088	377229.115	445065.8932	341604.198	373615.2724	-0.713469403380261	0.0761380045604353	0.195113217418351
Pos:637.3047@1.87	637.3047	1.87		139630.1028	299970.377	123802.2191	250412.5515	121202.268	117635.3906	104345.6082	131118.6186	0.683698199355079	0.0764531754397759	0.195113217418351
Pos:3261.0118@27.54	3261.0118	27.54		219076.68	71756.38475	204572.4076	134292.8955	272400.6488	258362.7254	227600.4443	246669.277	-0.798399976942706	0.0767506680790948	0.195113217418351
Pos:791.5485@20.47	791.5485	20.47		1935203.731	1848138.783	1993761.141	1455012.545	1437576.345	1527576.443	1541473.311	1610565.031	0.232080687102492	0.0767998655895535	0.195113217418351
Pos:831.5791@21.98	831.5791	21.98		905856.3983	774343.4711	914843.9333	1178550.199	1108354.239	1118122.78	1302193.677	2164976.604	-0.551945641972405	0.0776764150643551	0.196566244560217
Pos:785.6182@38.28	785.6182	38.28		72806.66502	98916.76332	79280.63565	108970.2207	85925.98442	164036.7483	133196.2215	134847.9318	-0.506167061624302	0.0786258630833309	0.198191674788761
Pos:817.5647@21.11	817.5647	21.11		758221.5387	634279.9578	816592.0793	462899.1863	818339.848	882388.1609	795812.1247	1203077.784	-0.481786659531549	0.0790141465127079	0.198395435999069
Pos:456.1571@2.84	456.1571	2.84		401594.9861	333381.737	381747.1299	420733.5705	323467.4336	347277.5579	348540.2841	350069.4661	0.162441070358134	0.0807526741457203	0.201974784866463
Pos:579.3617@9.56	579.3617	9.56		254764.9907	244955.3048	195156.8011	233511.4721	359306.2892	230224.9848	271509.8179	349541.4439	-0.366228435111768	0.0817593947403542	0.203168071906898
Pos:1601.5250@27.55	1601.525	27.55		608290.7823	232199.3819	661216.563	406406.36	740272.3939	747121.0291	736206.7438	687086.0842	-0.720457227565778	0.0824465907739352	0.203168071906898
Pos:1497.0667@23.62	1497.0667	23.62		159975.6429	42124.21983	179988.1833	160643.6027	238820.2375	279590.6282	208620.0957	258878.1508	-1.05251314534233	0.0825567136178543	0.203168071906898
Pos:463.3740@13.90	463.374	13.9		408133.2693	309519.4412	234690.4187	293982.1139	176304.0524	206208.5246	173160.7337	313138.1153	0.536119280328805	0.0826583955892153	0.203168071906898
Pos:1633.0999@22.23	1633.0999	22.23		4345265.737	734574.6985	5677456.029	1738760.431	8385718.321	6864257.913	6810324.598	4471339.503	-1.44943486742499	0.0831147365081303	0.203168071906898
Pos:769.5645@28.37	769.5645	28.37		300999.3499	288144.246	362878.5627	539968.6987	214313.7563	294494.9543	262609.0247	274598.1366	0.475177121871846	0.0831458292392086	0.203168071906898
Pos:743.5501@21.51	743.5501	21.51		4377711.58	4224949.142	4667818.649	4437265.408	4033978.818	3967223.18	3836150.492	4488494.997	0.11882651711185	0.0834336774052217	0.203168071906898
Pos:715.519@24.07	715.519	24.07		19275597.18	9261710.896	24321805.81	26613657.43	33997271.17	30600128.1	27875101.69	29700797.95	-0.724473020036887	0.0841976067433015	0.203530420126469
Pos:686.1999@31.42	686.1999	31.42		11661993.91	19361804.98	11169433.9	13138503.27	10277852.86	10945438.01	10250957.92	10097927.49	0.377174595460119	0.0842132917063159	0.203530420126469
Pos:845.6945@38.08	845.6945	38.08		624589.3295	1108282.616	704400.7886	631998.637	575770.2846	571135.6694	560971.328	545793.9966	0.403467356634125	0.0848106224160226	0.203736810511808
Pos:833.5950@24.70	833.595	24.7		1531278.391	1492583.626	1994816.347	1276582.135	834013.4558	917584.2598	889152.5751	1730190.787	0.57640037497186	0.0849301391939136	0.203736810511808
Pos:783.5801@24.53	783.5801	24.53		32684330.8	33604746.69	34276443.87	38001987.25	41421466.28	45049688.63	44821517.32	103789428.2	-0.650279588015287	0.0857182981004259	0.204865922067336
Pos:1243.5826@1.86	1243.5826	1.86		1613752.739	1996106.492	1738719.945	1722617.835	1548470.563	1581690.601	1616181.14	1151581.344	0.270429971222079	0.0864264019296575	0.205796075836405
Pos:785.2401@35.30	785.2401	35.3		517595.4115	1208234.318	626770.4694	790954.1702	497667.0418	497237.2231	513959.7083	545782.7273	0.53977183880697	0.0880460359970971	0.208881920151023
Pos:1183.8219@22.93	1183.8219	22.93		680666.1821	213152.6928	841193.2233	814680.8692	1239597.064	1215138.152	1084275.573	913889.4548	-0.977005009333818	0.0886942618446977	0.209649013794367
Pos:1091.7602@23.38	1091.7602	23.38		319641.0304	227419.6559	340032.432	304695.8073	358531.6368	406166.4924	392662.6947	312593.8624	-0.311725019934207	0.08910843716916	0.209859295786521
Pos:1396.9356@19.04	1396.9356	19.04		171010.6859	231470.4409	133239.1814	115283.1017	108650.1159	120782.1085	120769.3	108646.234	0.455031373383867	0.0894579323549186	0.209916274169997
Pos:920.7278@57.97	920.7278	57.97		5238885.841	5744539.428	7166526.597	4726193.031	7361675.201	7018026.981	6122877.915	7047491.892	-0.282253889740186	0.0909747459560018	0.210926093876152
Pos:803.6447@35.28	803.6447	35.28		348165.714	624732.1551	362704.7949	345642.7784	311265.046	317902.8592	318538.5825	241024.3135	0.46092828635885	0.0911462946303927	0.210926093876152
Pos:691.6638@36.78	691.6638	36.78		136933.8395	120671.708	193024.7479	180213.3605	185212.8966	209833.9415	193858.1104	191445.4933	-0.331827281453517	0.0912714852109364	0.210926093876152
Pos:799.6114@29.33	799.6114	29.33		2298148.756	1601786.314	2043584.883	3268542.299	3610040.902	2797393.743	2684504.637	3424407.327	-0.479176327779802	0.0914953320326898	0.210926093876152
Pos:1115.7606@22.92	1115.7606	22.92		342604.1102	169325.9111	368076.3448	376503.1973	454712.513	473772.3259	453804.5538	394313.1869	-0.565387327770864	0.0915226094956349	0.210926093876152
Pos:1589.1369@24.02	1589.1369	24.02		709275.6373	266161.9714	773327.91	378376.1935	277395.1457	257038.4932	202366.2077	382332.5578	0.830957255991706	0.0918525599506701	0.210933176055941
Pos:418.3156@22.45	418.3156	22.45		577801.0219	332132.9737	663803.8443	598166.7458	728577.5677	855320.1033	732315.1609	633984.2344	-0.481205061792617	0.0932049899811198	0.213130857843906
Pos:807.5784@27.47	807.5784	27.47		6740113.451	3840032.036	5546808.273	6814920.448	7204586.633	7178800.198	6881053.142	8489060.062	-0.406661678139726	0.0938863553525477	0.213130857843906
Pos:1229.6016@4.19	1229.6016	4.19		93661975.14	98466945.77	106970960.5	78817953.39	74710979.9	71976988.03	89968379.37	83517957.21	0.236103519522969	0.0940153898413827	0.213130857843906
Pos:1597.0946@27.49	1597.0946	27.49		1163828.284	454014.1458	1042109.059	1075167.628	1330789.67	1374997.06	1262527.237	1517529.52	-0.641498740110726	0.0945026207586393	0.213130857843906
Pos:849.5992@22.23	849.5992	22.23		762888.3551	286584.4271	840959.0922	508295.8786	1004537.121	1000327.445	948761.3572	741511.3887	-0.72980929514636	0.0945734449828125	0.213130857843906
Pos:823.6115@28.82	823.6115	28.82		1994353.091	1212728.531	1972036.218	2556510.723	3062002.421	2679753.494	2370869.899	2365930.54	-0.479090078930062	0.0949502465066187	0.213130857843906
Pos:574.5017@24.08	574.5017	24.08		504120.502	227277.0639	623506.5006	676018.6751	882721.6832	765995.1135	699446.1553	761331.0973	-0.724585600665911	0.0951215401641857	0.213130857843906
Pos:373.2960@9.12	373.296	9.12		199191.3939	350592.1979	237854.2442	204009.5645	168431.9605	174377.5081	206558.0687	187840.0918	0.393057860946892	0.0961821664842141	0.213365103265471
Pos:649.4732@15.43	649.4732	15.43		844695.9278	1438074.523	900497.5712	875818.3447	770056.4622	782833.8229	772469.7913	766733.2973	0.355994753558822	0.0967360442144646	0.213365103265471
Pos:793.5650@21.77	793.565	21.77		1032800.503	1184348.3	1261649.003	958633.6975	1206864.03	1589370.126	1165240.118	1967626.595	-0.392946207089434	0.0968266431589467	0.213365103265471
Pos:1298.5320@4.69	1298.532	4.69		670669.2906	791631.1061	551336.7508	783753.8029	497311.0728	556916.7014	602190.3398	629948.8645	0.281674938665692	0.0969175069822206	0.213365103265471
Pos:885.5029@22.23	885.5029	22.23		754451.891	465607.9123	725946.9578	511041.685	864923.9658	840976.3523	816940.7258	650542.1366	-0.392165715153974	0.0971031861837607	0.213365103265471
Pos:829.5624@23.60	829.5624	23.6		15153232.16	5449932.425	18234025.24	9572528.067	18971709.24	20019335.04	16750773.38	19196413.27	-0.770691858849878	0.0972099620329994	0.213365103265471
Pos:977.5523@22.23	977.5523	22.23		465213.7201	184803.121	497329.2589	204347.2217	569550.8503	560369.9395	493755.4949	454403.9701	-0.758717439190109	0.0976018087287365	0.213498976381603
Pos:901.4851@23.55	901.4851	23.55		322357.3207	217679.7085	281456.9757	317031.1092	235357.3284	233653.0287	250580.8389	171042.1799	0.352389434154568	0.0981969685550265	0.214075179558319
Pos:1173.7988@22.93	1173.7988	22.93		112582.7599	80505.05209	152252.8717	176727.7983	164432.8486	210939.8325	175886.3525	166983.7568	-0.515636456882005	0.0988965952464191	0.214874479688009
Pos:805.5651@22.23	805.5651	22.23		369144847.2	324880952.3	382361734.1	302132751.2	411412625.3	404563924.3	399687936.8	349229766.8	-0.186446349475905	0.10038149611871	0.216381359012411
Pos:1075.7190@22.94	1075.719	22.94		219905.8228	101737.5701	230123.1172	246580.4731	288549.3511	307489.1364	280484.957	260010.4352	-0.587410907295084	0.100934767158248	0.216381359012411
Pos:554.2940@8.22	554.294	8.22		164746.5396	139342.1803	141371.5721	157836.1894	114992.6192	141064.7327	145438.9408	129491.0724	0.186408858031805	0.101098454231142	0.216381359012411
Pos:294.1028@1.87	294.1028	1.87		1284740.297	1793889.123	1369777.692	1475319.386	1246458.091	1326537.556	1297883.057	1217108.988	0.208604475658879	0.101770626608523	0.216381359012411
Pos:757.5672@27.54	757.5672	27.54		338687.3054	178106.6627	326167.5807	209026.5622	319630.3564	362445.0125	343815.7587	364347.579	-0.454780641817614	0.101950402140612	0.216381359012411
Pos:621.4074@11.29	621.4074	11.29		125391.6215	120938.5273	83147.03637	199938.6846	217907.3141	161282.724	164676.5536	192724.3395	-0.536367806515339	0.102649429012738	0.216381359012411
Pos:297.2742@11.94	297.2742	11.94		547255.651	328698.0885	561129.6676	513565.7308	342934.2421	415792.9139	329934.7321	147636.9951	0.724957267290496	0.10288164230034	0.216381359012411
Pos:667.6155@23.90	667.6155	23.9		271403.0638	320057.3571	365961.7936	219761.4716	288429.4704	216941.8578	187435.3413	189897.8687	0.412313814687899	0.102985670541635	0.216381359012411
Pos:1439.0824@30.28	1439.0824	30.28		128133.4822	215011.1284	169276.3719	109194.1625	104932.0737	118046.3465	121799.3194	101408.8125	0.433709243334068	0.102992544601401	0.216381359012411
Pos:783.5808@25.32	783.5808	25.32		1822300.664	813758.938	1556955.831	2457477.786	2936033.858	2742134.572	1997154.411	2382540.529	-0.688818455318687	0.103028458671665	0.216381359012411
Pos:829.6330@27.28	829.633	27.28		338956.2778	77970.86564	280232.2248	384329.3337	528464.263	390528.2335	446320.6711	557381.1311	-1.04322633740533	0.103278664507585	0.216381359012411
Pos:545.3607@9.21	545.3607	9.21		126416.5046	89748.16224	146223.1643	187563.6283	40988.04873	90886.08485	69365.04291	131449.6086	0.798873503853625	0.104368903356545	0.217957886479267
Pos:773.5582@19.50	773.5582	19.5		574369.3705	180809.5036	609955.5194	544059.8215	308609.8884	255694.496	240593.5577	132110.0172	0.945093846290924	0.10513854109214	0.218844633075603
Pos:479.2917@5.66	479.2917	5.66		228903.5446	467761.639	188444.0917	279303.2329	193057.405	206418.5174	181859.734	169740.6797	0.548930348275092	0.105749747250519	0.218844633075603
Pos:317.2656@10.03	317.2656	10.03		397221.6131	394234.0093	434756.0259	339828.3379	289434.3241	216743.5188	376298.4599	353315.0694	0.36798775098988	0.106038320671471	0.218844633075603
Pos:1479.0175@23.64	1479.0175	23.64		563058.4213	181975.3876	748023.7766	677841.4933	1001102.479	905047.6047	670122.1906	1214896.525	-0.956909279794341	0.106605653901668	0.218844633075603
Pos:965.5593@26.02	965.5593	26.02		185415.8983	90324.30128	147501.8751	144229.8887	182899.0019	191982.3447	194741.1403	167886.5659	-0.422002706386953	0.107261297502708	0.218844633075603
Pos:1250.5515@2.84	1250.5515	2.84		17821590.26	20694438.95	15906232.97	18883981.34	16238480.9	16059372.89	16886777.31	16445861.72	0.153293379210523	0.10727244373944	0.218844633075603
Pos:2157.0389@1.88	2157.0389	1.88		265240.1395	334321.1945	282892.812	296700.5723	245970.5485	278351.3469	280598.2038	229500.7315	0.18884999829035	0.107420841260829	0.218844633075603
Pos:685.1806@20.22	685.1806	20.22		558604.6781	521272.1096	259273.6982	246911.3507	244273.0308	251486.7078	239695.3713	240617.4444	0.59885332970238	0.107612913543657	0.218844633075603
Pos:755.5502@21.01	755.5502	21.01		4518485.567	4740437.288	4075951.689	6854919.059	3795476.634	3459281.332	4049421.609	4403647.439	0.338491949984391	0.107845759502573	0.218844633075603
Pos:594.3829@5.37	594.3829	5.37		4880199.82	4566559.676	5175292.795	4587391.464	4364024.903	4459340.62	4620205.014	4604180.446	0.0884928587048212	0.108295698009057	0.219068769554091
Pos:1096.8301@14.27	1096.8301	14.27		89866.05604	78846.95708	254991.2977	98823.15931	44438.20305	85650.99533	66217.64703	72849.41016	0.820413280519246	0.10865766819591	0.21911411226675
Pos:1005.6466@22.93	1005.6466	22.93		113516.1907	32610.95794	146076.9745	161058.0658	194038.0035	215867.3702	177009.5119	189488.299	-1.00294589209827	0.110636613325348	0.222409732604038
Pos:635.2963@1.86	635.2963	1.86		270642.9417	318413.4526	222216.5043	237879.8877	254683.3955	220641.2683	198367.6216	190280.6667	0.275694554445706	0.111455415304809	0.223074089140236
Pos:831.5794@22.86	831.5794	22.86		60167282.25	49798045.18	64961178.67	41485328.81	65207436.12	68020208.17	62095163.4	62972189.06	-0.275737076319866	0.111658477938442	0.223074089140236
Pos:742.4635@19.05	742.4635	19.05		302881.2047	490917.4206	331766.8113	290719.1806	243776.5889	293906.5243	257770.0132	296955.0561	0.346695559931971	0.112550406453966	0.224162006131518
Pos:753.5342@25.56	753.5342	25.56		2551228.455	2328669.022	2833404.657	2515292.839	2444659.618	2337361.819	2149125.045	2393656.245	0.131620158601582	0.113423176695287	0.225205188909193
Pos:669.6089@36.78	669.6089	36.78		2134288.518	1658294.317	2453344.312	2121664.976	2357326.606	2436309.582	2380089.729	2474510.504	-0.219151593034354	0.114037652593359	0.225730693631876
Pos:279.2634@10.20	279.2634	10.2		1620470.601	1250531.852	1687037.425	1647157.834	1285547.52	1293344.892	1312298.315	1466495.235	0.203866837702786	0.114435949731431	0.225826379970915
Pos:578.5336@36.92	578.5336	36.92		310995.9492	398112.4371	274905.5202	221897.5266	161649.8394	129978.1195	276426.0491	259081.7986	0.581864775055864	0.116391265170192	0.227641033798804
Pos:853.6308@26.81	853.6308	26.81		462021.318	168895.4182	458048.8118	523453.703	709599.7619	655430.4804	651736.5899	473347.4341	-0.734745971288357	0.116557123320544	0.227641033798804
Pos:843.6548@27.28	843.6548	27.28		151070.7596	17862.14649	103151.9148	153996.2049	193800.9358	194752.244	207588.2563	236668.3963	-1.35873504360974	0.116652340004817	0.227641033798804
Pos:415.3383@11.62	415.3383	11.62		223390.342	298365.122	187960.4712	205228.617	153342.1342	192938.3088	200663.175	184422.2828	0.307906065915801	0.116766589567394	0.227641033798804
Pos:833.5916@27.60	833.5916	27.6		1307859.682	704367.6257	1131533.558	1037129.401	667984.6817	618268.853	547378.415	1098420.647	0.530562323528605	0.118856801113385	0.230284727652422
Pos:1545.0644@22.92	1545.0644	22.92		5677211.542	1132266.173	7338426.21	6829664.541	11656848.73	11117902.23	9110500.015	7418240.98	-1.19121123169865	0.119531402063158	0.230284727652422
Pos:785.5959@27.28	785.5959	27.28		243856646.8	219377750.9	215118837.3	288913009.5	283760466.7	252772425.3	267327554.6	316117801.7	-0.216590996186677	0.119564730808062	0.230284727652422
Pos:1116.4957@1.92	1116.4957	1.92		103001.0634	289143.9034	107693.8119	106746.6733	59005.1478	114996.5967	81475.13449	77623.06053	0.749020132075624	0.119814873590967	0.230284727652422
Pos:677.5041@18.19	677.5041	18.19		150832149.6	296896980.7	150164578.8	152533352.1	128284458.8	129080386.8	135150253.5	134336046.7	0.442637190078973	0.119906980579367	0.230284727652422
Pos:525.2958@8.23	525.2958	8.23		361272.5395	303211.5875	358633.8475	397256.6193	332186.994	318852.7202	271158.0954	175607.3762	0.407405483771154	0.120663126071964	0.230632683301656
Pos:632.1628@13.29	632.1628	13.29		144191.9294	177919.1057	110724.8717	142097.7496	91228.53089	122645.481	131065.5185	111484.486	0.325973170158781	0.120802968107431	0.230632683301656
Pos:897.6045@36.22	897.6045	36.22		197333.7528	379435.2018	204356.2731	217058.0061	181774.874	174884.7489	191455.636	178587.8477	0.402864279363377	0.121821757214742	0.231891648868227
Pos:1883.2619@36.23	1883.2619	36.23		105901.4783	143784.7032	114927.4562	77020.90962	54731.05803	103015.7577	82927.14245	76793.30172	0.477103285177701	0.12270789797486	0.232333402398076
Pos:486.1656@1.88	486.1656	1.88		1301791.525	1716698.475	1384299.09	1466488.29	1266991.395	1324581.44	1340479.353	1305444.532	0.15685572325557	0.122773909209	0.232333402398076
Pos:904.4667@1.87	904.4667	1.87		990760.8553	1303641.295	1045681.097	1065772.157	999575.2436	968434.639	1000548.962	961632.0881	0.15700883624646	0.124410087272105	0.233504562418968
Pos:791.5479@26.74	791.5479	26.74		43343260.63	20982257.05	41098501.42	49161384.35	31794591.36	25348361.95	25662290.11	17206853.43	0.592070446456071	0.124572887853922	0.233504562418968
Pos:817.6588@36.22	817.6588	36.22		148803473	317858298.3	158700544.7	158361543.3	133031517.6	135256763.3	136944732.5	133649898.9	0.462949930109198	0.124781741834655	0.233504562418968
Pos:345.2662@6.89	345.2662	6.89		1074185.453	1146466.581	903640.6941	1196178.125	881326.0137	1037664.036	554396.1436	903020.2755	0.384946062890668	0.124893728486127	0.233504562418968
Pos:861.6988@36.23	861.6988	36.23		229962.3042	436229.6274	262097.9652	210409.376	221568.5816	205126.3563	206782.5122	174820.143	0.437884624079911	0.125308349159111	0.233504562418968
Pos:703.5191@18.85	703.5191	18.85		536697.4903	66481.17221	626217.9678	1033770.823	137638.16	69623.09107	114377.9715	209954.3381	1.66230828751464	0.125563929453061	0.233504562418968
Pos:859.6946@38.89	859.6946	38.89		94874.26256	211583.898	200489.5079	177515.6352	137815.5513	132198.1323	88040.99552	96221.16289	0.552669339574922	0.12722172810503	0.23590763332693
Pos:1289.5508@36.22	1289.5508	36.22		165981.1501	245719.5511	129573.6701	152063.665	108344.2381	123502.3208	144402.3094	142262.2005	0.386918333358055	0.127809377013178	0.236318237072083
Pos:317.2615@7.65	317.2615	7.65		689686.3498	1326772.555	655419.4875	728855.4749	415933.0957	593107.0199	786433.4822	183297.7259	0.904920839471257	0.128567198894284	0.236771492278169
Pos:1246.7515@12.34	1246.7515	12.34		296803.5511	469153.719	278816.6506	210149.4613	217683.0473	208387.9714	236103.825	231966.7943	0.428865188962584	0.128788350437051	0.236771492278169
Pos:642.5260@35.69	642.526	35.69		288684.6658	333700.1101	272344.4665	302775.0737	381444.7839	326725.9708	291051.8841	431132.5294	-0.244309378471335	0.129252679743668	0.236950069050973
Pos:740.4378@7.03	740.4378	7.03		450990.2396	383767.308	406055.2181	422664.1046	393520.3897	378964.5961	404548.2342	378071.0115	0.0952612819198629	0.129992638503665	0.237103125802689
Pos:1657.2947@36.22	1657.2947	36.22		1496182.302	3295432.258	2034442.039	1402860.156	1466782.164	1341983.221	1386690.639	1299183.623	0.497121370842888	0.130130794801914	0.237103125802689
Pos:840.5075@23.35	840.5075	23.35		300363.9814	340418.2802	350148.8528	259486.6208	376790.4582	393753.5731	373738.9172	308681.7037	-0.22038934287145	0.130438466789806	0.237103125802689
Pos:162.0561@1.88	162.0561	1.88		2494896.298	3378931.82	2636205.795	2842505.159	2522210.458	2549245.145	2489814.566	2481200.97	0.167334346711369	0.130853068048783	0.237188625825994
Pos:629.6168@36.78	629.6168	36.78		243655.082	182378.8375	329947.9668	266214.0223	309990.1116	316073.379	303541.579	309697.6694	-0.309658165457416	0.131883605473493	0.237964062202117
Pos:1132.5024@1.93	1132.5024	1.93		145950.1952	248193.462	136221.5621	164977.6254	121118.0309	152320.2521	133833.8624	119620.0196	0.365685808385038	0.132018396499026	0.237964062202117
Pos:129.1522@0.57	129.1522	0.57		728596.9405	1960607.285	1058299.504	893874.8462	658422.4057	858651.1979	748315.6994	686051.342	0.55476233061445	0.133038214682606	0.238392079395751
Pos:557.3479@0.96	557.3479	0.96		90869.6487	61302.58942	109437.7826	48718.58172	259021.7649	79398.77184	290321.6216	80518.70604	-1.0041911421415	0.13339834132	0.238392079395751
Pos:863.6167@22.24	863.6167	22.24		279555.7204	100384.8814	348357.7565	181557.8811	375481.5611	363713.1181	367483.6486	260330.8395	-0.719973048160581	0.133538450894978	0.238392079395751
Pos:1218.5619@7.03	1218.5619	7.03		13088468.35	14010964.95	11666121.16	12513999.77	11931426.98	11536680.32	12300932	11927034.56	0.101680695518747	0.133733572155451	0.238392079395751
Pos:747.5810@27.50	747.581	27.5		393029.2323	381565.9908	419022.5462	428300.2119	403406.7531	309178.009	399683.1432	317225.4492	0.191795321589416	0.134411470855416	0.238672280052945
Pos:1599.0431@22.95	1599.0431	22.95		313997.0763	54748.74051	354125.3243	257755.5808	525201.5432	478285.1653	421866.795	326218.1203	-1.1153635424436	0.134630487524259	0.238672280052945
Pos:416.3368@7.03	416.3368	7.03		2160566.485	2111361.528	2700403.493	2290528.068	2040682.052	2049009.838	2138423.749	2131000.681	0.141595334670623	0.135327089453384	0.239249932564322
Pos:1609.1040@23.41	1609.104	23.41		1330555.554	593257.4811	1439538.445	1210400.114	1518763.548	1778143.437	1259484.154	1856874.513	-0.549782222268542	0.136738333712829	0.241084419956915
Pos:815.6449@34.10	815.6449	34.1		733231.0774	480639.5569	665028.4809	877726.3123	937617.4339	831091.8685	768577.5713	853595.7745	-0.328335164879032	0.137325005917554	0.241459062071908
Pos:276.1670@0.61	276.167	0.61		1805305.771	2065017.075	1769033.278	1317386.034	1606433.176	1564711.016	1291857.147	1082478.439	0.326373558450405	0.137787807784982	0.241614458271971
Pos:920.7706@46.51	920.7706	46.51		360645.9972	233267.308	402680.472	268851.5038	411947.7154	441533.6466	352896.4125	361353.1375	-0.337156553447629	0.139941716845026	0.244348790253402
Pos:833.5944@26.02	833.5944	26.02		109997783.2	75687118.02	101531465.2	94192450.99	126442365.6	111945186.6	117232840.1	95037318.8	-0.246502715866169	0.140104463082066	0.244348790253402
Pos:278.1660@13.90	278.166	13.9		463126.6629	375293.659	300139.6852	247663.5628	205338.2919	231156.1767	219339.9978	356159.7865	0.450219573828285	0.141314069134455	0.245492119603304
Pos:465.3728@10.55	465.3728	10.55		333747.1662	555628.0445	387267.8913	454462.6788	383181.1637	303492.3336	332229.5909	370859.3409	0.29690733003713	0.14152088910758	0.245492119603304
Pos:1185.7948@22.93	1185.7948	22.93		634755.9065	204588.5998	772849.7057	783037.66	1051502.575	965782.4352	891980.566	783514.7098	-0.793713522783858	0.143083698851605	0.247537655847166
Pos:1157.4791@5.84	1157.4791	5.84		111207.7798	245923.8561	116321.8948	164474.3595	110069.9155	118765.3481	112085.5695	101604.0779	0.453340438937261	0.143749731750963	0.248024959788293
Pos:435.3428@13.90	435.3428	13.9		6209080.514	4860491.166	3894331.82	3823315.761	3237826.96	3288396.148	3059970.224	4868858.05	0.375542717675639	0.145717534004666	0.249642537815306
Pos:1251.5520@2.85	1251.552	2.85		8959167.748	10717942.69	8040064.306	9363941.858	8274842.218	8231356.671	8472065.689	8396838.591	0.144305443469931	0.1457844786481	0.249642537815306
Pos:1033.6729@22.93	1033.6729	22.93		157094.659	39225.71842	154648.8179	167625.0539	213671.386	258676.3807	185946.7457	174447.7634	-0.872121785469414	0.146044914034019	0.249642537815306
Pos:695.6466@27.48	695.6466	27.48		148216.0653	239609.7317	326420.7894	155591.9756	189399.3925	151693.0045	111499.8202	130750.2682	0.526611847165786	0.146234701031205	0.249642537815306
Pos:767.5479@19.75	767.5479	19.75		248420.2343	251205.5829	267874.4659	254410.8342	271695.8009	263738.1061	256905.4198	307091.505	-0.102658959512739	0.147654313283598	0.251400927326986
Pos:1376.9856@18.19	1376.9856	18.19		431489.471	706138.6178	456528.313	329776.5836	342162.6533	351524.6575	375972.7717	353463.9905	0.380242612676681	0.148375123165628	0.251706762737962
Pos:2497.9239@36.22	2497.9239	36.22		144226.3581	311755.7993	224544.3887	98294.64212	121511.7668	117439.3019	117732.1767	110331.0509	0.605144434166228	0.148780071394273	0.251706762737962
Pos:148.0187@13.90	148.0187	13.9		1403788.27	1183793.582	809050.1619	814192.9995	752760.9361	677875.4903	577883.5129	1063201.504	0.450966281999218	0.149202074923703	0.251706762737962
Pos:1241.5751@1.86	1241.5751	1.86		711919.8939	924984.2104	696721.4728	758895.2574	692988.7984	702179.3137	672910.4764	691252.0248	0.155332137678366	0.149470318085953	0.251706762737962
Pos:390.2860@13.90	390.286	13.9		16199326.69	11603598.34	8773504.203	9200413.03	6680611.498	6743526.71	6439901.093	12671777.52	0.511286281649892	0.149784254196931	0.251706762737962
Pos:723.5227@25.28	723.5227	25.28		500729.114	171873.6941	617066.9323	547910.1465	974740.985	673177.6975	711370.9837	520656.0776	-0.765548431276796	0.150678279514455	0.252551452329015
Pos:511.5034@15.45	511.5034	15.45		408201.6514	731786.3761	353888.7057	466415.4578	341568.904	352243.4594	399505.5333	360249.4423	0.377413664333681	0.15489602839038	0.258421425595707
Pos:331.2812@10.93	331.2812	10.93		378804.4413	384749.9447	246854.1133	189774.1657	209285.4456	193849.018	164725.3162	274009.3252	0.474655989559013	0.155321415399379	0.258421425595707
Pos:719.5861@27.77	719.5861	27.77		462056.148	401231.0256	579760.3914	547224.5905	898201.1231	557734.9533	718468.8936	473526.1968	-0.383724243241287	0.155381853032024	0.258421425595707
Pos:1019.6619@22.93	1019.6619	22.93		158428.352	55302.6885	192500.6047	156024.4772	187877.4726	244395.2425	215165.3803	176092.0238	-0.681224101675869	0.156322235124359	0.259317067596098
Pos:440.2991@22.33	440.2991	22.33		189153.0456	92041.56457	111500.9877	207067.9406	189120.6606	249622.9293	175425.4649	191712.2479	-0.495446505503825	0.157293201373669	0.26015130625867
Pos:354.0715@27.47	354.0715	27.47		646329.2499	1156577.276	533616.0306	713328.9039	598734.4934	482992.7449	534555.9032	602944.45	0.402536163114777	0.157631432077925	0.26015130625867
Pos:934.4774@2.84	934.4774	2.84		404421.4525	352874.9252	387005.4966	421521.9599	351419.0292	354133.0814	378459.2669	375534.4011	0.0991028135119165	0.158843171895454	0.261482381016028
Pos:610.3775@2.84	610.3775	2.84		1888275.86	1737941.732	1766103.197	2091272.214	1728316.679	1694890.67	1721329.302	1808963.281	0.102538430682034	0.159898765147631	0.26150945019328
Pos:371.1003@11.80	371.1003	11.8		167976.1161	257810.5757	155400.0976	167334.1799	134893.6682	151745.7427	157325.2051	160269.4883	0.281389710764657	0.159906355778998	0.26150945019328
Pos:875.4709@22.91	875.4709	22.91		680207.0344	518203.1506	646926.4255	760389.0624	599933.4725	593137.8915	545312.1496	495777.3332	0.212471614889646	0.160075378021928	0.26150945019328
Pos:888.5058@22.23	888.5058	22.23		163181.6039	107116.4127	171773.1583	130657.9866	168603.564	171178.8319	168103.4131	162533.5213	-0.2518169364497	0.16104832492937	0.262030357497654
Pos:438.3786@12.33	438.3786	12.33		583035.3717	984687.1532	591053.3684	533823.1179	516892.8984	506384.9089	513430.0824	550536.8396	0.322948077392306	0.161715414741535	0.262030357497654
Pos:759.5822@27.54	759.5822	27.54		321733.056	67300.57947	292268.8914	206813.9599	293667.7185	393092.2675	329143.733	351871.5414	-0.838158595765724	0.161808838804727	0.262030357497654
Pos:934.5433@22.44	934.5433	22.44		550574.2038	248759.8978	380797.4911	517792.5685	662428.4219	429055.0641	638775.2844	555282.0559	-0.475091868909171	0.162129247062754	0.262030357497654
Pos:911.5259@0.54	911.5259	0.54		43256.15085	39596.47301	19854.32087	36281.78859	189257.5051	44700.63352	47762.28429	40169.64844	-0.929393935580436	0.163837972096788	0.262030357497654
Pos:618.2061@1.88	618.2061	1.88		2245630.469	3011284.393	2381110.095	2586693.524	2253238.109	2319374.289	2305561.336	2304037.622	0.146306304147778	0.164083885282228	0.262030357497654
Pos:738.4687@19.04	738.4687	19.04		1368346.965	2349295.605	1352375.419	1291155.906	1224905.558	1251561.986	1246863.524	1195733.529	0.324055379152878	0.164485957923786	0.262030357497654
Pos:905.8316@38.15	905.8316	38.15		111167.0488	165460.8339	128493.0125	180339.3594	103673.4363	93266.74581	164324.2248	80321.08769	0.434936580939976	0.164766078162824	0.262030357497654
Pos:716.4647@19.04	716.4647	19.04		2237905.451	3853267.326	2292857.463	2083383.192	2006031.077	1952626.792	2071961.958	2068120.855	0.323807013386959	0.164945724097534	0.262030357497654
Pos:1303.5070@2.80	1303.507	2.8		280262.8678	365379.3759	213281.993	263187.2412	230748.6417	252660.9484	233477.2951	140544.2104	0.396799099591931	0.164947495206267	0.262030357497654
Pos:772.4272@1.87	772.4272	1.87		1822597.291	2416830.664	1829476.848	1977170.997	1748620.91	1770007.171	1804465.217	1862520.186	0.153795218167311	0.165779245096334	0.262030357497654
Pos:838.6494@46.42	838.6494	46.42		508761.4326	130596.1173	923924.7135	1023862.275	399007.1284	239277.1793	151436.1511	159236.4898	1.19271210457241	0.165911575836346	0.262030357497654
Pos:1047.6932@22.94	1047.6932	22.94		154164.4986	47015.44797	179675.0904	209844.1187	237796.0695	251846.9436	208065.0697	194052.1341	-0.786341347000855	0.166675323826865	0.262030357497654
Pos:278.1726@0.61	278.1726	0.61		1839322.925	2264164.137	1925386.315	1298963.333	1720599.157	1604723.004	1296714.504	1069709.385	0.36083671994323	0.166825892706552	0.262030357497654
Pos:610.3773@1.87	610.3773	1.87		5140744.628	7246816.819	5621692.862	5794133.786	5178083.896	5259625.117	5302248.272	5302613.787	0.166059048035147	0.166879983075217	0.262030357497654
Pos:640.5091@32.86	640.5091	32.86		633269.8902	644019.1197	687910.2317	715764.9419	564214.7316	620091.8186	429121.1741	689014.456	0.239246167593197	0.166891217946649	0.262030357497654
Pos:456.2734@17.00	456.2734	17		295745.2644	564755.3931	373845.1779	517930.8611	291545.9739	322369.6971	356864.9196	359384.8516	0.355958608655792	0.167892897504924	0.262963248042685
Pos:522.4729@19.04	522.4729	19.04		5639956.092	10085470.35	5893188.581	5622394.861	5247714.233	5244173.488	5169145.408	5439679.632	0.321067889602852	0.169946535461477	0.264273162674752
Pos:966.7119@48.26	966.7119	48.26		1199130.428	723100.1113	2157890.433	837767.1429	1698639.556	1567796.454	1864264.785	1483038.813	-0.557945611136353	0.170440327564262	0.264273162674752
Pos:835.6092@26.45	835.6092	26.45		2377294.136	1569497.742	2005755.615	1902576.281	2035083.935	1509127.652	1586265.843	947698.2469	0.406196528162002	0.170607581246849	0.264273162674752
Pos:681.5755@38.22	681.5755	38.22		191536.1922	193137.0582	199743.0734	208880.1614	194253.1452	201965.8379	248299.0554	231045.1113	-0.136059898228947	0.17079145519	0.264273162674752
Pos:1127.5518@3.29	1127.5518	3.29		1609052.469	1680938.922	1411875.16	1796469.25	1518802.317	1543561.902	1460459.8	1436231.1	0.120086860995252	0.170863407190262	0.264273162674752
Pos:614.5739@36.92	614.5739	36.92		191820.3337	264055.2386	184181.0166	177213.9475	122731.5386	118037.9696	189016.9392	207679.0761	0.384895877261886	0.171186454318268	0.264273162674752
Pos:684.5234@49.76	684.5234	49.76		291319.0901	168436.202	195458.4125	123024.9077	260306.7796	255225.6801	512144.467	191062.6467	-0.615492089194393	0.17193653264073	0.264797626789662
Pos:697.4957@22.16	697.4957	22.16		229888.6448	309196.199	180187.3907	273696.8621	180560.4692	225854.4973	204544.8418	191917.0147	0.28268981259844	0.172468789113103	0.264984927066294
Pos:1547.0768@23.61	1547.0768	23.61		819000.27	189427.7121	1028304.374	758324.7179	1197893.248	1172647.963	956031.0034	985880.2953	-0.863018215891845	0.174469275963376	0.267421801486572
Pos:537.4300@12.10	537.43	12.1		198647.1999	282096.5817	230334.1082	199896.0588	149030.6764	173244.8826	212082.3695	221277.4483	0.272618137775114	0.176530713000195	0.269872620638878
Pos:1625.4714@36.23	1625.4714	36.23		174237.9314	225514.6785	204903.7468	146849.6987	145298.391	176836.211	158638.5177	154687.2611	0.226759198242457	0.176979253258963	0.269872620638878
Pos:387.3105@10.06	387.3105	10.06		200883.5918	348251.658	227773.4929	184368.1746	207665.4286	171903.4798	194350.9224	170132.1112	0.328875056218034	0.177322863456255	0.269872620638878
Pos:448.3270@1.87	448.327	1.87		4120195.101	5864531.111	4302383.597	4613273.421	4070306.608	4079647.555	4328279.115	4094536.872	0.176144892034492	0.178354087662293	0.27080338234993
Pos:328.2714@11.72	328.2714	11.72		1029261.994	733886.8343	1230975.907	655209.4315	607429.6237	726182.5522	885628.6597	438773.5181	0.457388703583552	0.179905751448123	0.271593411883116
Pos:858.6373@37.99	858.6373	37.99		187684.945	139304.0983	181046.5209	212287.8715	158728.4507	175957.9913	129304.352	141830.0842	0.243051710478261	0.180099374115111	0.271593411883116
Pos:806.4338@19.04	806.4338	19.04		283725.4045	537067.6904	298714.4304	283369.3398	266260.8534	272083.6006	262268.4029	263417.2091	0.341441480991935	0.180137052699456	0.271593411883116
Pos:1329.6335@4.85	1329.6335	4.85		494276.16	387915.8945	308871.2736	628130.1074	608876.8469	482316.7134	527528.1736	672268.3569	-0.371321578021123	0.180769663535502	0.271911893808066
Pos:1095.5605@7.65	1095.5605	7.65		810836.657	837363.2718	809493.0444	782637.8193	767904.0437	786113.7733	816546.8596	686533.9531	0.0865243849563703	0.182172884447359	0.273385342595804
Pos:1114.4989@3.31	1114.4989	3.31		2279106.95	2774106.065	2013091.428	2541168.821	2114480.065	2304394.272	2073832.449	2048292.218	0.160996267110007	0.18351618148412	0.273827575185422
Pos:1257.6099@7.03	1257.6099	7.03		735868.5216	808339.1093	727032.8677	736009.1092	674833.8468	730566.6081	751682.3686	699015.3077	0.0742893793907672	0.183556748699805	0.273827575185422
Pos:1132.5029@3.25	1132.5029	3.25		1275700.012	1778096.464	1180653.667	1417982.17	1209589.181	1264953.532	1257868.121	1131375.062	0.200597111287082	0.183893072024461	0.273827575185422
Pos:650.5312@26.74	650.5312	26.74		631722.0878	293478.1811	597233.8452	672299.999	467824.9925	406977.6607	382618.5373	235512.6834	0.529328566443357	0.184164943023589	0.273827575185422
Pos:669.4659@18.53	669.4659	18.53		234659.6707	358935.2568	217956.1388	220985.4224	203807.7851	225439.7047	206180.4755	207992.6464	0.260472891818224	0.185324213199096	0.274917797047252
Pos:836.6335@43.49	836.6335	43.49		356124.0741	69285.92612	528193.6378	926437.7591	204737.9725	105281.1611	110318.7314	159402.1407	1.24835009934707	0.1859196321323	0.275168495489161
Pos:1075.5348@7.20	1075.5348	7.2		250779.8949	199727.8637	237413.1337	236991.601	215002.626	209101.2146	197403.4418	226133.325	0.12245412536189	0.18670131215143	0.275693089597916
Pos:401.3403@13.17	401.3403	13.17		559743.3369	801436.5077	672626.3982	494272.8395	363738.5209	368774.0514	727695.725	484858.4209	0.413982243090444	0.189186955724692	0.277590208088485
Pos:481.3629@10.00	481.3629	10		228569.7756	130846.8484	226335.4567	313326.3181	364672.0698	293619.0875	283851.6675	232656.0378	-0.43430973152459	0.189362949324572	0.277590208088485
Pos:792.6073@39.41	792.6073	39.41		183637.7939	120551.3085	341224.9171	308548.4636	138961.7434	167633.5419	140233.0463	165509.9946	0.526996779037605	0.189855597727959	0.277590208088485
Pos:537.3865@11.78	537.3865	11.78		1233260.863	2078050.735	1228603.839	1241776.057	1132054.827	1132072.582	1168268.236	1203540.133	0.279391897947021	0.189886024679503	0.277590208088485
Pos:711.6400@39.80	711.64	39.8		122708.8678	160756.916	214867.5177	170755.5229	140793.4673	277084.3006	203642.6329	363877.3822	-0.499474352065117	0.190247738689641	0.277590208088485
Pos:1244.5611@7.03	1244.5611	7.03		768451.8387	924135.6286	673550.1088	750570.6075	693589.6631	734058.506	709698.8545	659987.4052	0.147552399408291	0.190790000030445	0.277590208088485
Pos:430.3157@1.88	430.3157	1.88		464558.3624	743526.3685	475302.5401	487540.9341	440433.9377	453626.5957	461108.9348	447925.9377	0.238953632033561	0.191384890383691	0.277590208088485
Pos:380.2991@13.17	380.2991	13.17		2578892.466	4120005.419	2528906.876	2337679.472	1897560.131	1653068.265	2983767.647	2305678.234	0.385342650164845	0.191730488796194	0.277590208088485
Pos:1127.5498@1.91	1127.5498	1.91		258024.3425	443213.8691	279551.4186	328546.8068	259751.844	298275.7105	246799.4536	261712.6789	0.267404820649054	0.192132341502526	0.277590208088485
Pos:743.5847@25.56	743.5847	25.56		556747.856	450478.9883	656333.6588	615427.0192	883244.0041	624730.3578	658258.836	577465.5602	-0.262483614752994	0.192694013849938	0.277590208088485
Pos:578.5340@30.27	578.534	30.27		267975.5878	495208.9113	268569.0347	259059.4265	250414.9116	253859.8715	248791.6423	231300.9624	0.333913196443998	0.192717968633027	0.277590208088485
Pos:345.2532@1.91	345.2532	1.91		125693.0775	380966.4307	217533.7448	192468.1991	100894.3285	152940.4143	136103.7902	198464.0275	0.566507209380177	0.193424035197609	0.277909032308185
Pos:1302.5219@2.78	1302.5219	2.78		289294.0818	507441.4314	465861.7643	390172.6536	380317.2758	314162.9902	194181.1896	362197.906	0.416723587635766	0.193800649678607	0.277909032308185
Pos:609.6183@32.14	609.6183	32.14		1453079.212	2868644.079	1369632.965	1495404.725	1179273.744	1418136.004	1314392.856	1372506.536	0.375175886800314	0.19461773847934	0.27811621831969
Pos:477.1783@14.15	477.1783	14.15		335437.6587	557497.0816	319148.0969	330037.848	311930.6454	327873.2781	312336.62	275655.4472	0.290383745263567	0.194896021956135	0.27811621831969
Pos:623.3855@12.34	623.3855	12.34		9342550.17	17600121.82	9215502.774	8638392.942	8348299.027	8231269.376	8670861.063	8284244.17	0.351753295893326	0.195251182257781	0.27811621831969
Pos:1064.8548@38.85	1064.8548	38.85		248727.4149	376346.8548	229052.8183	210838.7673	184498.6105	141810.4788	247857.4772	239957.3852	0.384646458006703	0.195669088153525	0.27811621831969
Pos:392.2658@7.03	392.2658	7.03		1249062.115	1070034.094	1208303.049	1721401.969	1521902.249	1719427.758	1343145.77	1526488.331	-0.237142075121894	0.196990575566074	0.278784243596929
Pos:537.3869@11.45	537.3869	11.45		514697.1625	1044163.483	574102.7832	534971.4985	496333.2307	537261.9086	475995.1483	490525.1436	0.351640513070129	0.197180459802831	0.278784243596929
Pos:720.5723@39.81	720.5723	39.81		209528.9535	303099.2695	132346.0296	260492.0428	163159.7611	198817.8168	73997.49382	172985.4726	0.599640665081469	0.197435151557743	0.278784243596929
Pos:1101.7485@22.93	1101.7485	22.93		363454.8598	128207.7338	409917.5633	392027.7939	446941.7867	495598.6129	425333.0934	404646.9233	-0.586991646571242	0.198202188793423	0.278892602002248
Pos:170.0587@0.55	170.0587	0.55		5307288.306	3848063.07	4975444.115	4108226.474	5128977.955	4566011.966	5101530.427	6236544.966	-0.208958682931287	0.198376275682282	0.278892602002248
Pos:775.5693@21.91	775.5693	21.91		261079.8954	56739.83379	244432.5943	281401.1299	128697.97	103201.6306	92442.28079	86574.18001	0.815225361842185	0.200672858661767	0.281508007507382
Pos:432.3318@5.37	432.3318	5.37		4281494.626	5342007.93	5759772.299	3252343.457	2573053.407	3460208.42	4405959.165	4025541.858	0.360002143450645	0.202159420161913	0.282088610513576
Pos:1118.4986@3.18	1118.4986	3.18		216722.8427	209612.0482	215001.6767	208631.7528	208718.8667	205469.4842	194453.8627	214541.2327	0.0469278807391708	0.202195352847254	0.282088610513576
Pos:370.1028@11.80	370.1028	11.8		343438.517	597154.4676	343795.6999	320782.8645	283410.2008	320404.2698	328004.3612	324240.2688	0.306935314673337	0.202536164348999	0.282088610513576
Pos:448.3263@2.84	448.3263	2.84		1564579.455	1501913.121	1504093.961	1834769.062	1452706.192	1472912.682	1485750.482	1540566.86	0.101250367000454	0.20283532161674	0.282088610513576
Pos:772.4277@2.84	772.4277	2.84		773175.1885	679174.444	731775.6003	886731.0296	686716.3389	675010.2982	704838.5304	741193.8244	0.123176983446509	0.203818147124382	0.282845871117426
Pos:650.1409@31.41	650.1409	31.41		322183.6847	505389.8235	324143.1762	360830.6071	317389.5349	346185.0243	301535.8104	307297.1527	0.225867837824484	0.205146240060183	0.283657397916896
Pos:845.2873@39.02	845.2873	39.02		382917.0441	612442.9392	346783.8238	376683.7823	350157.0742	371963.0379	326086.2653	341285.7505	0.2699006200711	0.205480359675966	0.283657397916896
Pos:558.5168@27.63	558.5168	27.63		3261698.748	6375679.358	3170376.868	4129207.329	3174588.586	3347355.548	3218026.143	3174216.745	0.33163842403861	0.205721660241451	0.283657397916896
Pos:551.1960@16.91	551.196	16.91		387833.5	621517.0427	336596.6022	388381.2208	364998.6768	370672.2344	334505.2714	317048.6836	0.283739203879277	0.206458805453678	0.284066823345219
Pos:606.5652@38.84	606.5652	38.84		424654.5638	565256.436	360856.051	291137.0455	240522.9285	199686.6347	438157.4734	337836.8555	0.456657186657452	0.207466680268774	0.284846211051852
Pos:1289.6033@2.84	1289.6033	2.84		1827714.431	2214755.207	1691912.537	2122709.56	1737976.823	1841407.809	1778718.061	1779596.752	0.130285917082247	0.209131126360894	0.286160383516089
Pos:780.2557@1.86	780.2557	1.86		862749.3435	1238257.693	931392.499	1021433.488	895137.4292	867240.4217	936752.9878	893458.1663	0.16137093039246	0.20931076291632	0.286160383516089
Pos:702.5714@20.72	702.5714	20.72		2471199.425	2207868.801	3187578.522	2516971.631	5060020.233	3673383.714	4418125.375	1917396.483	-0.461705021611038	0.210536872331136	0.287228131702296
Pos:697.2526@35.84	697.2526	35.84		1231354.745	1929116.666	1125915.992	1249179.964	1102389.34	1184647.564	1129237.801	1150297.267	0.24445488549597	0.213105871837369	0.290119567761362
Pos:746.5875@13.18	746.5875	13.18		184893.4533	190542.1138	164481.5588	113534.4364	48362.20146	43919.7551	236692.3576	126535.3816	0.842603031795932	0.214151872927966	0.290332834406481
Pos:1061.7063@22.94	1061.7063	22.94		174788.8028	17598.31364	185713.371	213624.1512	242504.0091	270083.497	242853.9423	214080.818	-1.20059605404443	0.214162367661682	0.290332834406481
Pos:373.3254@13.42	373.3254	13.42		446142.5715	429386.7151	379578.1058	277657.6554	269246.4915	286020.9219	260914.3405	423799.9926	0.311369574487099	0.215125269442074	0.291026807627783
Pos:569.3481@8.00	569.3481	8		223015.957	149442.3351	234734.2586	228284.2473	297251.0865	309455.8929	307563.5947	170910.1156	-0.35923571150988	0.215723241588663	0.291103025538164
Pos:747.5261@24.49	747.5261	24.49		347868.7321	133264.1039	386350.6695	323374.8168	548791.3244	377404.7554	423589.1855	301786.8084	-0.548154077821234	0.216356412112629	0.291103025538164
Pos:771.5806@24.85	771.5806	24.85		2998764.962	2868221.361	3175137.074	3418459.465	2641541.892	2527899.098	2331458.217	3512141.957	0.192946778674011	0.216534952718455	0.291103025538164
Pos:613.7927@1.89	613.7927	1.89		203279.1486	209243.7621	240018.1285	158744.5015	128197.7716	158872.4155	208778.8652	181358.393	0.267859455628655	0.217486338582344	0.291774176980794
Pos:1567.5412@22.93	1567.5412	22.93		265614.0116	15928.56801	293625.8352	301863.1035	483719.674	424578.9332	360463.7606	282831.6077	-1.45077712891203	0.218745500687607	0.292854591743006
Pos:618.5260@36.92	618.526	36.92		1652285.54	2532745.455	1607507.708	1449171.295	1149459.143	1091228.711	1750835.612	1695850.171	0.347064466695488	0.219664993314423	0.293163133201553
Pos:780.5521@19.54	780.5521	19.54		1523568.104	1627149.669	2063665.631	1348282.994	1431491.507	1640276.96	1134855.439	1359751.675	0.232205810177758	0.219884577329556	0.293163133201553
Pos:1470.03@45.64	1470.03	45.64		562024.5483	488148.091	597971.6087	635857.0871	524105.5944	541902.3493	540609.6092	482785.4446	0.12321795580063	0.22210308440937	0.294929705621906
Pos:715.5477@11.21	715.5477	11.21		255577.3755	277312.4939	298953.9043	345574.2722	267861.0357	262551.2922	214826.3444	293737.0485	0.180602853981351	0.222181050434272	0.294929705621906
Pos:331.2463@1.89	331.2463	1.89		1087459.133	610966.6539	234376.4196	961111.3149	860403.3331	1330025.198	988768.3657	939690.7778	-0.707174895532403	0.223036894931182	0.294929705621906
Pos:455.3486@14.65	455.3486	14.65		490150.9289	858438.139	545442.3436	624718.5221	474646.1027	486693.7768	492729.9455	607233.1687	0.263164731013178	0.223037758675913	0.294929705621906
Pos:1151.0942@32.12	1151.0942	32.12		169242.6372	231781.9109	127124.6217	176637.054	135857.9076	169861.5992	127562.6009	142131.8474	0.268499748775865	0.224484421411847	0.295103933056658
Pos:592.5972@35.81	592.5972	35.81		2381018.708	4198776.628	2392376.222	2797343.713	2443466.525	2173064.072	2267978.234	2613102.066	0.27205487159732	0.225002402698207	0.295103933056658
Pos:1840.9608@19.38	1840.9608	19.38		470207.828	391808.7685	300159.3156	351253.8057	377122.5738	283882.7739	327096.4008	301794.1659	0.219520230443202	0.225231669413562	0.295103933056658
Pos:847.6096@27.98	847.6096	27.98		921072.6244	519873.4019	941335.9377	849631.9636	1224240.146	977714.5948	923294.8336	831303.9262	-0.315593132833069	0.22550623744159	0.295103933056658
Pos:1273.6070@4.19	1273.607	4.19		2493626.523	2932133.309	2620956.931	2213685.497	2011036.953	2181758.328	2620908.881	2376725.641	0.158566637770745	0.225767593917197	0.295103933056658
Pos:753.5335@18.72	753.5335	18.72		368051.8397	358341.0982	465061.107	732424.9616	597191.6132	860129.9689	379737.0531	996544.4888	-0.528334954288583	0.225913403998896	0.295103933056658
Pos:882.5233@19.98	882.5233	19.98		476053.4215	305777.0124	491986.1278	428177.7626	493776.4679	499860.6074	467966.4178	479294.6536	-0.213067707640759	0.226873911348292	0.295759910849992
Pos:418.3161@27.54	418.3161	27.54		567276.2335	657554.1546	595041.0729	532123.1753	594170.0655	669430.2881	685881.0796	593687.8473	-0.113890539916585	0.22817877795348	0.295783364135179
Pos:739.5189@21.97	739.5189	21.97		4769531.049	3617644.085	5345768.23	5538993.559	4233342.783	4372312.136	4209336.401	3815993.973	0.195268409938611	0.228219804925643	0.295783364135179
Pos:823.5570@26.79	823.557	26.79		378595.9117	65767.45418	332685.345	335831.4306	156923.0949	117515.2756	99087.64841	150207.9291	0.83533900819227	0.2282670045214	0.295783364135179
Pos:802.5387@13.90	802.5387	13.9		4864493.411	1719995.863	1822568.774	1737216.674	1054783.894	996169.4439	963188.9625	3253603.936	0.752026426989104	0.229076482684322	0.296160561915496
Pos:1050.5448@4.85	1050.5448	4.85		866343.1462	738332.4319	619846.9064	702572.722	455248.366	478398.3659	789466.9825	708496.2322	0.29831579663139	0.229718102027271	0.296160561915496
Pos:641.5975@36.92	641.5975	36.92		264741.4775	260078.4997	194140.2236	177674.8728	153313.5117	136383.8132	227131.1122	212637.3966	0.308448036168054	0.230280723819946	0.296160561915496
Pos:914.6607@18.28	914.6607	18.28		2635295.272	5058171.676	3324199.317	2740050.336	2455104.873	2735055.068	2503014.965	3099883.24	0.305138644900431	0.230431642958846	0.296160561915496
Pos:793.5648@27.94	793.5648	27.94		2002345.379	1251243.168	2070843.922	2456501.281	1749154.988	1652511.153	1336671.303	1424042.014	0.302980564925919	0.230852862114583	0.296160561915496
Pos:774.2691@37.51	774.2691	37.51		271543.4917	412481.5851	243477.5981	235476.1399	215791.1341	259467.3669	241305.79	232103.362	0.258516068156439	0.231827602200572	0.296458659193122
Pos:719.5514@30.27	719.5514	30.27		10024457.79	20019234.83	11289187.29	10043907.82	10108962.01	9857439.052	9605457.389	9857751.844	0.317499228850774	0.23200405254939	0.296458659193122
Pos:1314.5208@2.78	1314.5208	2.78		492867.1594	790919.5494	361802.0816	534052.2284	475535.0805	410805.2311	411435.9498	388426.4925	0.317648892806164	0.234570269246687	0.299145446594314
Pos:1072.5040@5.75	1072.504	5.75		85928437.24	100790766.8	70952968.88	99514545.75	84504699.55	78687069.1	76248378.65	77074604.04	0.1615193303406	0.236068892361882	0.300091904649222
Pos:567.3393@8.00	567.3393	8		3101262.348	2561693.693	3223049.921	2909107.938	3815001.144	3834595.909	3891126.974	2476106.861	-0.230015691395991	0.236242508288479	0.300091904649222
Pos:415.3531@13.18	415.3531	13.18		196549.8142	287872.7089	205141.725	166468.0994	130942.5439	147609.5853	222970.7255	188011.2642	0.313449748485495	0.238020387288833	0.301756283580526
Pos:352.2439@1.91	352.2439	1.91		256470.5603	299928.993	264384.0782	301817.6666	225356.9027	310997.5601	252820.4785	211196.7729	0.178477688218149	0.239830185040086	0.303006819779708
Pos:810.6622@29.89	810.6622	29.89		1129575.397	1022185.552	1317422.948	953973.7534	1973179.846	1667540.119	1844526.149	779197.2751	-0.426094241610388	0.240105656187696	0.303006819779708
Pos:477.2970@8.65	477.297	8.65		125170.278	104279.8915	133075.1591	172916.8256	88550.8702	132015.464	90866.11684	128995.3341	0.283063507045322	0.240623474035986	0.303006819779708
Pos:819.5809@24.12	819.5809	24.12		5958255.182	4642723.164	5950884.015	3908637.463	4581097.141	4298461.236	4571791.84	4117363.178	0.198909267580667	0.241335379768728	0.303006819779708
Pos:517.3301@7.23	517.3301	7.23		319987.566	160258.2318	136439.0738	200444.548	166599.4487	146402.5153	181629.8434	88047.12373	0.461550334154594	0.24135459701337	0.303006819779708
Pos:406.2757@10.41	406.2757	10.41		588390.1943	758361.3462	434446.3721	630210.4028	426231.7618	266334.4215	380953.9497	773506.5027	0.467190818317944	0.242772256916783	0.303930860495424
Pos:773.5969@27.62	773.5969	27.62		577515.5491	642683.985	770854.7985	692020.7536	509494.6276	424816.1271	414286.2435	863819.4886	0.33849512502207	0.243032611785102	0.303930860495424
Pos:391.3012@9.41	391.3012	9.41		487215.601	1066700.73	712185.1883	547551.4944	567493.6797	558163.0166	526206.3635	488925.325	0.328589322461277	0.24553378528881	0.305429527379376
Pos:771.2699@37.51	771.2699	37.51		1153435.002	1979450.884	1124061.024	1216984.282	1065225.577	1207544.197	1114134.302	1078448.044	0.253738270003856	0.245553951455499	0.305429527379376
Pos:238.1054@0.50	238.1054	0.5		5314517.592	11480030.37	4606129.09	5536984.265	4813389.746	4070501.92	5490065.311	4812631.828	0.396934811440638	0.24565094028014	0.305429527379376
Pos:453.2929@5.66	453.2929	5.66		35108976.3	68762302.27	29759808.39	44358694.72	36799962.7	33457489.53	31166580.8	32139427.33	0.342415579555618	0.247673266095777	0.307351781531735
Pos:701.2102@15.41	701.2102	15.41		925417.2171	1399125.705	809977.8635	915951.8886	802625.4589	889104.9078	878697.3054	822072.7291	0.224499760972446	0.248581156486179	0.30764318158564
Pos:662.5302@38.85	662.5302	38.85		2530650.156	4147648.339	2430468.352	2330103.509	1909820.332	1682845.138	2904813.241	2499753.123	0.337214919300867	0.249550046965938	0.30764318158564
Pos:1256.6136@4.21	1256.6136	4.21		1254212.826	1706708.213	1544784.541	1065421.983	1164318.066	1128777.403	1268271.876	1215197.247	0.199632101259894	0.249639658268706	0.30764318158564
Pos:1481.0345@24.09	1481.0345	24.09		305715.4572	74253.4705	531693.9897	503973.9874	545343.4848	524082.0846	387048.8057	598180.879	-0.860847498456748	0.249815070251332	0.30764318158564
Pos:853.5068@27.55	853.5068	27.55		473840.6117	515476.0575	428074.6082	479996.0117	470421.4377	524887.0559	497608.7654	513458.0098	-0.0825067675474126	0.251310288944849	0.3085776097981
Pos:2320.0923@1.88	2320.0923	1.88		149755.5348	205213.5887	137699.5086	156099.5178	121933.5484	161143.8969	150450.2606	129166.8289	0.197689546520196	0.251530241460229	0.3085776097981
Pos:715.2257@20.12	715.2257	20.12		785635.5925	1337515.829	709581.1395	827634.1202	748103.757	780840.9431	727691.108	705288.6344	0.260374521767388	0.252224056373855	0.30884163139757
Pos:120.0436@5.59	120.0436	5.59		3463803.73	7596115.677	3962713.263	7448430.281	6008721.813	3124208.873	3583734.259	3126744.617	0.471092491096729	0.253022767562201	0.309232852343854
Pos:1197.2895@22.94	1197.2895	22.94		299478.5362	6652.635186	353896.6476	345076.9708	491057.7955	469786.9657	412776.5579	358500.2836	-1.78311654711812	0.254376361708122	0.310299464810415
Pos:1292.5159@5.16	1292.5159	5.16		309661.3103	544502.2613	325099.2553	363271.6553	315504.3293	334405.5068	307063.7818	320467.1035	0.234896300602099	0.255064512352982	0.310551846677835
Pos:821.6282@28.54	821.6282	28.54		344398.139	153193.4998	388685.7547	287076.0741	425892.619	394726.5571	407168.2231	272753.2992	-0.416273793335601	0.258183807420982	0.313757724829126
Pos:162.1286@0.87	162.1286	0.87		1530472.108	2191760.012	1633236.98	1875814.332	201076.5694	1613710.706	1476590.363	1606560.488	0.934718491785998	0.258757361823734	0.313863525070767
Pos:261.2006@1.90	261.2006	1.9		389498.4806	846953.3492	509680.3929	385795.9718	326482.2041	396684.5043	480669.5817	383382.4555	0.360626229690142	0.259243639566959	0.313863525070767
Pos:453.2942@4.33	453.2942	4.33		2070393.999	3606190.421	2326344.472	1352225.984	1415349.27	1422821.942	2055363.674	1872003.085	0.399973048003143	0.260280066802356	0.314528207326064
Pos:556.1732@11.80	556.1732	11.8		152538.1637	231857.5253	114963.5833	168789.4696	117328.902	150709.6155	145112.3405	122495.1481	0.28164647466639	0.261087355794172	0.314583645269361
Pos:429.3669@13.17	429.3669	13.17		259180.4689	370640.948	255009.3691	209480.6812	185111.256	191905.2013	289522.0753	229267.7899	0.280463315480135	0.261300946638363	0.314583645269361
Pos:861.6417@36.22	861.6417	36.22		362175.9162	736444.0495	373266.6206	418270.9528	351830.6565	395417.5512	355760.1637	366737.9013	0.299499599695039	0.262529007589244	0.314803910852039
Pos:759.5730@11.17	759.573	11.17		181945.7624	201546.5445	224659.8287	234442.3893	187409.8909	193630.7504	158312.4115	218324.34	0.155711150021209	0.263096575720975	0.314803910852039
Pos:1583.0803@26.74	1583.0803	26.74		1384667.289	261311.4513	1384378.087	1483988.171	809565.7196	577311.5967	538641.4267	279134.7062	0.850756622102336	0.263421044004464	0.314803910852039
Pos:423.2182@0.55	423.2182	0.55		573394.6904	488634.6581	454111.3371	557305.3915	664261.3185	516750.2545	596295.4823	518484.2958	-0.145436723126282	0.264147694713122	0.314803910852039
Pos:1130.5107@3.25	1130.5107	3.25		2114462.556	2966090.168	1890497.054	2327742.75	2009900.65	2137535.257	2062610.976	1916638.031	0.175107161582294	0.264308871840861	0.314803910852039
Pos:858.5991@16.92	858.5991	16.92		420512.1298	792552.2886	443816.3257	490465.5865	439135.1963	448782.9752	430301.883	417965.5269	0.258337990041698	0.264410963306751	0.314803910852039
Pos:1172.4673@3.21	1172.4673	3.21		265521.6995	773351.9168	243496.0494	290499.9499	214637.7756	259870.1337	280058.8229	240277.8993	0.488065608858832	0.265202382430049	0.314824986187481
Pos:755.5499@20.42	755.5499	20.42		17672472.71	18708494.1	19619915.2	26859849.48	15610532.03	17813857.2	9362829.398	23416860.06	0.378720905016859	0.265404416491456	0.314824986187481
Pos:581.5911@27.62	581.5911	27.62		1431477.721	2945694.617	1382037.427	1557772.498	1452066.982	1743486.606	1061005.494	1218334.715	0.367992093676654	0.266265161942991	0.314846562710208
Pos:1303.5327@7.02	1303.5327	7.02		248561.4716	334728.481	237741.3498	243483.1321	202586.904	209362.1304	272083.1251	247778.6363	0.188041991991494	0.26684551754913	0.314846562710208
Pos:683.6081@37.90	683.6081	37.9		174570.9276	250529.951	260689.7243	42983.43273	243784.9733	206631.1248	189317.4263	582731.6379	-0.875830727069558	0.266886333583137	0.314846562710208
Pos:1081.5517@5.65	1081.5517	5.65		222952.5105	175186.1657	222266.9713	216083.5071	201451.4392	200204.6964	191426.3827	176857.8552	0.11455498282863	0.268784077410313	0.316506713594794
Pos:549.6284@25.63	549.6284	25.63		1655324.345	2650713.782	3064053.892	1918356.678	1724397.395	1807291.181	1699534.536	2272863.305	0.274808907956153	0.271301525206113	0.318889219829682
Pos:1150.4688@3.27	1150.4688	3.27		551369.6324	742973.4044	516938.0104	585603.9801	497379.1232	553446.5711	559241.0607	538600.7017	0.145192656057697	0.273223678509849	0.319831499061132
Pos:771.5811@25.33	771.5811	25.33		9050228.516	8516780.764	8686803.548	7960677.955	8085762.086	7373049.161	7644567.562	9073355.282	0.0915657423347698	0.273411519084227	0.319831499061132
Pos:803.5486@18.80	803.5486	18.8		1670644.077	2573319.167	1854004.251	1606470.458	1845494.064	1988441.638	2492572.307	2818799.723	-0.252446958946901	0.273590091201902	0.319831499061132
Pos:1317.2186@36.78	1317.2186	36.78		155286.9085	43897.88684	190763.4457	127474.0239	149214.5309	190985.6531	170835.0025	167123.706	-0.573806162091585	0.27473789310919	0.320066221030656
Pos:861.4923@0.97	861.4923	0.97		57540.57092	36207.72552	86041.03012	103821.5626	199251.9728	71902.20645	66482.88085	101054.206	-0.592665605452317	0.275191700995208	0.320066221030656
Pos:401.3537@12.73	401.3537	12.73		572959.548	1073803.68	502714.6262	427535.8594	368045.4702	491669.6529	655224.6342	330736.1478	0.438408267816411	0.275690742069847	0.320066221030656
Pos:1052.5567@7.65	1052.5567	7.65		30535059.13	26049662.26	31256966.09	31163215.94	27791531.88	27881464.23	29061561.13	27717416.56	0.0779741238126463	0.275774868806429	0.320066221030656
Pos:1271.1144@38.85	1271.1144	38.85		454990.1326	659474.0171	453453.0851	268097.8373	235821.134	146807.8389	553479.1037	372989.4278	0.58789458616218	0.27762851864246	0.321340416589148
Pos:581.4561@12.04	581.4561	12.04		122686.5478	205098.4026	166174.6002	157450.3778	157191.5128	115672.2383	130105.0681	151633.7877	0.219014007569777	0.277868683944209	0.321340416589148
Pos:552.3904@20.16	552.3904	20.16		278232.8621	356835.4608	277678.9553	285309.1781	243376.3699	241473.98	288428.0789	307915.8207	0.147922840977883	0.278409806587455	0.321390228116552
Pos:521.3553@9.34	521.3553	9.34		1544365.495	1188024.74	1593601.518	1694652.8	1607427.136	1649883.955	1509348.169	1944372.497	-0.162872102752076	0.280251206886537	0.321928704393773
Pos:1278.5413@2.83	1278.5413	2.83		692447.4696	969763.4508	645231.3773	781296.0819	720912.6725	697980.1003	670660.2117	647878.113	0.157677159703023	0.280837108274915	0.321928704393773
Pos:1294.5482@2.82	1294.5482	2.82		838641.7469	1195725.417	732825.1668	844149.8524	827400.4737	780391.8246	783448.9026	738256.078	0.183023022582239	0.281173384021937	0.321928704393773
Pos:780.2560@4.85	780.256	4.85		920540.709	712630.9735	748509.2266	1571191.931	1422987.4	1395167.62	806902.4702	1422439.192	-0.390615646925692	0.281642394013084	0.321928704393773
Pos:1499.3875@78.20	1499.3875	78.2		990857.9993	982292.1749	877790.4374	724886.6902	920513.3146	1012266.642	1301528.213	875797.6473	-0.194556430507311	0.282556213703801	0.321928704393773
Pos:857.5935@23.62	857.5935	23.62		2247944.725	1573863.185	2298627.605	1487070.399	1529934.792	1431276.874	1615419.563	1867606.185	0.218072566505846	0.282852082680665	0.321928704393773
Pos:618.2083@7.03	618.2083	7.03		452239.9982	374114.6163	438097.1892	425236.2091	387479.804	400390.767	407148.5983	407041.8305	0.0734555031612405	0.282958055472682	0.321928704393773
Pos:858.5993@16.49	858.5993	16.49		2381904.41	4110368.172	2428460.062	2910476.486	2508266.743	2586329.151	2240265.117	2570124.115	0.222394021366337	0.283135486728536	0.321928704393773
Pos:657.6084@37.73	657.6084	37.73		515413.5461	415865.6083	669888.2029	627429.7177	639088.1401	607970.4281	554267.6285	754147.9003	-0.212556065225101	0.284354258986751	0.321928704393773
Pos:700.2515@35.83	700.2515	35.83		268791.1587	416632.776	237318.0723	203517.1724	232778.6741	224763.2923	224689.4472	222799.0734	0.261548398202378	0.284607258032311	0.321928704393773
Pos:611.1622@17.17	611.1622	17.17		855566.6963	1537198.892	881195.7367	1011486.724	896551.4961	951040.0666	850146.9732	846186.4293	0.233599964764888	0.284612482546521	0.321928704393773
Pos:630.1914@13.29	630.1914	13.29		294043.3162	510367.0262	324149.0944	333847.9833	302656.3375	327114.202	300488.9335	305287.662	0.209614146200818	0.284862881380456	0.321928704393773
Pos:1531.0480@24.28	1531.048	24.28		235702.612	82016.13639	392066.6762	380492.4819	328376.267	395312.3309	312961.1554	403924.504	-0.627124420840821	0.285716163509022	0.32232851571382
Pos:625.2135@20.47	625.2135	20.47		185485.2295	220092.9494	138085.4505	142412.3227	117313.8397	158959.664	163092.3977	141239.8253	0.225545528586611	0.288283412276035	0.322383347792365
Pos:493.3203@16.96	493.3203	16.96		591469.4555	1073547.718	512466.0507	539647.0217	576464.4449	559410.1047	515377.3012	460751.5617	0.299333645202951	0.288953733869893	0.322383347792365
Pos:761.5019@20.86	761.5019	20.86		187519.8995	120401.7643	178420.2043	165117.5412	211063.9435	221616.3005	181296.0372	147264.5593	-0.22720729556225	0.289197353348703	0.322383347792365
Pos:131.0945@0.53	131.0945	0.53		8644323.454	9376414.932	7808354.609	8873349.584	8331630.778	8195340.574	8526778.383	7980153.02	0.0683667171644333	0.289420431672971	0.322383347792365
Pos:1595.0721@22.90	1595.0721	22.9		803620.6812	229874.9915	922709.0895	584593.4014	974659.5584	945898.6406	765097.8375	646276.3897	-0.548426471601249	0.289687655918548	0.322383347792365
Pos:1250.5581@1.86	1250.5581	1.86		6352400.281	10448909.75	5957308.218	7086964.305	6426214.815	6263260.537	6416902.702	6023088.588	0.21228675854577	0.289827689723405	0.322383347792365
Pos:771.5812@31.73	771.5812	31.73		332186.0718	173881.2166	239374.8772	445558.4769	145355.5285	251134.2563	235808.1019	235133.2933	0.4014608297891	0.289854535061191	0.322383347792365
Pos:479.3143@9.91	479.3143	9.91		142216.9328	123824.3313	174319.1371	199102.7662	101432.8799	145305.7154	89919.27818	185268.4614	0.3289239496146	0.289923026469593	0.322383347792365
Pos:460.3630@19.39	460.363	19.39		1371476.478	2136781.63	1555053.712	1376193.479	1337846.236	1376098.853	1452132.567	1435234.368	0.177215288364128	0.290489946667772	0.322383347792365
Pos:1088.4992@1.90	1088.4992	1.9		15615612.18	26144974.95	14945841.32	17941071.1	16042894.62	16282436.19	15500560.99	14910275.56	0.21466363897507	0.291056115555324	0.322383347792365
Pos:568.3148@0.54	568.3148	0.54		51074.36739	41839.8399	77734.5904	66625.24258	263982.2139	51946.7829	75495.06636	64919.83754	-0.650585657733797	0.291510498485474	0.322383347792365
Pos:1240.6240@7.05	1240.624	7.05		286314.6296	235105.0306	237101.4849	286999.8888	255047.1444	254188.3818	246127.0252	167312.0983	0.194713696978821	0.291759832422103	0.322383347792365
Pos:711.2296@31.41	711.2296	31.41		615014.2732	1114446.295	585360.405	543747.3666	585285.0974	595533.3472	576485.7484	494427.7853	0.283692537643073	0.29247088204566	0.322616604474847
Pos:946.7827@48.27	946.7827	48.27		370946.0678	85444.56957	364775.057	136982.2505	289564.1734	293862.971	389243.5414	269374.1477	-0.623511247005531	0.293022828974919	0.322673862734346
Pos:521.5970@22.09	521.597	22.09		566656.1959	883895.4547	1793358.497	603858.2989	597466.5451	529377.7182	564702.1814	829699.7509	0.467979129709604	0.295074841254784	0.324379969077549
Pos:769.5648@22.18	769.5648	22.18		2507175.464	2733723.365	2726714.464	1893085.061	2668911.614	2651137.457	2442301.132	3490063.431	-0.192381064774375	0.295896228670149	0.324707488891081
Pos:671.5226@11.26	671.5226	11.26		337844.9552	369044.8002	402929.029	423723.3899	378702.1987	359520.1307	294233.3514	373830.3812	0.126831208432297	0.297429476914284	0.324707488891081
Pos:1234.5556@5.14	1234.5556	5.14		10962003.8	11935424.15	9348728.438	13271390.25	12307546.72	9036065.091	10286653.46	8661049.539	0.178056420649608	0.297551283409492	0.324707488891081
Pos:514.1713@0.62	514.1713	0.62		2611627.109	817236.2451	2451594.65	1667925.05	2548415.277	1683563.043	2673006.892	2897541.525	-0.482215522703405	0.297649165840407	0.324707488891081
Pos:812.6346@46.13	812.6346	46.13		290706.9418	144156.3338	545047.1127	1077421.606	365725.506	215260.6358	144529.9059	252451.6729	0.774717658857062	0.297888724344457	0.324707488891081
Pos:1093.5156@1.90	1093.5156	1.9		140756.2519	285666.057	128627.1512	163477.162	122897.5963	173544.3666	131996.5268	123110.249	0.321650215476745	0.30048638681546	0.326469077992277
Pos:477.3177@7.05	477.3177	7.05		173451.2554	248424.6059	314612.9823	347747.434	163235.9119	194514.4422	291185.0926	209589.2222	0.320654910773134	0.300906811914737	0.326469077992277
Pos:2366.6560@23.37	2366.656	23.37		533592.666	45909.39539	751942.2212	399897.4486	654708.2578	612552.4435	498798.7009	647716.5258	-1.03416343506214	0.301566382509387	0.326469077992277
Pos:401.3238@10.89	401.3238	10.89		136187.986	247012.3499	171222.7286	152228.6601	122050.6103	160481.1878	150789.732	155430.3701	0.233401630416222	0.302014160451304	0.326469077992277
Pos:623.2345@32.61	623.2345	32.61		875784.2381	1329810.662	735698.6342	761095.4437	637536.8291	834363.1769	805513.5989	777594.1628	0.24220155451608	0.302034418936495	0.326469077992277
Pos:627.1931@13.29	627.1931	13.29		1782828.665	3025360.101	1688688.395	1906408.712	1727469.984	1820222.942	1746316.436	1729578.72	0.217631009579982	0.303387395818674	0.32648940563734
Pos:536.5359@27.60	536.5359	27.6		9130642.285	16635164.25	8265867.208	10497895.4	9586684.257	9105733.681	8709219.482	8570628.265	0.254080846806918	0.303834093744933	0.32648940563734
Pos:859.6025@16.50	859.6025	16.5		1115642.331	2025741.157	1145662.489	1397986.67	1129510.275	1241648.2	1109497.44	1235557.029	0.228208828660302	0.30405366856622	0.32648940563734
Pos:893.4580@23.64	893.458	23.64		223468.9355	199503.1025	251743.0308	268109.2067	243867.3691	249528.5121	246811.8826	275866.0199	-0.11535573496049	0.305037661391612	0.32648940563734
Pos:780.2559@2.84	780.2559	2.84		1036498.851	853515.4776	948611.9869	1101685.115	895474.0048	903578.3082	935606.6034	945564.0223	0.0922859185521134	0.305193683993853	0.32648940563734
Pos:771.5438@18.30	771.5438	18.3		321784.0346	91615.6884	412336.6573	475106.2295	235509.2927	235929.6693	178063.8353	69850.04081	0.765740982011336	0.305435977901002	0.32648940563734
Pos:1130.4689@5.84	1130.4689	5.84		222674.3399	337606.274	152582.4176	232012.1699	197103.6448	209961.3307	180557.8746	166193.7054	0.274915264515812	0.30559488776042	0.32648940563734
Pos:1109.5424@1.91	1109.5424	1.91		1058807.908	1939639.689	982267.1205	1171595.28	1074192.76	1142380.778	1020235.534	928224.9048	0.256036518987437	0.308784109463304	0.328821422075975
Pos:791.5831@24.30	791.5831	24.3		1054903.74	479957.846	1128355.288	953973.3323	1460505.963	1232574.726	961048.9459	872137.9469	-0.367280053714776	0.309623532361358	0.328821422075975
Pos:641.2082@16.70	641.2082	16.7		1771841.912	3264017.229	1709590.711	2019145.766	1776255.722	1900891.354	1750489.865	1731060.449	0.241091103450143	0.309777039583679	0.328821422075975
Pos:738.6016@13.18	738.6016	13.18		464795.1113	584367.9259	454546.8762	280374.4694	195207.0067	137914.67	676394.0906	350641.8694	0.609653216298991	0.310334666797139	0.328821422075975
Pos:1114.5145@5.44	1114.5145	5.44		2412444.123	3713513.699	2388050.183	2437159.285	2347883.628	2460047.913	2412785.778	2311041.232	0.173755994531474	0.310729147560578	0.328821422075975
Pos:415.3735@14.08	415.3735	14.08		692021.853	570475.3543	424138.2544	315846.2707	371052.4405	398731.2472	375225.8619	437509.0014	0.280656893480124	0.311061030233194	0.328821422075975
Pos:793.6013@25.65	793.6013	25.65		3959101.516	2373887.056	4201598.428	3819011.522	5083813.18	4219742.645	4674500.703	3154234.987	-0.267151634091252	0.311344620536393	0.328821422075975
Pos:1360.9803@13.82	1360.9803	13.82		97991.95933	73132.68849	298436.4758	105682.4495	66295.00637	101193.8354	84725.70023	96407.7122	0.511074432690939	0.312340614734968	0.3292761615237
Pos:757.4456@18.19	757.4456	18.19		227684.9943	283349.1359	178766.8543	161512.037	158823.6412	199313.2046	165810.6005	193259.7216	0.219200192702921	0.312795731383655	0.3292761615237
Pos:467.3885@9.59	467.3885	9.59		483623.4403	770869.5998	660057.1913	476298.2953	342916.9353	571835.9203	624098.8828	432412.5483	0.286796000975718	0.313956311369803	0.329446589885149
Pos:1308.5094@2.89	1308.5094	2.89		244253.9917	714557.8054	178706.1888	208708.6692	203207.7805	201203.6194	199200.6075	201253.2918	0.497416665600104	0.314400287013665	0.329446589885149
Pos:757.2178@35.30	757.2178	35.3		23662722.02	45046852.58	22831885.31	26743820.96	23287945.81	24769405.21	23912543.55	23599892.31	0.249901865084871	0.314896535289705	0.329446589885149
Pos:609.1823@27.47	609.1823	27.47		53582970.42	107222586.4	51857800.36	61957177.78	52013534.76	54362906.59	58833953.82	52452881.76	0.270240807633878	0.314999767601182	0.329446589885149
Pos:715.4077@0.69	715.4077	0.69		42833.46378	34820.88782	54018.21759	74531.44424	108920.1441	53926.22402	69343.91939	44522.23788	-0.398623703445327	0.316782419887098	0.330195469007532
Pos:1334.5171@2.77	1334.5171	2.77		292024.8935	811106.5639	480228.4928	491197.6833	452724.0896	477065.4827	341279.2873	244689.7277	0.407820452366705	0.316835418201143	0.330195469007532
Pos:1093.5470@5.39	1093.547	5.39		4391850.763	5371613.74	4716107.968	3543302.466	3397842.58	4153821.33	4444379.366	3992649.205	0.163622375484536	0.317522152179794	0.330195469007532
Pos:1097.5583@4.29	1097.5583	4.29		876130.1728	885404.9768	897316.2711	612457.1265	638587.1026	633225.2404	849708.4483	747850.2798	0.182597147444682	0.317762586982805	0.330195469007532
Pos:432.3318@4.85	432.3318	4.85		3337454.632	5287902.254	4068678.693	6511324.619	3147072.241	5198598.933	3642547.182	3570404.409	0.283946711985965	0.320799355611985	0.332815121058486
Pos:387.3412@14.53	387.3412	14.53		234361.5221	322943.4931	218168.9356	189573.2926	174700.9934	180318.444	184181.9126	275426.4471	0.242496407824705	0.321710639585994	0.333224806614201
Pos:352.2683@11.53	352.2683	11.53		1071229.788	1772949.075	1088112.529	1114232.05	912730.6468	906560.4579	1312991.986	1108034.763	0.233924772446167	0.32255408224649	0.333563022302049
Pos:539.5341@18.35	539.5341	18.35		385390.4284	691840.3744	362780.4597	439998.7112	398835.3248	428650.5653	366891.4972	353533.2186	0.235140377051768	0.325372884514574	0.335939666919599
Pos:594.3830@4.18	594.383	4.18		6892331.103	7098865.432	8178741.177	5308094.768	5283767.559	5402989.009	6875392.475	6666988.553	0.174712835768231	0.32651247905165	0.336066338416617
Pos:600.5174@19.99	600.5174	19.99		446403.2189	262060.9347	487899.3196	432886.4156	475424.9706	492841.0438	426295.6046	457091.7876	-0.221464107453113	0.32653715746423	0.336066338416617
Pos:1335.5221@2.81	1335.5221	2.81		383441.1964	502607.9786	181827.9839	397569.1581	178661.1067	391297.1893	136195.4523	347778.3516	0.518220500252183	0.328257993932735	0.337090309285916
Pos:576.1255@27.47	576.1255	27.47		601051.5421	1127096.799	603314.6235	691490.1716	625817.3696	650620.0664	612967.4375	598718.4432	0.229850590191638	0.328576853047966	0.337090309285916
Pos:1098.5536@4.90	1098.5536	4.9		480618.7602	802150.4238	531279.9429	619678.9036	589583.9322	560042.4524	499549.2648	448387.2038	0.194788350884277	0.329226775408238	0.337220948858606
Pos:1119.4442@3.29	1119.4442	3.29		272710.2573	328210.5826	251454.099	321960.2027	282580.9448	251701.6852	263125.1774	286228.0042	0.108968742565298	0.331209269856114	0.338713940392372
Pos:811.5175@20.37	811.5175	20.37		231665.1852	118478.3975	232788.805	140402.0453	171146.5928	151646.3276	128269.4757	120565.3954	0.290078501267965	0.332377670616326	0.339370984834922
Pos:367.4263@12.89	367.4263	12.89		608194.3101	633585.483	460338.546	448767.9751	580561.4316	416969.5626	383828.9362	496991.4474	0.196415316235337	0.332964890116786	0.339433481296004
Pos:1058.5093@5.75	1058.5093	5.75		159513.9654	175261.3437	129223.8989	190005.3064	135685.2464	166745.5146	141227.194	144442.6793	0.143169092077838	0.33403700292227	0.339989314380214
Pos:1109.5424@3.29	1109.5424	3.29		4621291.458	5220368.822	4140765.438	4565747.782	4392226.28	4621232.089	4326623.418	4184547.267	0.0779133590536472	0.337152420937325	0.34152170106485
Pos:509.3972@10.50	509.3972	10.5		268088.7098	440446.3532	333863.0653	279375.9937	289761.1107	276494.821	279135.0898	304929.4369	0.172896490927999	0.337850440384684	0.34152170106485
Pos:117.1150@0.52	117.115	0.52		2369971.141	8870054.525	4540085.53	3220063.496	3292759.302	3265044.221	3369642.379	2521092.859	0.437644186725685	0.337975845669563	0.34152170106485
Pos:507.1888@15.11	507.1888	15.11		515935.2807	814331.3274	482095.3635	633126.1498	519917.0834	537688.4939	509213.1441	549077.8682	0.178571241708274	0.338729503829537	0.34152170106485
Pos:1071.2996@32.60	1071.2996	32.6		230173.4576	271860.7234	138985.5959	149645.1781	108605.46	146577.9439	217959.0222	152375.0108	0.324905616740995	0.33897983845636	0.34152170106485
Pos:414.3226@7.20	414.3226	7.2		941838.1176	671787.0549	1498160.248	1048949.914	1252548.108	1046988.085	1348050.015	1157934.618	-0.260443550216448	0.339141410352664	0.34152170106485
Pos:809.4664@18.19	809.4664	18.19		227195.8997	383196.6241	200742.4187	182445.8029	214349.9549	189037.4532	211160.8759	184042.2669	0.254453804197983	0.339247290176854	0.34152170106485
Pos:789.2408@24.05	789.2408	24.05		202815.6173	262819.2802	167408.4905	171502.139	153777.3916	179462.8005	198134.4253	172892.4998	0.173739009246836	0.340594138798092	0.342099381618463
Pos:689.5959@13.17	689.5959	13.17		163204.418	97616.77952	129858.2662	110261.3072	66889.97699	93531.93299	139605.0787	117190.792	0.289035532459609	0.341163248665752	0.342099381618463
Pos:685.3935@0.92	685.3935	0.92		64761.79606	69529.87099	58453.22152	27608.17202	143376.1781	58784.6614	74198.10539	44896.91664	-0.487504525477627	0.341795274700217	0.342099381618463
Pos:456.1562@4.85	456.1562	4.85		1658203.209	548234.4516	823642.425	628530.2637	824782.8615	169560.615	683506.892	769831.2984	0.669257146977171	0.341941692221047	0.342099381618463
Pos:421.3286@13.90	421.3286	13.9		161417.8727	137834.2065	77884.06623	110846.2794	35653.31526	79880.27303	81625.38457	182114.2813	0.545435398899884	0.34438201249351	0.344007482332082
Pos:1229.6012@1.88	1229.6012	1.88		705951.6516	745775.8858	756825.4019	548612.8452	493993.6954	565475.2535	711555.0274	689003.1885	0.168654483698736	0.34493125953811	0.344023587793489
Pos:964.6987@44.97	964.6987	44.97		693623.5862	240099.1227	1157114.999	412372.3905	1044480.529	942890.9517	1410483.059	358229.6113	-0.66165386741382	0.347238981869239	0.345396430206594
Pos:491.2651@0.56	491.2651	0.56		247348.7925	291739.7347	325630.9785	251719.8307	215182.8072	231095.2282	344298.4197	194334.7867	0.207507891991374	0.34737822706928	0.345396430206594
Pos:648.5169@23.56	648.5169	23.56		326697.2718	211843.3008	350236.792	344612.3022	282881.9463	303450.784	253956.6913	217590.1185	0.204099645607995	0.350294673678186	0.34687489524884
Pos:721.5390@18.19	721.539	18.19		179385.4377	287019.3731	166251.3006	153866.1784	169252.3465	158328.8703	170763.8091	162419.8357	0.206355601206456	0.350441104427375	0.34687489524884
Pos:423.3630@9.64	423.363	9.64		279049.856	446342.3613	393592.3613	499040.8318	360900.3572	367092.557	220857.7961	397269.7593	0.268388137621081	0.350477803096238	0.34687489524884
Pos:1141.4870@7.70	1141.487	7.7		140291.9037	344627.3261	104729.7804	252663.4903	116188.7715	134753.2099	127300.4905	195363.7298	0.429041720447091	0.351125267196997	0.346983520112918
Pos:827.5481@18.58	827.5481	18.58		462793.7665	495596.0867	424685.1766	400731.4918	403389.2346	523854.2749	659491.205	447922.1334	-0.16934390716352	0.353165573085437	0.348466120512883
Pos:595.1666@25.84	595.1666	25.84		338180.7971	642915.1644	327048.6432	395461.5056	350234.053	378484.8477	339503.3993	330250.3243	0.229981178692597	0.353940127486798	0.348697192051118
Pos:1215.0540@36.92	1215.054	36.92		224452.3479	274087.1261	209977.6588	141405.0784	114327.3293	89406.54964	260590.5193	215221.1205	0.417971630990645	0.355160811080175	0.349366409756632
Pos:382.3997@15.38	382.3997	15.38		898421.2388	1323819.427	708232.471	736924.5931	983530.3601	1272763.733	1067586.142	887662.4787	-0.233596910445591	0.356306219451178	0.349657877683555
Pos:1025.5034@23.33	1025.5034	23.33		364553.1744	347922.0743	373781.9361	359306.2977	383940.13	414977.9264	351569.357	357741.8666	-0.0585849263225108	0.356540823846444	0.349657877683555
Pos:283.2959@12.31	283.2959	12.31		2145055.445	4132798.489	2379379.492	2033214.438	2204651.581	2085275.042	2118450.451	2286240.247	0.236426742791469	0.357267649310782	0.349839001718678
Pos:905.5976@24.89	905.5976	24.89		126832.3615	85847.69987	123566.7179	182888.3183	106603.8807	183672.2764	136023.9085	229146.6634	-0.327624486198382	0.357895137498703	0.349922452512935
Pos:1260.5588@4.65	1260.5588	4.65		2022729.97	1359613.539	1341471.123	1777241.245	1530474.926	1706383.835	2065709.225	1976143.132	-0.175322588099287	0.359819740638783	0.351167021435176
Pos:841.6627@35.16	841.6627	35.16		253941.5457	111828.9494	252836.9476	308093.3647	258430.1752	252478.8018	243372.5558	367846.269	-0.350210294262741	0.360256450932888	0.351167021435176
Pos:805.5615@20.18	805.5615	20.18		958644.09	844507.1788	943467.5952	515431.0952	639375.975	663281.3226	542875.3416	858941.1056	0.24834797928276	0.36107855010074	0.351437506311609
Pos:379.2806@11.12	379.2806	11.12		689894.8789	311496.0068	225643.9151	113835.4366	83313.71759	147189.9358	248527.6879	286430.4524	0.665172841778759	0.36218030942105	0.351978959580758
Pos:519.4359@25.96	519.4359	25.96		595100.5025	1019862.808	549850.8208	622344.9485	557645.63	599820.3918	617453.4678	576000.2171	0.200978067586555	0.363440091207047	0.352050552742499
Pos:761.5039@19.36	761.5039	19.36		204417.7894	138929.1669	183759.601	187830.4402	134752.08	259254.9814	217253.0855	256989.8802	-0.248161671884342	0.363596728466936	0.352050552742499
Pos:1140.4919@5.67	1140.4919	5.67		295789.7716	524815.8654	247433.6084	318277.1527	279110.0966	294403.4201	271555.8686	290042.1699	0.229392027383289	0.364490559205125	0.352050552742499
Pos:882.5123@19.37	882.5123	19.37		525885.5709	397394.7439	490266.0987	510404.0577	418534.7901	472828.9336	449402.7134	450100.6707	0.0964010218397312	0.364681167861365	0.352050552742499
Pos:1111.5552@5.43	1111.5552	5.43		1882732.836	2415031.988	2087137.706	1458546.063	1417201.497	1806789.075	1897253.194	1751368.171	0.175514929908877	0.365154517577859	0.352050552742499
Pos:689.4247@0.97	689.4247	0.97		93637.73774	70191.36033	122743.952	73484.16602	302546.7965	94371.60067	105215.361	73830.4059	-0.47588267796758	0.365527356871202	0.352050552742499
Pos:478.2562@0.54	478.2562	0.54		97894.9841	127155.4077	162416.7648	103426.2446	443946.1507	90053.4386	153610.5996	137127.2002	-0.502456990280371	0.368509035903348	0.353658741623306
Pos:326.0093@2.79	326.0093	2.79		5000012.906	2328811.378	1339883.682	1331153.566	3553722.74	3196168.566	3814993.046	1879061.614	-0.492764259077084	0.36851407638782	0.353658741623306
Pos:370.1036@13.29	370.1036	13.29		153152.4939	169033.3699	112083.9278	126657.648	92107.66163	142546.2551	120777.772	137049.2758	0.189479419827026	0.36884127479182	0.353658741623306
Pos:760.2174@35.30	760.2174	35.3		5161922.41	10155327.45	4374756.558	5823855.862	5351228.115	4856965.457	5442593.354	4572591.807	0.26150476414245	0.370211725337672	0.354389127280944
Pos:406.1517@0.56	406.1517	0.56		12640054.17	7008090.497	12146008.61	8921439.85	12558067.7	9013320.136	11366921.11	14448151.87	-0.238386200544671	0.370701390319971	0.354389127280944
Pos:567.1909@14.06	567.1909	14.06		1052815.994	1953530.172	1029842.316	1171090.366	1063224.127	1146758.501	1060970.916	1069481.691	0.210577116564371	0.371974868587817	0.355080522470673
Pos:1407.6465@2.61	1407.6465	2.61		650715.0969	507994.9042	611633.3377	630088.8762	525517.4779	548677.4459	564081.4445	611940.8257	0.0890174457064332	0.372999833817473	0.355532999463114
Pos:670.5705@54.82	670.5705	54.82		852248.7705	351545.0534	504932.4591	233635.337	621572.0593	566831.5714	1216125.214	349532.9018	-0.520789195083405	0.374105798744857	0.356061234485345
Pos:501.2966@8.28	501.2966	8.28		271928.3096	297722.2584	299796.3753	274348.3962	378615.0884	392132.8281	378293.03	211007.7456	-0.207922240662358	0.378154791020078	0.359384862092394
Pos:303.2501@9.01	303.2501	9.01		282706.9705	316132.8697	283683.7343	143892.4129	209412.6698	224604.4295	203522.6928	189629.7353	0.25175061925532	0.378794346261518	0.359463271655142
Pos:686.5444@54.79	686.5444	54.79		2761645.074	1285581.281	1647668.67	825858.8873	2054155.914	1930728.175	3890404.139	1181610.093	-0.479005684059399	0.380662180297758	0.360305293604187
Pos:1597.0910@23.58	1597.091	23.58		284610.791	24591.19399	303550.4064	194559.1995	271614.2736	312105.0015	234050.3572	202592.6436	-0.820410543525524	0.380798360871841	0.360305293604187
Pos:795.6129@29.10	795.6129	29.1		931835.4165	492223.4172	1037948.28	1337177.381	1336682.192	1123985.752	1191301.944	854488.8342	-0.316123805845044	0.382916727893201	0.361156959482903
Pos:553.3287@5.66	553.3287	5.66		148503.5798	204494.1023	146159.6545	216870.984	145708.5363	147428.9749	155428.4312	185164.9949	0.159692952638924	0.383331892604107	0.361156959482903
Pos:592.3646@1.88	592.3646	1.88		131792.9457	153207.9343	145825.8283	174339.5485	109933.2831	132727.7058	156289.7928	154211.9322	0.136418640438135	0.383377492425024	0.361156959482903
Pos:1167.5811@5.75	1167.5811	5.75		665161.4218	489477.805	657367.5392	767125.5384	770576.1055	593216.2915	704414.0201	777542.2031	-0.152182356841925	0.387808768892406	0.364798846412298
Pos:704.2081@15.41	704.2081	15.41		219515.1965	307176.5046	178713.5408	194861.1299	188453.4013	208635.6055	197325.5657	193624.2595	0.161113286466541	0.390647240135887	0.366638966526624
Pos:1173.4767@3.34	1173.4767	3.34		143740.0015	496566.0751	133336.7625	152332.5757	143775.2022	153476.963	149325.9483	138083.2339	0.417976592368008	0.390901296748475	0.366638966526624
Pos:755.5504@20.64	755.5504	20.64		13731253.33	7013256.18	13734245.62	11184107.88	8619059.661	8889253.589	6085291.542	13629298.15	0.304750341225447	0.391588320952461	0.366738808712369
Pos:74.0376@0.55	74.0376	0.55		1270479.487	1258295.604	1306799.932	1129416.204	1344865.271	1168324.9	1301917.198	1379899.513	-0.0646611497525708	0.392144396414329	0.366738808712369
Pos:849.2435@21.70	849.2435	21.7		226293.3146	254064.2462	137953.0941	166695.48	121596.8948	135071.9907	201420.8442	198204.2806	0.252936022321065	0.393872031886061	0.367821442505717
Pos:409.1830@0.57	409.183	0.57		5812303.278	4119134.014	5312397.177	5410633.948	5645209.385	5204921.155	5592623.692	5561998.544	-0.102355082209355	0.394805799315549	0.368160656806573
Pos:1492.01@41.58	1492.01	41.58		334221.7022	215836.1566	469483.3126	424618.4712	394829.1702	435815.9734	411270.4652	385220.2677	-0.230683936646743	0.396222384436087	0.368948475140594
Pos:564.5665@32.12	564.5665	32.12		7196164.866	13520604.76	7003015.309	7173800.338	6464561.113	7633407.879	7241539.555	7513151.34	0.216108882977204	0.397971698748908	0.369527658477948
Pos:475.2769@5.16	475.2769	5.16		1461673.398	3466018.284	1837236.217	886140.8015	1085234.504	1313512.238	1505636.789	1333075.931	0.381869007139304	0.397989676983684	0.369527658477948
Pos:462.1315@10.36	462.1315	10.36		426690.0235	779187.5312	396783.85	468931.8988	421047.9083	438007.1282	441772.794	435972.862	0.200102260383919	0.39954292821561	0.370436827151264
Pos:1080.5549@4.85	1080.5549	4.85		431516.2265	183186.403	321843.3655	522794.6412	1202318.899	420299.9282	305096.3483	348003.6922	-0.503051028908979	0.402262475490508	0.372292135833674
Pos:1021.7688@28.68	1021.7688	28.68		270496.2257	463505.2913	242194.0147	310442.3037	278982.9602	271803.1231	264265.435	281614.1962	0.185058952470291	0.402697875012444	0.372292135833674
Pos:663.5304@18.90	663.5304	18.9		154392.6647	255367.0951	185512.9893	200535.8353	170842.8718	181992.5956	164278.3506	193603.4417	0.142190086583001	0.4061319627101	0.374457440244602
Pos:162.0582@5.37	162.0582	5.37		2689813.891	2475698.867	3486367.827	2272050.05	2308141.739	2355451.221	2696275.317	2526257.61	0.127589186435917	0.406200596692943	0.374457440244602
Pos:819.5793@23.64	819.5793	23.64		1893517.098	1472676.279	1774950.246	1381923.205	1546452.419	1551932.891	1224899.889	1636224.314	0.126975451862723	0.407194554122388	0.37483824017582
Pos:981.2698@40.19	981.2698	40.19		276794.5405	362220.6609	223368.0139	462308.293	248929.9457	223111.9766	1185473.551	755970.6554	-0.566316845085258	0.408425031337202	0.375435370611156
Pos:644.2069@16.70	644.2069	16.7		311880.4978	642095.2673	319201.4608	356421.0758	355256.1738	334299.1049	320117.9479	326683.5812	0.218833470517875	0.41041834642516	0.376731026041422
Pos:908.2522@38.63	908.2522	38.63		373016.346	652811.2092	393291.8477	461427.2051	372940.4454	499880.7466	753612.8403	629214.2463	-0.250074019899409	0.413878340223589	0.37735905178935
Pos:456.1564@5.37	456.1564	5.37		874075.3201	767411.8626	980269.2493	743253.1225	689028.5604	779145.4503	848766.0327	816807.4659	0.0982427306894478	0.416551356350394	0.37735905178935
Pos:1265.5030@5.15	1265.503	5.15		168769.9685	129311.5031	129024.6771	151481.0307	135587.9495	167303.3665	156572.1469	158309.0551	-0.0996434544743227	0.417337036117258	0.37735905178935
Pos:1102.5141@5.60	1102.5141	5.6		350611.994	207826.6749	222198.1278	389590.6885	381268.3891	317067.7126	310620.592	300798.508	-0.2101216837836	0.417498795220497	0.37735905178935
Pos:851.6006@23.61	851.6006	23.61		222250.6697	32476.05966	243064.6645	159371.5893	174395.2062	177844.5386	197112.7763	238991.0722	-0.596396038995926	0.417541500774804	0.37735905178935
Pos:314.1038@0.58	314.1038	0.58		23988539.02	12602205.2	22417101.48	17811283.13	23139299.27	17113857.98	21232954.27	25889604.92	-0.212693890149318	0.41801623248024	0.37735905178935
Pos:872.7457@75.44	872.7457	75.44		656416.0443	1101638.942	719584.4734	651546.8859	613553.7497	494850.4886	769294.7338	809041.5396	0.210822617249981	0.418100236421157	0.37735905178935
Pos:1316.9491@13.89	1316.9491	13.89		106088.1704	97121.96244	315195.9715	82411.15899	96630.44469	101472.5207	103089.7135	91256.22427	0.384189980978544	0.418167599584381	0.37735905178935
Pos:606.2170@0.61	606.217	0.61		2300705.861	459115.1025	1864859.982	1206384.074	2130503.55	1149893.536	1660624.669	2259934.107	-0.487985136371233	0.418435055464538	0.37735905178935
Pos:1273.6057@5.14	1273.6057	5.14		718363.7655	942788.5187	664595.7419	930809.2825	767622.2196	803627.7549	709132.6298	685008.4367	0.120877579332816	0.418485052310413	0.37735905178935
Pos:1080.5618@5.15	1080.5618	5.15		165230.6204	145954.8195	143337.7342	207504.1091	131826.7909	157720.3894	160458.7556	153838.3132	0.120732786055939	0.418572283167713	0.37735905178935
Pos:602.5334@22.83	602.5334	22.83		1859399.619	969191.1807	2026693.75	1877722.668	1888903.607	1932628.587	1774045.745	1932107.555	-0.216882489552443	0.418636538717728	0.37735905178935
Pos:463.1267@12.44	463.1267	12.44		226674.9483	534404.0872	291144.4544	339985.1105	305127.8509	298349.2325	281559.7525	244427.2883	0.234125071258176	0.418935106495681	0.37735905178935
Pos:214.0677@0.55	214.0677	0.55		59082276.61	42964378.37	53169457.62	44235870.32	52755160.77	45192454.43	53890658.37	70061502.45	-0.148092596606146	0.419444445676985	0.37735905178935
Pos:723.4834@33.24	723.4834	33.24		286505.6294	617792.6938	225583.5961	293408.4847	215767.193	327634.855	251933.7987	290530.29	0.294740353906686	0.420262885507796	0.37735905178935
Pos:1111.5556@5.75	1111.5556	5.75		1447729.464	1775350.1	1276159.807	1708710.797	1556470.848	1550111.061	1339531.398	1254957.353	0.116648987368662	0.420459060138974	0.37735905178935
Pos:704.5800@46.91	704.58	46.91		1918596.73	3578458.613	1895515.388	2229346.98	1997824.079	2087278.449	2016243.175	2061510.036	0.185794346485315	0.421536662192864	0.377656869932279
Pos:716.3836@33.23	716.3836	33.23		488194.8583	1333076.037	499278.2603	680199.9057	615572.0781	622561.9552	540122.7423	459930.6506	0.303774578437122	0.422426856283633	0.377656869932279
Pos:345.2773@8.67	345.2773	8.67		259555.1463	1200790.657	884279.1399	1410994.807	815224.2237	718757.377	380699.5636	394665.8626	0.535777510826798	0.422546627446154	0.377656869932279
Pos:1114.4787@7.70	1114.4787	7.7		283442.2217	739076.755	246865.6356	231512.8416	245997.329	264816.5599	320945.9205	217206.3081	0.349641225672762	0.425154552183012	0.379009679138297
Pos:1184.8824@14.11	1184.8824	14.11		104087.23	95143.81466	322033.5903	79782.74956	88787.77955	93400.77077	95802.83779	107390.1229	0.394098447762258	0.425234918887656	0.379009679138297
Pos:456.1564@3.29	456.1564	3.29		601734.0356	497923.109	442216.3285	707078.732	589863.6091	595342.0015	638654.8186	597797.1499	-0.129280099924684	0.4265073296643	0.379242225005608
Pos:448.3267@3.29	448.3267	3.29		3333708.112	3141356.45	3115655.923	3904664.632	3211850.943	3251428.669	3155112.597	3230382.049	0.0648437505478151	0.426671229633504	0.379242225005608
Pos:416.3366@7.65	416.3366	7.65		11459266.6	9832835.637	11926675	11663801.73	10706403.3	10807114.25	10856931.58	10754186.63	0.0536135152973428	0.430197665113262	0.381243418790149
Pos:463.3728@16.95	463.3728	16.95		890222.6023	1644329.861	939123.0051	1066662.924	3296179.263	1148785.379	1059613.179	1047592.439	-0.379822771858414	0.430412223471386	0.381243418790149
Pos:655.2236@22.55	655.2236	22.55		1149428.88	2355964.61	1230024.135	1533783.335	1153281.674	1413586.366	1330176.525	1338141.343	0.204015805627225	0.431240221150905	0.381243418790149
Pos:1156.5417@7.65	1156.5417	7.65		385420.3826	247135.9371	422729.7121	375559.9409	374131.0053	346938.8699	409814.9094	441204.1564	-0.158531870489737	0.431685647227979	0.381243418790149
Pos:493.5654@18.81	493.5654	18.81		171860.0065	244748.9814	706091.3981	183643.2252	168089.7624	172804.4364	186382.6486	303954.5006	0.432200568092007	0.431876710912181	0.381243418790149
Pos:780.2564@7.03	780.2564	7.03		901225.2711	759000.3779	844410.3692	893980.9142	804567.8428	783793.2121	858601.8014	822389.9861	0.0534194113815338	0.43267991101218	0.381430658620035
Pos:578.3864@1.86	578.3864	1.86		200944.0753	166121.0875	242301.9621	159275.6592	150352.5971	163842.9501	185671.3806	193303.5759	0.13576949782291	0.434072865011645	0.381632378217528
Pos:1078.5179@5.76	1078.5179	5.76		296253.0925	388513.84	262870.9805	386637.8577	307693.8005	324794.4575	291223.2318	285393.2675	0.123508714482211	0.434091544523974	0.381632378217528
Pos:396.3843@24.07	396.3843	24.07		2889070.421	1360110.564	3311409.6	2946164.043	2876521.028	3060127.397	3040286.084	2833241.763	-0.245991247576796	0.436346030403256	0.382295064303857
Pos:1238.5650@6.59	1238.565	6.59		176109.5618	121441.0649	132744.0791	197130.7631	165482.7438	164489.332	171804.8542	175932.7147	-0.138984836611348	0.436711710709126	0.382295064303857
Pos:918.7099@52.22	918.7099	52.22		7106588.949	8032811.845	8622607.563	5821379.509	9431276.249	9224140.968	8309442.698	6134046.67	-0.15747770071501	0.437287312473359	0.382295064303857
Pos:576.3785@7.20	576.3785	7.2		342835.6348	312161.3365	349817.7054	336419.3197	320729.0676	335946.5016	387328.4157	353348.7907	-0.0568910334122265	0.437631896359157	0.382295064303857
Pos:1068.5467@4.38	1068.5467	4.38		348249.7102	155757.5093	255968.1942	322465.3833	282894.3908	298848.5987	295036.4652	331286.0539	-0.221029093436861	0.437807485007871	0.382295064303857
Pos:702.4104@28.67	702.4104	28.67		1791096.101	3474463.075	1743939.959	2069227.298	1733856.046	1989292.295	1968091.467	1928987.778	0.19454865652985	0.440745894510325	0.384035775122506
Pos:1077.5191@5.75	1077.5191	5.75		595131.9091	650592.5822	502895.6551	697828.335	590325.5606	613454.5845	546948.6068	529956.5733	0.0930870845414167	0.441725697186378	0.384035775122506
Pos:1238.8723@28.72	1238.8723	28.72		103960.5643	83793.8514	116141.3814	80691.07052	83325.94165	86396.21158	99026.50179	447098.4231	-0.491260230447957	0.441802182065244	0.384035775122506
Pos:831.2355@37.11	831.2355	37.11		6222809.169	11890686.15	6150347.269	7775035.827	6176375.523	6734538.314	7287630.903	6942080.632	0.187421432932294	0.442181480917697	0.384035775122506
Pos:779.5501@19.13	779.5501	19.13		11012385.81	16221645.71	10525396.49	8474923.094	10175010.32	9643636.923	12082708.4	7959231.172	0.188967412811592	0.444651669470137	0.385662079682077
Pos:980.2700@40.19	980.27	40.19		364439.6063	507637.4035	299447.1263	578700.4169	295358.9503	309107.6849	1496783.794	975552.7497	-0.513999143886627	0.445618839756828	0.385982147383425
Pos:317.2323@4.26	317.2323	4.26		509272.6206	1463361.354	562072.9697	255076.42	220645.2621	735057.6242	618027.7534	222636.0994	0.564848501498578	0.448613959531852	0.387631258389962
Pos:637.6049@23.82	637.6049	23.82		96964.2368	184396.1968	161896.6789	145973.9181	198992.4392	79800.26265	145087.6935	75716.47731	0.319083546625192	0.448758502924901	0.387631258389962
Pos:1102.7326@28.66	1102.7326	28.66		1378125.139	2314902.19	1234763.048	1458569.022	1341806.182	1415959.992	1416454.112	1360999.868	0.162384604237176	0.449495229742251	0.387631258389962
Pos:495.3409@8.80	495.3409	8.8		405269.2929	393927.368	412139.6205	421846.6283	430103.3321	357598.5927	426415.4191	353553.4267	0.0648625086906257	0.450136349431465	0.387631258389962
Pos:921.7845@50.29	921.7845	50.29		885794.4654	589925.1339	1070185.056	489702.3964	756182.9379	673000.02	652554.6897	390587.0895	0.269528143498063	0.451508949711152	0.387631258389962
Pos:390.2369@0.55	390.2369	0.55		194191.3569	431086.2245	279692.759	262263.6353	234154.1372	212305.6053	260058.3079	271729.659	0.201426994234182	0.451602824773867	0.387631258389962
Pos:1529.0349@23.59	1529.0349	23.59		462227.7803	119413.9218	514299.6212	487508.8335	507962.5281	511592.7802	391535.2219	431044.6725	-0.416021251682077	0.451727660618571	0.387631258389962
Pos:917.5157@27.54	917.5157	27.54		417512.5693	398884.9338	352045.2461	360694.4172	366637.7695	400601.049	408305.297	412134.6278	-0.056238840925566	0.452882343661475	0.387722130688547
Pos:832.2359@37.11	832.2359	37.11		3790641.721	7242721.605	3741901.053	4378615.205	3396154.386	4169450.048	4430355.108	4211836.176	0.191897324033293	0.453035244018034	0.387722130688547
Pos:707.5063@28.67	707.5063	28.67		34569378.92	64870273.37	32984192.82	34542663.1	34234790.89	38452688.75	34512679.43	33328472.64	0.188694237041481	0.45748684833072	0.391013371442249
Pos:722.5160@28.67	722.516	28.67		1152928.226	1947567.573	1133127.652	1235538.266	1084932.259	1235567.406	1311371.076	1169362.606	0.153212287527609	0.459260632053133	0.392010203104736
Pos:1193.8073@27.95	1193.8073	27.95		247237.9414	577263.6605	325532.5671	183709.9447	157423.6573	252575.5997	286981.6911	304275.1931	0.324414780151144	0.461407165115272	0.393251927586623
Pos:741.5349@24.73	741.5349	24.73		7016598.74	6431222.829	8757341.233	10427394.78	7274418.31	7858167.877	5986880.265	8047238.361	0.145335413302122	0.461934201537218	0.393251927586623
Pos:1146.3139@35.28	1146.3139	35.28		199356.5016	277995.9936	120609.9508	141941.9542	95388.40074	167075.4449	200168.2212	138932.4402	0.274520711153628	0.465222541224216	0.395529536649284
Pos:1375.6466@4.77	1375.6466	4.77		247560.204	177269.2376	220529.2267	252820.9539	208200.5525	190414.7932	212405.4196	221606.1653	0.0977173663330416	0.467850636228416	0.396388881736735
Pos:610.3776@3.29	610.3776	3.29		3760942.863	3407720.897	3524091.569	4446252.783	3574521.468	3585177.975	3562722.486	3658538.37	0.066425148868657	0.468020264368865	0.396388881736735
Pos:823.4779@0.54	823.4779	0.54		100845.894	52273.96972	63980.94577	60585.16867	851773.6209	43246.09564	90338.28493	53430.74882	-0.780298912730449	0.468076123822527	0.396388881736735
Pos:1243.5782@2.70	1243.5782	2.7		503356.1068	438720.5968	447467.868	502377.6641	411867.8945	433622.8036	463659.7013	503249.0965	0.0631192375192474	0.47069621049637	0.397632126718738
Pos:737.5031@20.66	737.5031	20.66		515760.4367	416071.2667	646642.2091	1134941.26	693173.1303	894476.8397	513688.1488	1162642.264	-0.308360706083393	0.470776610143669	0.397632126718738
Pos:779.4529@0.54	779.4529	0.54		167343.617	216095.0124	220657.774	176230.8291	1580471.715	164658.2664	193256.0846	156815.6151	-0.6218962790884	0.472402353940055	0.398483703444474
Pos:403.3730@13.18	403.373	13.18		457255.4171	601355.2389	389382.9246	323458.0011	331514.5476	325752.1775	511631.4922	375310.2324	0.184987518110664	0.473891748893518	0.399218193076549
Pos:1213.6026@5.98	1213.6026	5.98		397749.6861	394886.6069	319114.3444	443793.8004	444967.7581	346611.2057	316576.2458	333710.5688	0.112273179481824	0.475457687973085	0.399562356684741
Pos:1466.00@41.6	1466	41.6		6148211.876	4212386.922	7366298.036	5597077.782	6361344.331	6622828.074	6357843.459	5748980.945	-0.132051105758047	0.476203387469949	0.399562356684741
Pos:606.3900@28.66	606.39	28.66		502630.3555	974756.6118	482393.8024	580644.423	496953.4683	533105.4643	622871.988	495634.6423	0.186665424774953	0.476835381195358	0.399562356684741
Pos:817.5540@28.65	817.554	28.65		297973.2744	437572.0177	286336.1365	297906.8155	290286.4198	305101.2435	316700.5434	291088.446	0.111483061306692	0.477315919285431	0.399562356684741
Pos:837.5540@24.09	837.554	24.09		367632.0345	177221.5282	499678.8583	401825.2732	355132.135	277708.7057	293047.0352	213361.6947	0.271256022662408	0.477396243009327	0.399562356684741
Pos:827.5485@18.25	827.5485	18.25		634985.4793	922290.8139	680241.2029	342878.4747	579287.0109	605402.4105	736255.1853	1165118.569	-0.284773609605651	0.479418330587357	0.399614073305739
Pos:862.6697@40.29	862.6697	40.29		392388.5343	116627.6214	353717.5497	343108.4914	362294.5304	288093.5557	351580.7089	363128.5579	-0.315645423973143	0.479553638647905	0.399614073305739
Pos:392.2986@14.07	392.2986	14.07		1646060.377	2224898.584	1119288.052	1056693.424	1270693.836	1278180.761	1277071.023	1232892.685	0.190075183803168	0.47990918458517	0.399614073305739
Pos:439.3257@11.41	439.3257	11.41		96235.8519	104977.4906	91694.86503	63126.41744	78631.91134	109026.4915	73439.81933	53242.70534	0.200699814734164	0.480262376249963	0.399614073305739
Pos:614.2050@0.61	614.205	0.61		831504.922	186535.8808	869799.5703	487527.7407	759101.7956	468917.6472	686767.8524	844077.4574	-0.412370141571342	0.480554389519258	0.399614073305739
Pos:742.4168@3.30	742.4168	3.3		275238.559	220715.9248	245456.6332	325916.3176	220150.0203	262714.0032	258285.244	246525.9346	0.100039582833534	0.481496617614618	0.399780567183075
Pos:979.2696@40.19	979.2696	40.19		559123.1565	777532.3224	446103.4018	897905.8721	463590.2265	426659.7393	2275566.2	1480756.645	-0.484085332235841	0.481993664363667	0.399780567183075
Pos:1093.5460@5.75	1093.546	5.75		4027905.561	5146268.224	3541147.89	4982678.123	4363379.676	4352509.719	3834175.835	3759183.153	0.104516436504588	0.485472357550155	0.402091905206099
Pos:683.1996@31.42	683.1996	31.42		47500637.13	95706979.84	45968634.51	53782679.21	46015229.62	63946540.78	46974055.6	46447673.97	0.201978548038238	0.486026540679668	0.402091905206099
Pos:888.4720@4.85	888.472	4.85		257250.2031	411298.4455	203496.9999	317910.933	53830.22923	342198.6425	212369.4516	415929.6282	0.518187442218466	0.486769705469637	0.402191099107182
Pos:581.2060@18.43	581.206	18.43		732487.1886	1377429.417	796543.7463	985520.297	839044.3093	905590.5679	828649.9654	826410.8077	0.151530332078278	0.488685037967695	0.40325729868874
Pos:427.3525@16.82	427.3525	16.82		273818.7052	738908.8141	308617.2061	520614.8937	492128.7554	338679.9797	312062.5419	292666.4107	0.273650381860437	0.49158677277698	0.405133703243943
Pos:1220.3296@36.49	1220.3296	36.49		182694.2628	228695.2079	108407.9351	130057.2487	92783.96297	135988.2601	181104.078	137490.4981	0.226723550945069	0.495574741829505	0.407899382512554
Pos:162.0586@4.86	162.0586	4.86		1846382.212	1671926.331	2307125.12	2686950.499	2521663.475	2416826.249	2078600.236	2121491.622	-0.122475578906361	0.496759170023164	0.408353406853271
Pos:817.6008@27.53	817.6008	27.53		457679.834	148045.8547	526325.416	537910.6007	515495.2147	456832.3807	450519.316	443646.123	-0.323729491747583	0.498053871000134	0.408896808670968
Pos:780.2552@4.19	780.2552	4.19		1300654.643	1193225.628	1501005.204	965737.536	975657.8163	1064609.654	1263032.738	1245075.76	0.115459892579773	0.499669253520597	0.409701771070371
Pos:801.5426@23.38	801.5426	23.38		456728.0041	572959.6211	431529.5707	477882.5334	529059.6564	533704.4836	511299.0826	457747.8256	-0.073076957026115	0.500889913997778	0.409878314858781
Pos:684.4334@28.67	684.4334	28.67		20019022.89	36004922.27	18900779.84	21426984.8	19387374.61	20094157	23491518.32	20530800.88	0.158904237175949	0.501154919696846	0.409878314858781
Pos:624.5164@24.29	624.5164	24.29		436968.5386	248372.5744	484285.2488	500614.2973	442990.764	485545.251	394908.3212	506103.7975	-0.177060400048202	0.503998325029323	0.411682066615822
Pos:428.0890@31.42	428.089	31.42		399323.1697	734263.4917	305772.313	299773.3195	268304.0592	320501.5921	416128.7892	390084.8936	0.236291445317035	0.505608393201397	0.412475101780089
Pos:317.2315@1.89	317.2315	1.89		394079.8032	939416.025	458820.9112	1539768.481	176800.2941	618380.1201	1268232.175	437117.1606	0.527360772596893	0.50715751860459	0.412701166324859
Pos:793.5987@28.39	793.5987	28.39		374142.8573	64034.33717	406864.5112	499321.882	393891.9375	371552.7301	364112.7954	350544.932	-0.485081556870515	0.50716460482386	0.412701166324859
Pos:1053.2862@42.16	1053.2862	42.16		563481.8708	545255.7101	371487.9721	923285.185	404331.2824	326173.896	2382480.437	1435025.406	-0.524295496004371	0.509149220730754	0.413723682925325
Pos:362.2544@12.54	362.2544	12.54		437005.8799	349579.9809	232445.2399	318389.8747	258626.6769	277027.7671	204794.5614	434262.9083	0.206828195258233	0.509703438716146	0.413723682925325
Pos:727.6539@46.91	727.6539	46.91		608784.4375	1082477.294	618139.6396	712314.8636	699074.8725	786391.5652	701841.3988	455920.9673	0.180505145374149	0.5133801423976	0.415854972658585
Pos:1243.5781@2.99	1243.5781	2.99		673461.5138	511304.4387	606255.1904	700380.9837	581737.1527	572017.0101	591090.0989	609364.0814	0.071683786780641	0.513618044753261	0.415854972658585
Pos:1279.5566@4.16	1279.5566	4.16		1199607.364	714067.2738	754672.8373	744521.6063	736463.4992	462449.9307	1240528.943	584885.2017	0.240441817120491	0.51967646831318	0.419829618663514
Pos:759.5807@26.17	759.5807	26.17		231366756.8	189762828.7	236614081.1	215131686.9	229587904.8	217417358.8	198757262.5	294000266.1	-0.0960509572885974	0.519999121901946	0.419829618663514
Pos:781.5639@29.00	781.5639	29		349994.3282	245271.4808	384666.0396	353011.0202	347354.3937	345164.1937	214238.7373	300580.729	0.148591921525918	0.520478883487208	0.419829618663514
Pos:944.4794@5.76	944.4794	5.76		279025.3654	306607.8358	246321.637	315866.606	292639.5244	285542.1822	252183.3722	264206.9423	0.0644198942752516	0.522165921276848	0.420664589400879
Pos:906.5273@22.81	906.5273	22.81		747078.5397	423403.8108	715053.0499	698999.6511	675367.555	701377.1381	687186.7012	697459.9408	-0.130509890787552	0.524016361181954	0.421628952939406
Pos:1081.5637@7.14	1081.5637	7.14		957390.9484	746411.2215	867436.0672	889406.7779	826143.4491	808359.7616	842927.8827	848522.3659	0.0517319900248735	0.526786395890981	0.422559869960029
Pos:693.4938@28.67	693.4938	28.67		899795.8704	1532770.899	838951.1533	979910.6733	879930.4561	956951.5055	997766.1258	931146.4714	0.133839958373377	0.527011990477828	0.422559869960029
Pos:1067.5514@4.38	1067.5514	4.38		890592.9272	457386.4572	647030.7895	897164.3048	770891.8406	753840.1694	741677.3718	848543.1442	-0.15729512732905	0.527740605862416	0.422559869960029
Pos:162.0575@3.29	162.0575	3.29		2296586.142	1964018.293	2190896.031	2630189.279	2153564.608	2153492.664	2158647.991	2205983.181	0.0587580259676009	0.527792658361285	0.422559869960029
Pos:791.5802@22.85	791.5802	22.85		557887.5421	333536.4957	578420.1073	484122.688	553411.3098	388581.342	475919.7551	320725.1546	0.166671192089265	0.529394038724046	0.423316755697846
Pos:1499.0790@24.06	1499.079	24.06		565679.7046	120168.2379	722576.0499	472660.1358	576207.0813	496257.7386	457484.5576	522254.322	-0.389289724944372	0.530130636723824	0.423381122100453
Pos:418.3162@19.37	418.3162	19.37		784200.9068	648367.1939	695230.2488	811106.4843	723705.9677	718449.0359	675878.5712	706883.804	0.0517224840397228	0.534113813782896	0.426034957535052
Pos:835.2324@37.11	835.2324	37.11		757147.4897	1416875.038	779550.5009	938206.373	827712.4864	871658.1087	903079.0505	819735.3032	0.138715064787603	0.535073313057657	0.426273386516822
Pos:713.5031@21.66	713.5031	21.66		128507.894	134172.1435	111323.2388	304336.0741	174255.7103	219279.3379	143609.7245	202618.4855	-0.232133189705447	0.536964426648587	0.427252495501312
Pos:1669.0407@19.36	1669.0407	19.36		4688797.6	860325.3045	5222906.593	3874263.91	3945028.112	3780842.085	4053440.339	4055917.493	-0.396742768032552	0.538637733210644	0.427926476710973
Pos:749.5032@21.09	749.5032	21.09		167970.0262	135947.104	217931.8779	206347.4347	186732.9362	158458.326	142001.9905	177322.7857	0.115708252122783	0.540450809610902	0.427926476710973
Pos:493.1729@12.19	493.1729	12.19		449316.6472	652871.1055	458694.9162	409998.3517	455166.2489	504185.3236	456645.7607	391077.2099	0.107201780630045	0.541829200833639	0.427926476710973
Pos:820.4107@28.66	820.4107	28.66		192461.4125	318111.4884	159322.7733	174503.3685	175098.4277	156273.4648	212042.9068	190310.1436	0.156090359574753	0.541970910669447	0.427926476710973
Pos:317.2096@0.99	317.2096	0.99		771989.6931	370040.8242	322758.9439	439125.1012	305829.1351	404880.6165	442363.3893	430992.4067	0.194559558793133	0.543627797569083	0.427926476710973
Pos:521.3505@16.95	521.3505	16.95		249229.376	396415.8875	196217.925	194961.3445	246707.5467	242705.4802	190207.9502	210221.0856	0.164660098290956	0.544300042970027	0.427926476710973
Pos:885.5515@17.34	885.5515	17.34		186811.9206	114380.9254	180365.8955	209855.7715	122400.6166	165473.9189	171014.0947	157402.5408	0.142242244753459	0.544347308371966	0.427926476710973
Pos:733.5671@25.50	733.5671	25.5		18475791.93	16377583.57	20046829	23635661.76	24858701.21	20245777.4	22662384.27	16835941.4	-0.105379496557899	0.544815124733087	0.427926476710973
Pos:515.4250@20.66	515.425	20.66		206225.0725	170454.0656	193284.5162	179204.7555	309625.8062	127154.0558	110182.8159	1087917.251	-0.488640403600209	0.545118330101995	0.427926476710973
Pos:427.4223@34.87	427.4223	34.87		189697.2787	120410.1534	232690.0701	174507.5722	173127.4616	230759.0818	147966.9097	252280.909	-0.171293077081646	0.545453243544803	0.427926476710973
Pos:775.2272@18.26	775.2272	18.26		477898.3398	575653.5926	296084.961	325861.8988	314656.9634	346377.5833	411560.7736	385437.0248	0.154612618678191	0.546896019029093	0.427926476710973
Pos:858.6366@37.18	858.6366	37.18		193086.6362	145027.4143	220623.8634	257068.7889	179665.948	212535.5224	158588.9329	185533.0765	0.124831940862696	0.546908154084991	0.427926476710973
Pos:858.5952@16.21	858.5952	16.21		3116363.875	5216012.006	2662747.526	3148128.072	3040793.621	3072434.847	2961982.48	3368056.645	0.136977733034685	0.546982009198393	0.427926476710973
Pos:457.3855@14.98	457.3855	14.98		474257.7057	754600.4468	398049.6887	400912.9688	458798.1212	416118.0944	477307.0443	423343.7668	0.141505501767997	0.547095521171751	0.427926476710973
Pos:1281.4946@2.83	1281.4946	2.83		302453.1319	421882.2713	288501.0208	334913.1612	309865.3115	331414.1001	275978.8125	340584.2102	0.0882675627004455	0.55020520477201	0.429837789559283
Pos:834.2339@37.11	834.2339	37.11		1472472.857	2683703.324	1473835.981	1722508.752	1490853.845	1646492.473	1730244.453	1638402.308	0.131938312007577	0.551908124050628	0.42985742631129
Pos:378.2433@10.41	378.2433	10.41		921726.8184	1368773.427	966607.1243	760832.1108	758680.6142	1061674.734	683348.5145	1096982.71	0.154951425857199	0.552269072719198	0.42985742631129
Pos:833.5947@25.55	833.5947	25.55		749102.2619	525395.7301	520807.9245	673742.9144	662596.1758	649013.3649	478968.5175	487264.2255	0.115125887340425	0.552486148580078	0.42985742631129
Pos:1016.7288@16.90	1016.7288	16.9		296205.3447	242755.2732	355430.1813	341168.3192	314425.4601	315887.5358	332236.6057	328994.9458	-0.0790638321470286	0.552894894107437	0.42985742631129
Pos:1227.5835@4.77	1227.5835	4.77		2070835.704	1456226.323	2065690.09	2508363.946	1364781.692	2043804.749	1956893.926	1975556.828	0.13376643144958	0.553669752463364	0.429941850731087
Pos:419.3303@10.64	419.3303	10.64		1949332.931	3580164.769	1209995.654	2191007.415	1015088.391	2181847.247	1994138.939	2047028.493	0.258287539211724	0.55443287031293	0.430016966295565
Pos:1294.3493@37.57	1294.3493	37.57		136899.9864	161279.3832	75362.86946	102184.3273	57332.66772	102279.7639	140283.0632	109908.4719	0.22779764616128	0.555524808993673	0.430346628092787
Pos:735.4283@0.54	735.4283	0.54		120328.4831	90582.53612	160673.3132	154142.1882	2004465.529	72987.11732	159726.2974	80838.16163	-0.701723650025424	0.558483913429884	0.432120196331556
Pos:743.551@28.03	743.551	28.03		9961348.91	6904677.244	10615688.65	15779791.34	13026623.87	11591495.89	10734658.57	10934655.93	-0.15534477981854	0.560523065522387	0.432544256740093
Pos:917.5975@24.28	917.5975	24.28		179016.9286	68708.17237	174306.332	186331.4537	180418.0346	180821.3775	146711.199	153327.0359	-0.219338518396011	0.560780091005691	0.432544256740093
Pos:669.1844@29.83	669.1844	29.83		524656.6542	980336.2335	459256.7971	624337.2209	546425.5301	592343.4539	553080.6145	546993.1653	0.147701350312428	0.561042887059237	0.432544256740093
Pos:396.3838@16.89	396.3838	16.89		415652.705	139672.6552	468747.832	350740.6015	361782.8263	360671.9843	379525.214	378731.7566	-0.24363468899062	0.562213426748112	0.43292946201044
Pos:1183.5747@1.91	1183.5747	1.91		251022.52	247046.5986	272391.4557	263273.5875	267136.2151	249668.0759	252700.9049	292980.2129	-0.0377441906264577	0.563047918122049	0.433055285242209
Pos:388.1136@8.39	388.1136	8.39		140120.2669	232987.1984	162017.8219	144245.5082	99791.20697	156307.3236	157013.1815	198350.0267	0.162822747057872	0.564560688834876	0.433701870711518
Pos:779.5495@20.05	779.5495	20.05		5935806.696	5454532.052	5500962.25	8465365.614	6173623.833	8164706.041	4431080.643	11909872.91	-0.204776824424008	0.566590398338977	0.434184023585684
Pos:761.5023@20.03	761.5023	20.03		819451.5769	617617.5114	962123.8896	1373741.091	839604.9716	956593.6036	518278.5167	941999.5688	0.192640602095254	0.566752675204963	0.434184023585684
Pos:782.4946@28.66	782.4946	28.66		1227395.375	2051261.833	1060934.088	1139822.965	1217544.325	1193804.517	1313299.729	1098612.336	0.134459244998017	0.567504448517675	0.434184023585684
Pos:823.6512@33.28	823.6512	33.28		266662.4009	98920.67014	367581.8926	472765.1363	340700.0749	331311.9944	343996.2568	273239.8258	-0.302676413511719	0.567879692369337	0.434184023585684
Pos:593.3393@8.00	593.3393	8		96153.32618	70457.82005	116617.9946	82518.51812	78447.50648	138949.5444	115215.0074	79556.29463	-0.153979146333331	0.569827893725369	0.434763613907093
Pos:904.4671@3.29	904.4671	3.29		559246.4852	479019.4617	531943.6775	624701.5231	514418.1755	530012.1508	509604.9019	556609.6382	0.0507492515308698	0.570446296762563	0.434763613907093
Pos:603.3519@0.55	603.3519	0.55		264526.2231	307315.483	381718.7483	280683.2472	2679887.77	178589.991	363761.6132	222826.1923	-0.538769958255287	0.570658976682742	0.434763613907093
Pos:1145.3151@35.28	1145.3151	35.28		201937.2911	248925.0704	127822.0168	126579.0475	93058.81595	158892.6817	204305.2359	153618.0498	0.202363133002017	0.57404800212873	0.435353663354623
Pos:809.5960@25.18	809.596	25.18		6060194.762	7428962.086	6417102.526	5355950.585	5109094.041	6055132.225	5641460.815	18412136.72	-0.263572597643484	0.574357915484795	0.435353663354623
Pos:486.1663@5.37	486.1663	5.37		1444847.332	1342016.18	1851759.32	1173040.451	1123481.314	1156989.02	1705523.51	1376561.214	0.116208444267801	0.574435847804497	0.435353663354623
Pos:779.5630@28.66	779.563	28.66		286080.7071	501505.0898	320008.7203	287846.6631	289299.0629	298706.5058	360299.0414	303380.8406	0.121120789072967	0.575471430502515	0.435353663354623
Pos:629.1881@16.55	629.1881	16.55		155484.8519	222355.9628	151040.2889	203652.616	155240.1106	152164.4815	166940.7035	204260.9388	0.100201699263505	0.576732135305423	0.435353663354623
Pos:311.3272@13.22	311.3272	13.22		657956.2485	1606673.995	999717.4378	606657.0561	749618.7847	866844.5422	814155.7491	707546.4924	0.194084599378661	0.576898584327342	0.435353663354623
Pos:789.5341@23.55	789.5341	23.55		19777676.31	11462896.73	21154579.04	21277121.74	17646778.96	19045681.68	15501455.97	13120441.16	0.144507205975398	0.576921711631858	0.435353663354623
Pos:769.5645@29.18	769.5645	29.18		759108.8955	566577.9966	833499.4991	1548730.796	975157.9982	1020529.447	830180.7739	1130022.528	-0.187452447879499	0.5780382894842	0.435353663354623
Pos:637.6522@35.80	637.6522	35.8		647547.567	1317200.03	672778.9271	684305.58	751246.0387	885056.286	644367.5108	582358.8413	0.163578777690699	0.578580814273822	0.435353663354623
Pos:2410.1767@7.03	2410.1767	7.03		184719.9005	115693.7452	169242.886	191540.5423	136191.0047	156152.2773	149166.4316	163995.5545	0.103307627901707	0.579318917788188	0.435353663354623
Pos:622.5016@22.92	622.5016	22.92		1312848.745	730997.3767	1445512.086	1588607.7	1574708.776	1563113.603	1252352.512	1125175.345	-0.163578953553735	0.579431059134324	0.435353663354623
Pos:1842.0050@27.57	1842.005	27.57		631682.634	481031.3892	485704.9756	515637.0984	1245399.222	423455.5026	525908.4611	494061.3248	-0.212120327235707	0.579697191122332	0.435353663354623
Pos:1174.8581@16.89	1174.8581	16.89		212987.7015	38415.56872	239993.8449	177530.4162	158315.3206	194456.9568	178398.0922	173284.3165	-0.362224056272389	0.580203985005109	0.435353663354623
Pos:543.4544@24.57	543.4544	24.57		161794.4103	155889.6369	188364.446	130112.667	202833.0196	128415.1898	91339.73243	799335.1308	-0.40531211698028	0.581491295046226	0.435401897269996
Pos:590.4949@34.69	590.4949	34.69		649834.7822	1006392.34	638165.3335	573246.0927	538577.5949	513247.2675	636718.9494	898753.7341	0.149221986851187	0.581617728334578	0.435401897269996
Pos:1072.5322@5.37	1072.5322	5.37		840237.2297	621413.4418	963957.6704	739354.652	666335.7051	743929.2385	827482.1505	713911.2576	0.0864247421383852	0.585208939798883	0.437582659371568
Pos:359.3113@12.50	359.3113	12.5		427097.5846	482478.7582	349545.3411	269929.3155	297120.0537	348888.5273	348357.7751	391480.9584	0.114942100472614	0.58738775924674	0.438369425891261
Pos:309.3120@12.89	309.312	12.89		4813596.38	7010338.228	4805655.106	4837986.438	4710252.223	4740323.294	5728335.34	4826030.017	0.0864991138878842	0.587619794459144	0.438369425891261
Pos:335.3274@11.35	335.3274	11.35		1043602.648	1551592.983	1015653.752	1130810.652	1270064.716	1109262.111	1350702.554	1244192.506	-0.0870833359618723	0.58889676729551	0.438579201582791
Pos:989.4747@27.58	989.4747	27.58		407110.9142	464716.5003	352643.5088	378495.6203	415715.2012	415002.2053	401216.1926	417938.4387	-0.0490312328348515	0.589625898223619	0.438579201582791
Pos:618.2062@7.65	618.2062	7.65		1816324.976	1489911.166	1928659.049	1866882.016	1683392.369	1729135.223	1736508.519	1686607.018	0.048185503908277	0.589939954850287	0.438579201582791
Pos:789.6276@33.72	789.6276	33.72		1156735.505	2120464.534	1290538.725	1349706.469	1330459.619	1379108.773	1330519.305	1290829.49	0.109777408796617	0.591287989702189	0.439075524076845
Pos:905.2523@38.63	905.2523	38.63		1348643.946	2364971.489	1308561.786	1751608.382	1339831.983	1420712.014	2767752.834	2308424.824	-0.183573873023163	0.593635259019172	0.440311858990053
Pos:2158.0424@3.29	2158.0424	3.29		259478.8591	190645.811	220975.9366	303543.217	219856.2235	215995.4055	226157.2763	244733.7095	0.0840507001039887	0.596223498563926	0.441559450861725
Pos:982.2680@40.19	982.268	40.19		204659.3822	322366.6176	126541.6668	293790.1242	162013.0247	128537.8513	735602.4288	453278.8487	-0.375325645513143	0.596934776082841	0.441559450861725
Pos:456.1563@7.03	456.1563	7.03		403777.4818	304410.8286	392847.6301	385418.4942	315512.2315	324544.0749	388795.2924	386386.9692	0.0687020622368691	0.598447578887987	0.441559450861725
Pos:942.7097@50.32	942.7097	50.32		2621383.997	2489763.407	3646606.439	1736894.178	3377455.177	3233394.314	2955816.907	1974638.701	-0.156182492704366	0.599143442306581	0.441559450861725
Pos:1051.5534@6.54	1051.5534	6.54		1487962.741	742532.0062	1180006.297	1399209.376	1310117.577	1260732.956	1234670.207	1269063.711	-0.126144826918533	0.599203146859684	0.441559450861725
Pos:1359.6603@6.78	1359.6603	6.78		2492380.47	1767779.632	1948222.676	2561359.491	2445040.32	2261629.709	2096201.935	2352704.078	-0.0776968690760131	0.599422918103636	0.441559450861725
Pos:633.5360@11.53	633.536	11.53		359218.7238	258935.5783	345276.5725	295439.2045	234914.325	228471.3321	375918.5975	339944.9157	0.1170500912206	0.602399224447697	0.443245931404017
Pos:803.5491@19.44	803.5491	19.44		6262043.834	6299758.567	6291504.414	8035017.876	6472699.941	8264788.819	5054288.963	10798332.69	-0.137488495617422	0.603720162020856	0.443489272897601
Pos:1549.0858@24.06	1549.0858	24.06		289762.1956	33843.04183	289258.5507	222805.9413	99548.23247	155428.0176	101364.437	126820.1938	0.416974395262105	0.604560172997711	0.443489272897601
Pos:414.1387@0.60	414.1387	0.6		10981984.25	3488043.181	7781625.847	6886721.474	8004907.352	6773912.857	7153847.913	9117212.731	-0.196203182780449	0.604931868408169	0.443489272897601
Pos:713.2375@0.62	713.2375	0.62		682203.9516	168428.6835	691712.6688	336868.7739	583369.2514	281682.66	485112.8001	807907.6378	-0.316572542946047	0.605478994233748	0.443489272897601
Pos:944.7286@53.34	944.7286	53.34		539300.8208	555185.4922	764341.2946	291589.3238	329479.0329	275827.3199	558820.7509	692060.7676	0.231244659715511	0.607351300865222	0.44435628584217
Pos:1188.5300@3.29	1188.53	3.29		1196045.061	777122.0285	1182228.095	1221124.1	1150384.264	996604.9848	1167268.184	1303570.393	-0.0946527632222846	0.60985906569297	0.445685728601105
Pos:491.3252@10.14	491.3252	10.14		232993.3114	462621.5542	220648.5527	240724.3758	246818.7859	235438.4625	264355.5641	255629.8532	0.135978823332822	0.611489634449327	0.446371832817913
Pos:432.3326@5.75	432.3326	5.75		6763614.394	6615956.509	6248035.803	8344414.163	7173174.426	7004399.443	6059051.688	6550916.629	0.0565739439495465	0.613729558342553	0.447500697606401
Pos:1677.0276@19.37	1677.0276	19.37		322977.1225	113320.4573	373782.7421	296823.3457	297017.9422	282006.43	286669.6444	300617.8821	-0.207488320612237	0.615452314361206	0.448250347001089
Pos:503.3594@14.65	503.3594	14.65		165907.7032	322216.1729	155021.8825	144272.3837	250076.7441	209643.4375	161512.9062	218085.1324	-0.156793153812715	0.617960683009586	0.449569843662749
Pos:940.6963@46.50	940.6963	46.5		1294950.667	1204937.215	2353426.848	1019285.8	1415537.368	1273281.41	1538114.422	839812.7558	0.171243293109236	0.618961053795994	0.44979052707631
Pos:730.6022@24.60	730.6022	24.6		388396.1639	408263.4405	477525.2437	366944.8193	635714.9167	542227.3218	568888.6305	232718.2261	-0.178959685055566	0.620839068039276	0.45048276152809
Pos:1237.5844@6.59	1237.5844	6.59		253769.9658	273943.2015	190411.5156	294348.4125	245718.475	249162.8085	193063.37	258672.9408	0.0874362566374462	0.621309846158933	0.45048276152809
Pos:645.3992@0.95	645.3992	0.95		132848.2101	92800.21851	119150.0242	85706.30322	251143.5142	33038.48997	78964.35314	78876.89912	0.321137878468423	0.622167645500488	0.450598421420283
Pos:619.2985@7.02	619.2985	7.02		222126.7411	201469.8905	198256.5298	225461.6116	203942.0616	209968.0622	214862.8348	201986.4841	0.0265483894948619	0.625945955651724	0.452635626921643
Pos:1218.5581@4.62	1218.5581	4.62		430378.9829	353313.3307	460034.6974	285905.8761	298298.48	294811.078	418498.6745	405080.539	0.105964891912296	0.626383408892379	0.452635626921643
Pos:1097.5597@4.90	1097.5597	4.9		1068313.087	1110059.224	734534.2273	1329195.853	892621.5053	1191093.787	657499.3696	1136064.461	0.135978221468145	0.627650839897903	0.453044166480566
Pos:916.6942@47.92	916.6942	47.92		4404543.663	5222068.541	5118536.931	4232603.497	4125556.097	4174601.254	5458555.221	4474700.1	0.0610884115331249	0.630419324331889	0.453993964894364
Pos:1276.5612@4.65	1276.5612	4.65		1674010.617	2108974.538	1029800.082	554426.5654	1180552.732	1322917.297	1609329.156	1481140.497	-0.221267587264352	0.630955689115832	0.453993964894364
Pos:533.3699@14.71	533.3699	14.71		299564.3509	547817.4373	342603.8964	366978.6759	307231.1228	409852.1131	369856.0861	330798.623	0.105363469981738	0.631077324359584	0.453993964894364
Pos:902.8100@65.74	902.81	65.74		143215.9448	177482.3269	174466.7481	168994.909	179919.135	132639.9163	85240.42034	234909.6097	0.162305100401937	0.631977491971742	0.4541352587668
Pos:1211.5889@6.58	1211.5889	6.58		3004184.352	2076583.74	2440751.709	3049606.864	2814516.461	2692512.457	2562081.381	2896808.107	-0.0691215790820291	0.633706768916984	0.454871368599743
Pos:770.5679@29.18	770.5679	29.18		248704.9246	214719.2385	261357.2878	670266.1591	356535.148	357598.4837	322482.3224	384078.322	-0.188840380973347	0.634917210808544	0.455233839371108
Pos:880.5079@17.81	880.5079	17.81		920568.3077	514490.3328	978635.2369	870161.3862	854411.4302	836232.6772	870032.2005	870834.2749	-0.106144845738011	0.637070318371796	0.455773086833509
Pos:737.5034@19.72	737.5034	19.72		173487.1184	240368.3814	198300.7281	254633.6207	194220.7527	233921.9492	168205.4893	219515.8635	0.0819784955844042	0.63708190074416	0.455773086833509
Pos:430.3162@5.35	430.3162	5.35		281079.0149	310798.9568	276698.8007	411719.9711	362232.6507	330452.5487	236434.7261	270440.5486	0.0947060225125359	0.639853546972039	0.457249015016304
Pos:543.3400@8.41	543.34	8.41		453873.3507	372528.0659	382098.5902	556947.115	379170.0173	420719.4908	336308.5228	518798.2854	0.0926153961962413	0.64082887792543	0.457439423821127
Pos:1579.0520@23.55	1579.052	23.55		272812.3883	67980.31408	450906.3853	282777.8851	184835.6682	244684.6644	170713.1042	133021.9902	0.300797473354984	0.643029217101369	0.458502886616473
Pos:618.2062@5.37	618.2062	5.37		2958498.83	2945238.813	3364578.488	2591875.683	2455375.257	2708435.591	3256860.124	2996532.008	0.0568733463410107	0.644530285737538	0.45885308640982
Pos:407.3100@12.07	407.31	12.07		987053.5362	1838162.872	758359.4462	535219.7441	2164947.461	464841.7695	546034.0063	568622.3002	0.309218221555651	0.64494250064341	0.45885308640982
Pos:453.2930@5.11	453.293	5.11		20592181.4	46972455.18	22754309.65	2664816.969	2272622.595	13739264.88	21060871.56	19051954.78	0.556730206696372	0.64936310157935	0.460673830780769
Pos:872.4782@7.02	872.4782	7.02		262798.3431	207913.2044	245177.5071	243076.9506	231728.6925	215727.1413	238268.8175	245348.8384	0.0390270774069708	0.649740144098202	0.460673830780769
Pos:1056.2845@42.16	1056.2845	42.16		197231.4367	200478.834	147600.5465	310396.2689	130321.2324	92953.78385	828673.8406	514631.7958	-0.3779634742506	0.650371274791276	0.460673830780769
Pos:599.5177@33.06	599.5177	33.06		268273.605	484948.8278	455146.2584	394465.6943	412297.5612	275153.726	300421.8062	1511071.673	-0.285161454341346	0.651641794245569	0.460673830780769
Pos:463.3588@10.47	463.3588	10.47		186539.0292	456937.9	259827.6418	227950.0155	187946.2726	146507.7095	317049.0097	340145.601	0.19139821550006	0.652663815029717	0.460673830780769
Pos:545.4855@18.21	545.4855	18.21		189719.9436	316746.0434	190902.7798	216232.0704	190663.5451	197060.6871	248176.0119	206407.1716	0.091522693342668	0.652973588295239	0.460673830780769
Pos:918.4822@5.46	918.4822	5.46		1695426.989	1736660.732	2636510.119	677233.4951	728853.1717	1206234.205	1889531.029	1616803.655	0.2422341254619	0.653071208288671	0.460673830780769
Pos:373.3085@11.52	373.3085	11.52		179073.0857	291904.9853	324294.9043	128626.7675	296104.5731	282603.6515	437329.7768	116081.2614	-0.240549733951792	0.654176534194658	0.460673830780769
Pos:339.3578@15.59	339.3578	15.59		298214.7715	553537.4358	422359.5959	210044.535	329016.3353	299196.9203	327812.7674	304691.4149	0.143681063726638	0.654977716032378	0.460673830780769
Pos:535.1652@23.19	535.1652	23.19		1459765.909	2458707.293	1736811.111	1785275.113	1690970.841	1799200.066	1700070.594	1751065.273	0.0742973455144042	0.654998935029097	0.460673830780769
Pos:836.6534@40.10	836.6534	40.1		1135692.83	647322.6052	1186139.175	1083507.83	1061931.13	1084520.069	1048352.067	1021650.155	-0.0961647898546926	0.655354485550979	0.460673830780769
Pos:294.1048@5.75	294.1048	5.75		1096010.797	805286.5352	1007305.076	1470226.277	1282593.792	1158030.984	1012616.728	1115599.824	-0.0900677474609536	0.657085010172284	0.461387682021227
Pos:449.3795@12.20	449.3795	12.2		303762.4646	346070.3793	290129.9541	228292.5725	269723.6167	232707.5292	226878.4552	374165.6132	0.0964989798307215	0.659026580878742	0.462105939028851
Pos:1127.3034@44.73	1127.3034	44.73		866862.3999	615798.2743	533494.1668	1021846.359	469259.1356	382195.1071	2602197.412	1535119.712	-0.324948047823999	0.65957020569413	0.462105939028851
Pos:834.6392@39.11	834.6392	39.11		196389.0184	110271.0012	209509.0799	211150.4234	184340.0539	191519.242	185080.7799	196076.3825	-0.104844541662213	0.660256254712913	0.462105939028851
Pos:1345.6274@2.84	1345.6274	2.84		778307.7399	584887.4249	807773.7195	819261.0008	797151.3911	703089.0058	768817.3188	819097.804	-0.0571159030002469	0.6622518301911	0.463000450213146
Pos:888.4724@5.43	888.4724	5.43		618926.9466	623795.053	900589.4068	225815.9448	263650.3138	438373.8277	648356.6339	549308.086	0.232916901096881	0.665963488247896	0.463399122828457
Pos:612.1824@27.47	612.1824	27.47		8790919	18770291.99	8724411.561	10143911.93	10343987.62	10801214.3	10414499.51	8952336.757	0.121841290277966	0.666312355106081	0.463399122828457
Pos:773.4602@6.68	773.4602	6.68		193619.0871	102431.7961	149002.6947	180542.1328	127394.8123	148207.212	152495.3906	141683.5764	0.0967996051981449	0.666347562077987	0.463399122828457
Pos:647.3761@0.55	647.3761	0.55		251483.0674	259212.2454	348635.6547	262054.0767	2811155.345	160088.5104	269986.1934	168599.2502	-0.445566245944016	0.667049096720248	0.463399122828457
Pos:1248.0513@2.84	1248.0513	2.84		229945.0244	137094.6536	139061.4091	120036.4529	92965.15528	141949.3377	289708.0756	233244.0587	-0.190230583160428	0.667804074473004	0.463399122828457
Pos:430.3162@3.30	430.3162	3.3		498223.9499	1806595.472	629174.4643	1324278.102	479024.3854	1259448.189	805159.4428	803542.0067	0.23553084673077	0.668229931943263	0.463399122828457
Pos:1212.6212@5.14	1212.6212	5.14		117310.8045	67199.35283	109502.6701	172325.3196	60972.48678	147792.8605	95575.90671	107100.895	0.17236489588581	0.669433867197197	0.463399122828457
Pos:389.3152@11.08	389.3152	11.08		2336877.848	4499852.729	1916265.624	1567692.433	2380968.786	1559570.381	2113508.832	2555382.145	0.16388091094995	0.669550882961629	0.463399122828457
Pos:735.5385@28.67	735.5385	28.67		2510191.387	4620586.549	2563950.521	2872268.188	2652313.923	2906443.242	3078868.745	2769530.472	0.0944710495260615	0.669958578898265	0.463399122828457
Pos:335.3275@10.13	335.3275	10.13		1894766.544	3080417.457	1672051.971	1802766.108	1954233.991	1727767.643	2180696.752	1837688.453	0.0946960266585299	0.671082917882169	0.463399122828457
Pos:378.2802@12.74	378.2802	12.74		444654.4864	270150.7925	201421.614	194504.8471	237977.5723	317775.8344	264256.3997	341331.8354	-0.133868538877056	0.671683103852354	0.463399122828457
Pos:704.5408@39.80	704.5408	39.8		752159.4896	1345312.268	1017598.106	956997.1076	909809.6988	902119.0198	804843.2374	2504719.072	-0.186912242894757	0.671993739444736	0.463399122828457
Pos:362.2563@12.71	362.2563	12.71		219575.2552	134614.7992	154665.1593	96698.58763	348450.4655	77293.22145	133299.0524	238399.3285	-0.238286652000321	0.672157592946911	0.463399122828457
Pos:339.3572@17.60	339.3572	17.6		205558.1817	394614.6167	202462.5602	246191.4729	227842.8745	235774.5714	263021.7953	215530.0363	0.102227114220009	0.675826991655706	0.465431624960139
Pos:676.5093@37.90	676.5093	37.9		1018349.828	1810598.102	1082004.439	1320816.743	1210861.998	1139531.107	1046216.975	2927337.011	-0.170352340431645	0.680050145574839	0.467794311341981
Pos:578.3885@7.03	578.3885	7.03		1862884.178	1837148.774	1599843.371	1872957.254	1763647.882	1842769.252	1693070.343	1734611.07	0.0258907413032149	0.681186369923372	0.467794311341981
Pos:904.4673@2.84	904.4673	2.84		451370.3097	359911.8581	422867.7437	478438.5377	398681.7543	384079.9192	419726.4315	452582.8692	0.0440549657299185	0.68204025097805	0.467794311341981
Pos:1312.5171@2.80	1312.5171	2.8		265340.1736	488406.1451	282754.2262	289258.3862	280301.6678	328713.4484	267086.4459	332516.5548	0.0933220264756246	0.684809537104196	0.467794311341981
Pos:840.6657@50.63	840.6657	50.63		697215.8084	230552.8927	1103972.595	1710427.388	849753.0567	635763.1956	378499.2356	674979.1186	0.284238512747678	0.685443083329208	0.467794311341981
Pos:1234.5567@4.85	1234.5567	4.85		12291139.98	16433669.68	8331049.378	24485680.33	22677173.39	24045279.62	10195892.16	12602224.67	-0.191469791336292	0.685613243715388	0.467794311341981
Pos:779.5487@19.54	779.5487	19.54		3730393.426	2865036.519	4084438.162	3183542.179	3525932.883	3812622.402	2683394.085	3197433.064	0.0672225173624431	0.685730078479465	0.467794311341981
Pos:1345.6340@1.88	1345.634	1.88		382764.0925	306490.6921	399877.803	344886.3855	394267.0947	299231.3495	346908.7326	482553.3082	-0.0719249969432018	0.685796903552974	0.467794311341981
Pos:507.3757@10.41	507.3757	10.41		249264.8585	131635.4741	235467.5912	302728.5407	251548.2296	243193.616	241817.2547	215327.0053	-0.111401453307479	0.686961568935567	0.467794311341981
Pos:763.5185@21.57	763.5185	21.57		1352208.772	1260587.637	1459082.621	1573444.355	1322797.828	1423692.594	1450142.643	1306767.966	0.0332435007033356	0.687011867330301	0.467794311341981
Pos:1068.5515@5.39	1068.5515	5.39		62251082.24	65668648.77	79116301.74	17138639.43	14616892.79	45454178.91	65290835.98	55988324.47	0.297618786155762	0.687231925294294	0.467794311341981
Pos:772.4271@3.29	772.4271	3.29		1077863.95	865789.1056	1049620.767	1275446.398	1028526.418	1048021.005	983137.9883	1029458.27	0.0488838556118124	0.688492167976618	0.468158312474378
Pos:1302.5404@4.65	1302.5404	4.65		1322899.544	1866254.598	854050.6265	980155.4377	891290.2035	1107145.169	1335061.247	1137730.709	0.1158621699468	0.69081793643527	0.468660380149478
Pos:574.5028@19.37	574.5028	19.37		17672719.4	9474378.96	18835759.42	17241579.86	16277153.02	15996101.78	16386802.52	16651859.68	-0.0964482299608784	0.691357490305175	0.468660380149478
Pos:243.1925@1.40	243.1925	1.4		1117402.417	2258045.059	1186576.132	812193.4729	1168201.199	1005263.811	1281840.737	1119281.091	0.132317695548607	0.691409339541072	0.468660380149478
Pos:922.0053@0.36	922.0053	0.36		823169.6903	669214.0466	327607.2796	355647.6566	445457.6209	945201.25	340250.695	772262.7844	-0.19638150475255	0.693855174502005	0.469459395938225
Pos:720.5031@28.67	720.5031	28.67		2119696.9	3735319.43	2149824.859	2288118.104	2210996.912	2414346.446	2488422.132	2337719.706	0.0817018341055665	0.69466870221962	0.469459395938225
Pos:787.6124@30.22	787.6124	30.22		29502214.51	21446873.77	26524050.87	30674964.21	24689801.29	23619005.25	22187002.37	32800100.76	0.0696687416761183	0.696392543076168	0.469459395938225
Pos:515.3030@0.55	515.303	0.55		111838.0197	295249.0143	194239.2472	151958.0311	998491.2524	140138.1415	177139.0434	97635.73613	-0.328028066038263	0.696506543791578	0.469459395938225
Pos:756.4327@5.43	756.4327	5.43		1137457.492	1112954.269	1615647.841	443536.8452	475503.4767	797371.7131	1273050.583	1060186.481	0.20649641462067	0.69678453510008	0.469459395938225
Pos:576.5180@21.81	576.518	21.81		1729860.781	935015.6434	1888056.618	1731832.49	1603739.083	1603388.682	1608859.868	1668119.44	-0.0959762852425683	0.696953169632182	0.469459395938225
Pos:1072.5036@5.43	1072.5036	5.43		79324072.27	97104485.93	90746695.49	26360642.58	30569141.43	61081433.16	78059065.48	69070360.89	0.218021109414115	0.698145230020737	0.469667318815902
Pos:879.5843@22.39	879.5843	22.39		281117.9658	106142.4596	275405.544	238652.1871	231311.5232	232086.0599	233020.787	228198.0689	-0.135399387189425	0.698717510648972	0.469667318815902
Pos:601.3731@0.96	601.3731	0.96		62094.38433	66706.24086	96749.10798	104325.8689	217790.0792	45878.92364	117594.3312	64478.23633	-0.214424708885091	0.699535415102341	0.469727801997116
Pos:919.5139@7.83	919.5139	7.83		793234.905	556244.5771	832445.4163	753644.0793	714491.9635	680720.5467	715938.3199	685850.7931	0.0532490151453306	0.701408527439719	0.470264747131187
Pos:1053.5314@3.51	1053.5314	3.51		312449.425	247456.9974	283905.4729	385364.8299	305765.816	284794.7642	287582.1657	290501.162	0.0543920503040762	0.703530792197488	0.470264747131187
Pos:1601.1252@26.77	1601.1252	26.77		1507609.778	291269.692	1466329.94	1714445.045	1780412.635	1443721.494	1311130.563	690943.7648	-0.269203422129468	0.7036685974932	0.470264747131187
Pos:1073.5078@5.41	1073.5078	5.41		38919269.55	47362938.29	45434261.78	10498067.7	9184327.901	31242287.31	39787014.9	35008213.1	0.284352610113027	0.703838771592822	0.470264747131187
Pos:300.3203@10.93	300.3203	10.93		467707.6915	191486.4632	362646.1513	293770.4681	295878.5129	314622.2226	312822.561	238578.7636	0.114416442661129	0.705213614266246	0.470264747131187
Pos:1236.5585@4.83	1236.5585	4.83		1873243.99	3134310.02	1522362.777	4701947.684	4287876.106	4707338.247	1919460.111	1903500.628	-0.202818245015163	0.705849960781585	0.470264747131187
Pos:1104.5257@0.72	1104.5257	0.72		319223.9634	242389.2638	335261.5297	287047.158	292823.6112	252247.536	298665.9789	296381.5603	0.0469022021503821	0.706352122300192	0.470264747131187
Pos:1130.3035@44.72	1130.3035	44.72		337229.301	268732.9421	222323.4485	406256.0415	170177.5706	165674.0424	1024584.278	600353.8422	-0.27080395907402	0.707345418346354	0.470264747131187
Pos:1095.0320@27.59	1095.032	27.59		204506.3792	269283.2077	204717.4071	195290.1959	219253.6098	231153.6676	207885.6101	181527.817	0.0507725072837594	0.708914229517412	0.470264747131187
Pos:1128.3050@44.72	1128.305	44.72		783520.0034	571805.1402	503517.9012	971999.5354	404052.148	346129.6256	2412281.768	1412519.281	-0.279971680707663	0.710043781209968	0.470264747131187
Pos:1346.8672@28.67	1346.8672	28.67		24990810.98	46945213.13	24297213.02	25282048.07	25379019.29	25260023.99	33275923.89	25806000.94	0.0971505787800334	0.710052743104988	0.470264747131187
Pos:545.3979@12.12	545.3979	12.12		322942.6708	153379.4009	119831.1944	150489.2048	126253.2088	155610.0508	137238.9924	667230.8442	-0.252521346377198	0.710334080649444	0.470264747131187
Pos:902.4862@7.66	902.4862	7.66		428170.1353	294503.1537	426311.079	404138.0238	396967.8031	396642.5187	414079.4774	383764.8615	-0.0509424400289762	0.710485581383315	0.470264747131187
Pos:1081.5281@2.48	1081.5281	2.48		352601.619	263271.3934	353303.151	390082.2015	335455.7312	311618.9572	306356.3006	347241.3528	0.0505549933604658	0.710537644791111	0.470264747131187
Pos:779.6821@40.99	779.6821	40.99		139598.5447	248069.5397	135234.614	158148.1022	149371.2375	167240.6254	179684.631	129432.9383	0.0875674178603961	0.71296907108242	0.471390493475603
Pos:2126.0552@5.75	2126.0552	5.75		620939.6709	446291.8617	523645.3143	747677.1746	693494.9369	633955.5609	549973.8475	542657.2279	-0.0685563092337194	0.718304125024322	0.474431748538941
Pos:795.5801@24.38	795.5801	24.38		1334588.164	1797365.247	2212772.392	1901010.027	1888721.032	2152748.951	1580134.999	1888591.156	-0.0665121309821528	0.721805565954256	0.476256941939461
Pos:1098.5035@5.80	1098.5035	5.8		2071893.814	3048118.89	1830219.316	2413345.909	4257332.424	2236345.809	2015276.813	1991132.406	-0.113434929880806	0.723308341993091	0.476498655395642
Pos:525.3927@8.40	525.3927	8.4		170928.0728	298721.2794	102311.1983	185741.785	189108.8905	186315.0054	213157.7456	179694.1039	-0.118993443379986	0.723648736225207	0.476498655395642
Pos:194.1197@0.55	194.1197	0.55		1483327.383	2064027.223	2505541.787	2989683.829	2119597.104	1887069.004	2949173.476	1423312.774	0.112478477714509	0.726568855682708	0.477289192863996
Pos:1088.4766@4.95	1088.4766	4.95		211193.1842	167954.971	237971.2498	130067.9451	118852.2138	154624.9819	222729.4439	201771.5044	0.102683395829697	0.726619994206003	0.477289192863996
Pos:616.3672@7.16	616.3672	7.16		263245.0404	145722.8373	245878.0325	229663.5477	211061.5552	186442.4391	219143.4525	205323.6806	0.0727320915662672	0.727600700993628	0.477289192863996
Pos:829.4112@0.68	829.4112	0.68		761576.827	442639.8474	778683.4078	661529.1342	669878.2596	633050.4444	703346.7543	707067.9043	-0.0700849493457252	0.728152228289686	0.477289192863996
Pos:375.3197@10.13	375.3197	10.13		1063458.648	1636291.451	1020659.45	1180114.778	1060072.888	1109104.462	1347858.912	1111472.948	0.0627303493535527	0.728547520028132	0.477289192863996
Pos:1130.4723@5.49	1130.4723	5.49		320939.1865	1210470.976	260897.9504	1107235.988	1150018.518	587799.8883	285960.1918	269713.2704	0.276505469284473	0.729338547448305	0.477291917121643
Pos:781.5645@29.55	781.5645	29.55		824985.5242	582724.4297	895042.3235	757312.704	837072.7344	757070.5222	594574.5882	729594.1709	0.0613237361457343	0.730030971158938	0.477291917121643
Pos:757.4653@8.65	757.4653	8.65		149478.4818	71438.70616	132375.945	162986.4404	94759.50948	124996.8356	119477.0115	123088.0634	0.100862618662287	0.735530311047447	0.479426781874545
Pos:1073.5062@4.95	1073.5062	4.95		6777923.591	6511771.776	7943565.154	3706580.409	4450372.984	5187053.307	6937898.74	6179321.845	0.0982450544380465	0.736142674818284	0.479426781874545
Pos:465.2463@0.57	465.2463	0.57		334084.6777	748737.2445	362783.7223	279552.2121	400973.0242	371622.3048	554876.6307	426461.4408	-0.118755949983598	0.73650989906593	0.479426781874545
Pos:767.5496@25.90	767.5496	25.9		495631.8685	366842.7936	484844.7507	704583.1118	432541.2006	544381.8141	418625.6994	847541.9064	-0.106919589629651	0.736837882013971	0.479426781874545
Pos:767.5495@21.12	767.5495	21.12		1724441.074	1614964.453	2005122.982	1986310.913	1580414.115	1930171.06	1666690.224	1961373.441	0.0383829621770352	0.737011078454818	0.479426781874545
Pos:1091.5249@5.39	1091.5249	5.39		3993784.711	4791448.036	4362630.301	1619796.607	1480088.001	3723418.296	4105651.955	3685362.289	0.174375184919575	0.739234536650075	0.480261592360377
Pos:310.1559@0.56	310.1559	0.56		3469176.109	1036631.903	3121817.38	1463354.841	2871012.696	1311472.505	2850144.861	2478714.22	-0.173802974995718	0.740456429408562	0.480261592360377
Pos:1063.5169@4.95	1063.5169	4.95		4030496.646	3117620.143	4937424.907	2202563.72	2867079.64	2389359.864	4032046.74	3690882.957	0.105665214007419	0.740527157416898	0.480261592360377
Pos:649.4373@10.91	649.4373	10.91		321647.1537	249777.1535	179757.0207	422235.6899	454518.7683	201816.9269	224777.6318	435034.42	-0.139199496399678	0.74283737767352	0.481276168306289
Pos:602.5323@28.03	602.5323	28.03		226626.5315	135090.9548	237621.136	358459.7081	280274.9421	245284.2838	219647.1726	229268.6637	-0.102200673311805	0.743839867171885	0.481441288536989
Pos:2125.0543@5.75	2125.0543	5.75		758313.7063	450311.1375	610315.3228	885351.7483	766580.1748	753273.3316	613208.1351	645380.5428	-0.0771536354909998	0.74458438958473	0.481441288536989
Pos:855.5789@21.31	855.5789	21.31		495736.6164	542013.0835	539439.9574	351070.5449	402205.6025	401279.278	541834.5923	742299.2447	-0.0878170976968314	0.745504295754721	0.481480019860411
Pos:552.4073@16.25	552.4073	16.25		237743.0769	260014.8836	246722.1705	247654.7994	222680.6403	295455.9438	282376.204	225334.3112	-0.0370973007232142	0.747433305468705	0.481480019860411
Pos:817.5644@27.18	817.5644	27.18		350501.0827	139060.6162	322112.2045	407808.6449	340252.2333	319978.0335	266964.0492	307279.4259	-0.120046418849722	0.747770098243753	0.481480019860411
Pos:712.3372@0.53	712.3372	0.53		20685.29503	15415.05155	14802.28572	18719.52501	35029.68574	13240.52488	12706.53029	20997.84648	-0.121510205533338	0.747923700439519	0.481480019860411
Pos:1397.9709@28.67	1397.9709	28.67		151955.599	201290.2629	142396.691	147031.8147	139852.6017	150758.7989	198522.4457	129913.0311	0.0589934045818289	0.749055603415178	0.481480019860411
Pos:324.1189@4.86	324.1189	4.86		1326422.763	963291.6546	1469969.218	1581339.586	1490081.992	1365057.408	1348513.067	1261986.828	-0.0552253238629119	0.749536446879578	0.481480019860411
Pos:1202.5647@7.12	1202.5647	7.12		1623713.818	1097872.422	1339076.008	1482055.008	1441168.61	1341076.824	1405950.189	1460452.521	-0.0414368291001836	0.749867246372132	0.481480019860411
Pos:988.4827@22.47	988.4827	22.47		247016.2349	176667.067	229516.123	235372.4364	267082.3763	212383.7112	210466.4905	223199.5438	-0.0441756642983347	0.754247767899366	0.482485107294657
Pos:456.1557@7.65	456.1557	7.65		501230.0167	399935.1605	518845.6478	492653.5872	467146.5409	467263.2415	479948.6753	452077.0609	0.0283895819416308	0.754601060716488	0.482485107294657
Pos:407.3099@12.39	407.3099	12.39		803976.1063	1418936.51	670595.9138	543656.9197	1551482.175	533102.4797	555683.7184	589276.322	0.154708646259708	0.755241101854849	0.482485107294657
Pos:437.3422@8.48	437.3422	8.48		799456.5314	2233814.634	405352.4757	1537665.876	769369.2801	1139810.247	703983.6673	1077689.59	0.185623630999038	0.755345419655057	0.482485107294657
Pos:648.4788@36.08	648.4788	36.08		993901.4168	1605177.312	913309.0909	1216681.67	1084554.585	1074942.091	817841.8569	2711798.678	-0.136117825582014	0.756128001817787	0.482485107294657
Pos:858.5255@21.80	858.5255	21.8		1050651.014	568326.8564	1092359.927	955978.9797	934201.9997	911177.566	947888.6754	941483.2768	-0.0712080118730081	0.75617643007027	0.482485107294657
Pos:509.3578@10.20	509.3578	10.2		190508.4781	111418.6394	131724.1943	220006.1358	147514.9522	166313.5966	119197.2334	167237.949	0.0827224008111178	0.756666449809673	0.482485107294657
Pos:410.4317@14.99	410.4317	14.99		425465.7747	749231.2457	457242.67	458810.4092	475093.2155	492360.5918	582798.3939	404367.3814	0.0696807222035032	0.758946087318062	0.483460980105937
Pos:311.3264@14.42	311.3264	14.42		634417.5676	1143427.688	886621.2669	554323.5248	706313.1872	716853.1522	710383.8061	801148.5008	0.0767795313256378	0.760005687019957	0.483658510680665
Pos:1263.5452@4.72	1263.5452	4.72		592415.124	778137.4111	430665.0806	520286.9735	693267.9947	535238.8742	367707.4496	601331.4417	0.083048123059579	0.765069564562881	0.486251083196653
Pos:1220.9550@28.68	1220.955	28.68		223234.5854	401225.1189	210490.1019	251090.1831	229176.0377	278090.2588	252973.5518	242982.8261	0.0682700456039866	0.765922303673489	0.486251083196653
Pos:788.6316@49.66	788.6316	49.66		319307.6089	523960.8356	415216.0674	436560.7487	329758.2778	327605.0154	303607.2063	701975.48	0.0993644035462961	0.767020191693492	0.486251083196653
Pos:812.6140@28.88	812.614	28.88		508835.9331	639764.1144	420266.4616	760823.9282	533919.3556	585401.1869	466805.9323	598532.2928	0.0633270180815982	0.767093694081741	0.486251083196653
Pos:861.6266@26.77	861.6266	26.77		338069.6702	384415.7419	262864.1986	483085.1955	337546.1263	388523.2227	293311.3632	362007.28	0.0612615355120212	0.772611131561533	0.489267900898916
Pos:383.3477@12.34	383.3477	12.34		808379.4863	1121079.382	594650.6129	949243.0494	797534.7861	670111.0277	877730.5494	909067.6991	0.06563889537699	0.773822726875347	0.489554735665941
Pos:1070.4886@4.14	1070.4886	4.14		513383.5418	323073.0143	832349.5776	549211.806	539122.399	504804.159	450587.81	488176.3817	0.0852255191708554	0.774779223791562	0.489679780017358
Pos:832.5812@40.65	832.5812	40.65		1061574.521	487970.9224	402544.2473	213410.0655	418955.5216	529020.4348	761402.134	404925.9185	-0.154683155528601	0.776508464010994	0.490292494811383
Pos:1060.7420@36.05	1060.742	36.05		216391.1213	382604.9646	202736.4992	241562.6383	222762.8706	199356.4096	231190.2064	320965.3354	0.0747858804353568	0.778516089508848	0.490724436919622
Pos:1081.5628@7.45	1081.5628	7.45		426646.2171	300115.7735	384575.4378	382663.2935	361098.8772	362660.7522	363653.8431	362456.4076	0.0316284177468631	0.778713483904116	0.490724436919622
Pos:613.4464@8.32	613.4464	8.32		121742.1872	228100.0525	43759.15453	69865.0171	42230.66617	43385.40623	132656.2337	189390.4738	0.22077350029404	0.780296332750852	0.490935625129999
Pos:596.4116@16.04	596.4116	16.04		296516.8242	180085.6915	364488.0896	290470.9357	313858.8168	258062.3663	300189.8605	278656.0648	-0.0652833232825141	0.780570190423793	0.490935625129999
Pos:724.6123@10.25	724.6123	10.25		249076.2111	470392.5803	275862.6666	234764.6101	298756.9711	256739.4677	461512.7465	272092.1768	-0.0860314324308097	0.783109052392952	0.491791741423679
Pos:562.5511@11.36	562.5511	11.36		4651667.276	2261487.69	5200807.753	3873457.285	3424564.485	3476293.944	3681291.548	3900194.896	0.0775371892613869	0.783455617613557	0.491791741423679
Pos:811.6117@28.88	811.6117	28.88		1394153.766	2057925.569	1026082.295	1855024.852	1286278.218	1351036.672	1228710.316	3607725.923	-0.124084668364562	0.785307049273839	0.492474863273008
Pos:354.3689@12.89	354.3689	12.89		1433095.039	1812682.559	1404922.854	1302072.574	1404129.681	1515561.215	1635659.357	1227768.04	0.0382806772568034	0.787320447524116	0.492978318909869
Pos:726.4231@5.76	726.4231	5.76		367956.4611	313178.5048	328950.4755	462807.9426	399601.0737	345487.0995	322998.4647	352444.084	0.0396725720347959	0.787637776745721	0.492978318909869
Pos:638.5338@40.00	638.5338	40		203360.272	358563.1187	208531.9509	223392.2625	208457.0404	227599.3752	281029.1505	216182.1109	0.0592247515368848	0.792360093354773	0.494957184518884
Pos:904.4914@1.87	904.4914	1.87		169431.8288	142239.9374	163006.6432	208659.7777	158870.5047	179618.7993	166648.0654	157002.7865	0.0336826023724465	0.792727475721775	0.494957184518884
Pos:816.6672@55.57	816.6672	55.57		375539.7489	691528.5675	505717.0005	650440.8675	406225.8781	457187.8028	403109.6513	883452.9801	0.0922769781098142	0.793100500968092	0.494957184518884
Pos:1170.5326@5.35	1170.5326	5.35		255450.6664	211893.5665	242292.9778	510370.88	294441.4485	326682.2253	263765.7622	329540.6694	-0.0802248680790682	0.7941041552723	0.495104719181725
Pos:1468.01@42.8	1468.01	42.8		2505344.127	1892031.574	2791259.152	3007249.467	2654483.324	2630497.903	2723318.4	2348026.766	-0.0415689812196505	0.796308384754554	0.495210537504023
Pos:627.5425@33.03	627.5425	33.03		83829.08238	67962.99057	101726.9609	87994.00203	35678.09531	63086.92136	48044.87948	284506.2013	0.182271281540074	0.796721640325874	0.495210537504023
Pos:846.6403@37.92	846.6403	37.92		229529.3499	117426.7057	243090.3657	223312.2946	198321.6111	205908.8393	210416.9846	204759.0738	-0.0665079041348253	0.796972768597349	0.495210537504023
Pos:756.4327@5.14	756.4327	5.14		346077.7087	267121.6044	326951.6602	431781.5508	383113.0657	337052.785	335442.4704	336872.3451	-0.0402601249907385	0.797343535998309	0.495210537504023
Pos:763.5173@22.92	763.5173	22.92		71825102.29	45418819.78	76262221.48	86642260.37	80943399.61	78052177.62	67911856.48	59444180.34	-0.0606833937553773	0.798266028186231	0.495306759923823
Pos:365.3741@17.89	365.3741	17.89		576822.4226	1133837.479	620308.5533	619047.5931	646177.771	615217.85	828597.4015	634848.6869	0.0660482498705496	0.799167762320879	0.495389929928993
Pos:720.6089@39.31	720.6089	39.31		155814.5103	230125.0589	160713.6019	178037.268	164374.9523	162925.6273	213099.9334	159852.6289	0.0423605868835977	0.801524999742047	0.495970965884643
Pos:1071.0478@5.75	1071.0478	5.75		126568.6887	103819.789	122407.5858	208121.6414	150079.0313	137721.2612	145997.3937	130257.4726	-0.0579151269581352	0.802177449212795	0.495970965884643
Pos:172.0755@0.55	172.0755	0.55		2980681.042	2541871.093	2659765.313	2727995.476	2770228.737	2607503.194	2683885.116	2967066.408	-0.0163402956291251	0.803291460334499	0.495970965884643
Pos:749.4044@36.82	749.4044	36.82		122870.7127	203687.5014	134180.0223	227953.0918	195137.6467	201062.6998	195195.2541	74026.53218	0.108308868313301	0.803332973587446	0.495970965884643
Pos:772.5809@41.00	772.5809	41		448574.816	870890.3202	464631.3756	512495.1265	477125.168	516736.7626	659193.6459	478894.2286	0.0643144571173078	0.804332822499967	0.495970965884643
Pos:227.1954@12.39	227.1954	12.39		187882.1398	448351.9363	278613.808	119840.7252	491532.019	125627.6289	151543.8559	196147.3586	0.153933030509598	0.804716651813101	0.495970965884643
Pos:773.4451@0.96	773.4451	0.96		67176.35705	78461.94003	94018.32015	55252.5803	178644.4369	43276.7299	62242.17386	39588.05832	0.130840495491208	0.811421898134568	0.499626411847838
Pos:822.6374@39.27	822.6374	39.27		239470.3086	132289.7929	239365.8464	232473.1738	203717.308	212756.0979	222260.4656	211641.2336	-0.0524527547380377	0.81302428262278	0.499701245419702
Pos:817.4687@0.96	817.4687	0.96		93746.90212	64537.96311	94729.82635	92847.71076	226862.5818	55137.78572	74790.17797	38605.02545	0.139794640421098	0.813856886325878	0.499701245419702
Pos:382.4006@14.99	382.4006	14.99		7171788.472	12959580.51	7057389.528	7229336.656	7758535.96	8537028.559	9098785.104	6706027.029	0.0576568247783834	0.814270628774922	0.499701245419702
Pos:1424.3712@66.89	1424.3712	66.89		1285227.34	1330763.823	944917.9133	983010.9894	961350.1904	935327.3839	1807840.18	1161500.19	-0.0622788345606068	0.814640926155549	0.499701245419702
Pos:918.4827@5.80	918.4827	5.8		3266048.698	2510049.082	2805435.976	4213069.947	3724094.862	3314419.778	2794258.328	3177922.746	-0.04445921988629	0.816091716554386	0.499889252164824
Pos:776.4863@28.67	776.4863	28.67		418187.4268	582001.2776	476109.2264	488434.6412	471354.7005	397437.5569	592878.848	569500.2791	-0.0400862709500297	0.816496754975353	0.499889252164824
Pos:771.6134@29.62	771.6134	29.62		436945.0812	265526.0427	386051.3842	506271.708	524894.6962	406428.0263	328007.6029	267854.9883	0.0687001872730596	0.819503712163881	0.501254647943005
Pos:724.4438@7.12	724.4438	7.12		195145.619	102182.0272	124571.6145	150374.9144	108072.2199	149163.2398	141909.63	140890.5983	0.0531990552600398	0.820852803892311	0.501604374080029
Pos:1072.5029@4.00	1072.5029	4		1022992.942	454556.4323	1157287.046	495462.4351	709407.8702	606815.7946	924663.3547	854668.0621	-0.0878830448864214	0.82213696746834	0.501887640975974
Pos:323.1843@0.55	323.1843	0.55		895676.1801	1005957.573	911749.2278	841779.3752	998616.7256	931571.8858	1000486.212	676458.3799	0.0338313261362889	0.822871880721692	0.501887640975974
Pos:294.1088@7.03	294.1088	7.03		570521.3609	327334.3649	481041.5503	519692.7096	493191.9316	384496.3919	521665.5634	539513.2266	-0.0482591199176891	0.824127086354084	0.502023885356856
Pos:864.6657@46.98	864.6657	46.98		799745.4911	232947.0996	1159958.407	1470362.122	1016145.875	860013.0668	507093.1658	1081960.674	-0.148394274065959	0.824651206411488	0.502023885356856
Pos:856.5098@19.36	856.5098	19.36		10233091.14	7077959.004	10487902.17	9953704.077	9407542.025	9417477.03	9615839.041	9661749.441	-0.0306160974665792	0.826676968149756	0.502782787329856
Pos:860.6527@38.65	860.6527	38.65		1094507.891	654440.3107	1148610.307	1046932.153	995470.5136	1016395.781	986291.545	969675.8292	-0.0419750100427339	0.831146153064477	0.50502494442027
Pos:326.3381@11.36	326.3381	11.36		3715358.531	2973236.002	3702718.349	3572838.195	3391565.185	3662321.25	3476445.723	3212166.165	0.0188304135697588	0.833664759971372	0.506078778534625
Pos:562.5499@11.57	562.5499	11.57		1359694.256	441300.3912	1278440.134	924190.4973	795506.3528	840775.547	904413.6978	934724.6412	0.0815889810986738	0.835529136606989	0.506733852505855
Pos:819.6027@26.04	819.6027	26.04		341158.7249	207966.1099	348689.2969	614517.8372	391655.9229	340944.9942	295535.7633	316300.4352	0.0711086208107146	0.837081166214235	0.506754293091513
Pos:1097.5586@5.23	1097.5586	5.23		953181.5155	453250.0502	1120546.846	792075.8753	746644.2377	640105.2712	1027557.767	946608.2705	-0.0694543627893682	0.837662744119579	0.506754293091513
Pos:865.5682@21.09	865.5682	21.09		302443.1833	151311.0743	299305.1341	287342.0734	269732.2964	247662.6019	261408.5027	260279.0784	-0.0519254300508644	0.83867078632704	0.506754293091513
Pos:1120.5230@0.61	1120.523	0.61		215411.4361	114970.8288	186329.2473	194700.7491	174548.2049	128918.9633	180249.191	192409.3482	0.0508033977243646	0.838704053792569	0.506754293091513
Pos:922.7432@65.74	922.7432	65.74		1070212.886	2502647.2	1140977.157	953254.2377	1329726.436	1307498.77	621854.3517	3870904.035	-0.130675659822034	0.842205013415305	0.508393587773318
Pos:353.3383@11.35	353.3383	11.35		3657326.463	4761895.52	2930979.403	3970127.718	3196291.822	3845903.735	3893668.243	3862041.576	0.0331695455188101	0.843266016878487	0.508467066730319
Pos:594.3831@4.85	594.3831	4.85		6090466.759	6445726.547	6665182.026	7051722.68	6698591.922	6570937.566	6342244.34	6432936.738	0.0097719341837335	0.843902654004057	0.508467066730319
Pos:1081.5620@5.96	1081.562	5.96		171559.2358	65557.13273	76647.77912	143192.3111	96214.08096	160965.5527	97652.65118	101042.901	-0.0769924089897235	0.846986217823684	0.509385904520749
Pos:569.4155@8.36	569.4155	8.36		107444.7045	206222.9973	92042.85666	106853.6753	83169.20286	55068.27089	159589.8114	222873.1297	0.104952009513619	0.847713572074818	0.509385904520749
Pos:430.3837@12.39	430.3837	12.39		499328.4583	1012762.137	480936.7625	308897.9709	1267171.728	353863.8135	374254.1141	323359.422	0.117324749082317	0.847795793512518	0.509385904520749
Pos:799.6369@37.09	799.6369	37.09		239256.2127	412187.9117	241903.9666	250359.2741	248232.1936	275910.0653	318087.3261	244529.2849	0.0412436107968764	0.850177066880293	0.50969179357096
Pos:618.2066@2.84	618.2066	2.84		369972.5077	306011.3892	262632.0854	331521.6029	319483.8722	304983.6698	321074.8755	333984.0223	-0.0210036208770458	0.851439956275387	0.50969179357096
Pos:1201.3214@48.09	1201.3214	48.09		1163366.173	987845.2579	777071.6187	1191765.203	709886.8168	504999.1283	2632301.447	1521556.3	-0.108001105533649	0.852333315425319	0.50969179357096
Pos:337.3432@15.37	337.3432	15.37		2685998.034	4712552.824	2354637.46	2560748.769	2451732.695	3542989.593	3026350.459	3330565.552	-0.0495193648568999	0.852824568716776	0.50969179357096
Pos:729.5343@26.04	729.5343	26.04		276223.9705	229258.8096	348337.7389	433714.5201	342569.0618	295625.3325	238814.3047	348707.2749	0.045494434195024	0.853802274350819	0.50969179357096
Pos:618.2062@3.29	618.2062	3.29		2187043.264	1910083.054	2152654.029	2538078.988	2112381.534	2150038.856	2185274.565	2198552.815	0.0162171639086994	0.855071550154784	0.50969179357096
Pos:1157.4804@5.50	1157.4804	5.5		160618.7626	606464.4465	142759.2695	543172.4067	596696.8095	314381.2981	176284.6725	156848.0905	0.135567412640567	0.855131339852768	0.50969179357096
Pos:713.5030@21.04	713.503	21.04		391809.657	380730.3206	441498.4733	882420.4677	381421.0453	638153.5226	471903.396	603154.9238	-0.0633777568909138	0.85532346536447	0.50969179357096
Pos:337.1810@0.57	337.181	0.57		4909393.405	4252743.704	3327159.918	3528463.076	3727770.127	4360711.627	4300918.225	3214357.071	0.0313046060310237	0.855413599846641	0.50969179357096
Pos:889.5684@20.77	889.5684	20.77		173158.994	126128.0406	227918.2529	214179.8296	188535.579	193919.5077	165448.8423	195409.3755	-0.0372135419156825	0.858909316824425	0.510018874970207
Pos:162.0570@5.75	162.057	5.75		2820271.409	2393009.116	2442369.953	3641570.267	3160834.436	2901283.713	2525273.348	2806622.992	-0.0286923411921248	0.859063751356585	0.510018874970207
Pos:669.6079@37.16	669.6079	37.16		315335.6883	167444.9923	291871.3121	284744.7247	273855.8509	257870.4247	277584.9609	249615.2019	-0.0392802527490334	0.859244129651055	0.510018874970207
Pos:517.3689@12.12	517.3689	12.12		1313487.797	861701.157	568257.5646	600942.9333	555956.7782	557017.8684	557091.9125	3186483.159	-0.127053336275426	0.85965348871285	0.510018874970207
Pos:918.4817@0.63	918.4817	0.63		324108.3784	195614.3128	243095.4251	324638.9554	285431.9896	234579.8679	255089.0563	266395.4087	0.0342626648769501	0.860634279565832	0.510018874970207
Pos:940.4636@5.60	940.4636	5.6		543782.0821	574073.6471	758136.4719	68365.83889	105625.8131	363518.3765	545183.5434	473191.0863	0.176978470704535	0.860704713919779	0.510018874970207
Pos:809.5230@20.92	809.523	20.92		373744.4103	266616.6892	378361.2281	291561.0319	308986.492	293068.4555	328452.3864	345251.0334	0.0245674556010387	0.863998502383625	0.511500943238985
Pos:1072.5029@4.57	1072.5029	4.57		1353997.388	498090.7214	1046040.32	814345.5365	803457.3354	731153.0629	1088195.743	1061408.498	-0.0600249846202129	0.865431382579274	0.511879616923144
Pos:655.5862@36.12	655.5862	36.12		260923.0081	347235.3049	276268.3355	251089.1174	224116.1706	211127.7241	234743.7812	488420.1083	0.0530588009648734	0.86674298669664	0.511961606986114
Pos:780.2555@5.14	780.2555	5.14		589497.2603	449236.7521	494953.9469	675228.7739	578702.3971	603203.3031	515675.6635	526544.2524	-0.0247132369886552	0.867156748729703	0.511961606986114
Pos:1080.5308@5.17	1080.5308	5.17		341128.877	175716.2261	252586.3114	269066.3681	229635.5667	231804.3706	255108.2462	335817.676	-0.040684686304351	0.868656844072897	0.51237846812762
Pos:486.1659@7.65	486.1659	7.65		982226.5035	738884.5932	1015078.921	984862.7594	910337.7404	921891.9348	924102.2668	888785.358	0.0184900962179904	0.870002559817726	0.512703590015212
Pos:1054.4936@7.20	1054.4936	7.2		3556742.909	2049145.912	3306761.644	3163044.385	3016859.563	2830000.492	3101773.41	3133870.192	-0.0306440735052108	0.872143783922315	0.513360451978963
Pos:640.5930@12.89	640.593	12.89		665720.5766	853779.0981	721849.9207	600556.761	649567.0447	614571.0544	883311.0019	648957.5194	0.0266688367401342	0.87327000982883	0.513360451978963
Pos:1037.5373@6.00	1037.5373	6		364297.4061	245088.0126	309943.1545	402825.6076	382349.1797	320336.1222	297520.8957	331414.594	-0.0288824287762066	0.873503805972361	0.513360451978963
Pos:776.5787@39.30	776.5787	39.3		133105.9196	241759.4239	152150.0498	177995.5278	163734.9125	146926.166	223154.5441	145825.6557	0.0386853982708582	0.874379968540016	0.51340779048344
Pos:760.6004@45.40	760.6004	45.4		386354.2424	717122.8005	772361.8423	521652.876	464546.8861	453843.8453	448023.3232	1001459.652	0.0597212486793829	0.87553118743555	0.513463022040436
Pos:717.5340@26.91	717.534	26.91		1754437.163	1134274.551	1847224.508	2826047.034	1863724.163	1954392.111	1477961.213	2204626.142	-0.0480319680947493	0.876065432398011	0.513463022040436
Pos:624.1754@0.60	624.1754	0.6		298997.2263	176122.7504	301905.8269	295780.0653	237416.4267	267114.4217	290824.2423	278874.6031	-0.0323262280051304	0.877511983724135	0.513844140784733
Pos:940.4636@5.89	940.4636	5.89		1072225.433	726735.7653	828549.2981	1249302.726	1197975.164	942770.3136	834557.0384	936994.6698	-0.0327194787479927	0.880132203001565	0.514911209389015
Pos:467.4388@11.54	467.4388	11.54		162154.6751	60498.5651	166764.0617	160006.6918	104987.1576	139369.9216	129227.1809	119147.0034	0.0541249475760283	0.887922806512584	0.518998478727639
Pos:1349.3554@58.64	1349.3554	58.64		1431673.287	1121533.924	1052726.785	1144680.183	936438.9343	871530.8218	2177074.29	1235276.328	-0.0454634155018498	0.890011284952423	0.519748425630277
Pos:891.6936@47.89	891.6936	47.89		932252.0046	591342.1893	1364891.911	857783.1658	911904.08	896023.4124	900638.1267	967202.1723	-0.0352856349530396	0.8918815443468	0.520369696143391
Pos:740.4385@7.65	740.4385	7.65		498101.9153	360811.0152	505448.7166	468915.8443	432981.7931	427820.4763	472025.3519	465280.3009	0.0165754354330008	0.893599969729604	0.520901336447724
Pos:1355.9250@28.66	1355.925	28.66		149181.1331	239886.4434	120631.5964	147085.5123	139926.243	143849.778	201751.0286	171312.2086	-0.0329384630511391	0.896897114930778	0.521605648468993
Pos:1423.3677@66.87	1423.3677	66.87		1607986.727	1696154.645	1142546.014	1255994.223	1211557.82	1179657.422	2243816.14	1343060.146	-0.0345260711841446	0.897442071786095	0.521605648468993
Pos:942.5183@3.54	942.5183	3.54		314085.4565	201467.3226	259162.7086	309751.3381	259522.4788	272831.7602	269037.2823	282104.4296	-0.0203087193830837	0.897702114630386	0.521605648468993
Pos:2125.0520@5.39	2125.052	5.39		388416.2032	285009.766	554634.4291	167682.2584	186990.8013	290445.6991	435759.9166	368004.1457	0.0603476713663475	0.898041481179938	0.521605648468993
Pos:351.3226@10.25	351.3226	10.25		7807613.313	14414566.75	6028915.49	5094587.825	6466005.969	8098237.493	7080043.436	8239981.391	0.0445797567991133	0.899745107573103	0.521738559594113
Pos:681.5744@37.18	681.5744	37.18		244059.5712	319858.1478	253261.6092	281295.212	257724.9634	262253.7146	337634.4661	255543.1092	-0.0171113504677136	0.89988736075691	0.521738559594113
Pos:456.1560@5.75	456.156	5.75		850050.3326	678567.579	759892.9775	1070347.53	953286.476	856920.5561	757443.1318	802315.6565	-0.020383601794708	0.901176163990674	0.52201676684486
Pos:1070.5009@4.96	1070.5009	4.96		8461186.115	10096506.55	7237290.903	5797760.163	6542703.55	6086798.229	10655449.72	7736449.872	0.0317069783802171	0.902190893059061	0.522135856809676
Pos:481.3696@8.44	481.3696	8.44		259844.1989	256616.1374	196562.2901	133446.0957	101868.9087	103478.4791	480527.7689	280832.7987	0.0745316556670046	0.904893244539771	0.523225793718991
Pos:1255.5998@4.85	1255.5998	4.85		3693185.321	4126156.723	2439485.692	6269984.712	5120348.523	5474425.395	2859132.642	3288749.034	-0.0443407010362474	0.906908395509081	0.523225793718991
Pos:598.5012@17.81	598.5012	17.81		708919.8949	401910.2351	761840.611	663252.1756	623546.2175	613457.2301	640543.0702	630618.4067	-0.0254948721666809	0.907233032170711	0.523225793718991
Pos:781.5654@22.13	781.5654	22.13		3029983.817	2008219.559	3295319.4	4509022.054	2731241.719	3222270.892	2525216.613	4504913.718	-0.0367703596614072	0.907490700528015	0.523225793718991
Pos:1172.5368@5.43	1172.5368	5.43		1075550.515	868101.8175	1364258.088	660431.9244	773697.9957	827715.5297	1212557.582	1189591.953	-0.0337399027635351	0.908194423076439	0.523225793718991
Pos:918.4820@5.14	918.482	5.14		254331.0686	198796.1255	217313.2212	322610.6177	279814.9218	254881.6766	217109.6378	242154.5324	-0.0202712796457175	0.909527964654847	0.523225793718991
Pos:1021.5432@8.08	1021.5432	8.08		422175.6319	260127.0579	420040.0182	381273.3145	369912.1732	345441.8708	404018.9843	360430.3604	-0.0203393098972378	0.909749981088473	0.523225793718991
Pos:562.4658@27.25	562.4658	27.25		406245.6339	819403.7877	501644.7708	440034.767	481755.1213	526226.9274	570089.5398	547557.8889	-0.0267436522689617	0.91228704164219	0.523838983924346
Pos:1275.3356@52.60	1275.3356	52.6		1458109.199	986486.5449	962532.6422	1349268.366	864768.7791	696395.4803	2566209.602	1392234.465	-0.0509628873262249	0.91245352118717	0.523838983924346
Pos:584.4111@15.79	584.4111	15.79		400209.4836	188592.663	380700.3013	301320.8204	295372.5372	320463.2919	301540.813	280274.7804	0.0285237396662956	0.913251492478834	0.523838983924346
Pos:729.2406@26.95	729.2406	26.95		543373.897	1649087.447	1103774.291	733034.1936	825772.499	952622.3105	908725.5024	1124973.528	-0.037379346371381	0.920979830794852	0.527433154637487
Pos:294.1096@3.29	294.1096	3.29		863303.1727	445431.8434	832899.594	829409.6675	793419.8424	682968.3032	617704.0902	740386.2953	0.0250505662152863	0.92115220304609	0.527433154637487
Pos:268.2256@37.85	268.2256	37.85		252318.2755	189898.1206	230762.3473	105715.385	137861.7136	227252.9931	195763.9057	207828.9454	-0.0312422530567034	0.926171986051915	0.529415498916916
Pos:359.3248@14.99	359.3248	14.99		14166582.18	20605376.68	11000246.53	12115967.5	11996886.4	14892824.83	13798892.37	14908837.16	0.0204900969842879	0.926255172249063	0.529415498916916
Pos:387.2709@1.89	387.2709	1.89		235053.5551	260157.2116	133726.9807	277309.3789	240466.7774	269059.2365	165017.5111	228725.767	-0.0267098161223552	0.928198187104451	0.530056567082837
Pos:326.3373@11.57	326.3373	11.57		2390804.329	1534591.28	2089506.513	2016165.926	1932356.868	2068975.639	1994796.294	1871058.186	0.0126882715020528	0.929565960350475	0.530241962545213
Pos:1204.3199@48.10	1204.3199	48.1		540732.3206	407586.7069	338679.9709	569316.3008	284678.1356	216344.3622	1131780.413	707014.4085	-0.0534370837091162	0.930166241995612	0.530241962545213
Pos:849.5375@17.57	849.5375	17.57		290213.2982	230200.0622	433156.8311	356263.0012	345023.2734	352449.3304	263669.0987	304466.4154	0.019678209810908	0.93111925974433	0.530316753328984
Pos:511.4135@9.54	511.4135	9.54		233163.8413	460698.0126	219882.9599	392119.9449	321424.0079	291518.4162	247994.4712	373306.8459	0.023615409743583	0.938675928446395	0.534149189193913
Pos:699.3877@0.72	699.3877	0.72		254919.8299	178692.9376	288864.4179	260230.0382	245016.9772	237988.5937	241618.7011	251191.3687	-0.0118967338841295	0.940083845273668	0.534479035841994
Pos:432.3313@4.19	432.3313	4.19		5080307.781	5144901.748	7044820.931	4021826.139	5262851.339	5016032.912	4914843.033	5923499.73	-0.013378355189351	0.942073284735031	0.534963816653121
Pos:430.3833@12.06	430.3833	12.06		407701.4554	809274.4311	299286.1942	203538.6689	1164557.125	248201.313	256073.7566	234645.431	0.0526771828285514	0.942594553878679	0.534963816653121
Pos:1278.3347@52.57	1278.3347	52.57		735150.1502	538084.5303	478749.2813	656197.6734	397191.5221	320705.3776	1250753.034	710422.712	0.0336966115858945	0.94438885223153	0.535308905132819
Pos:294.1070@7.65	294.107	7.65		675637.2828	470487.3058	726094.2389	697578.1142	632414.7148	642539.5847	644756.0724	632587.3099	-0.0104395051381309	0.944861699700527	0.535308905132819
Pos:391.2269@0.55	391.2269	0.55		585779.8491	1266494.171	581467.6851	668120.9459	782044.282	1039955.386	614596.0548	614339.3959	-0.0228597597894156	0.945782010817773	0.535360278386875
Pos:446.3134@1.87	446.3134	1.87		137005.5353	177028.4432	202602.9074	223803.3371	173005.1301	179217.4486	234914.6943	145190.8266	0.0141221494740728	0.94857577089539	0.536040761675148
Pos:594.3831@5.75	594.3831	5.75		4550585.537	3944410.783	3929833.956	5719597.477	4902937.053	4482861.796	4076507.363	4388231.087	0.00930114784401842	0.948645546818848	0.536040761675148
Pos:434.3697@11.08	434.3697	11.08		483573.5743	1001622.426	244125.7143	293468.4542	321396.3759	573621.3063	728940.4087	285634.5264	-0.0363978896650302	0.950253891117964	0.536479799040902
Pos:859.2558@37.11	859.2558	37.11		278173.7294	646474.4689	303947.313	334444.3463	320781.4679	398463.2799	349876.6998	389350.9045	0.0175529625617515	0.953061874861593	0.537344837836416
Pos:596.4107@15.05	596.4107	15.05		281978.3311	179520.6125	303943.3884	236454.1223	242468.8542	238063.3488	224389.5683	272625.2606	0.0107567289792497	0.953959654712916	0.537344837836416
Pos:309.3110@13.16	309.311	13.16		874163.1458	525907.2398	766745.1105	690830.0018	657686.0919	703745.537	761060.898	709730.5421	-0.00948690165568154	0.955045936795695	0.537344837836416
Pos:493.4049@12.15	493.4049	12.15		228460.0001	291146.6024	288661.0911	269865.8006	312512.4735	234051.5248	266813.6618	270635.5458	-0.00690440539647071	0.95511694877819	0.537344837836416
Pos:1136.4989@3.26	1136.4989	3.26		137448.5748	411842.737	262183.8946	333905.6634	264944.7588	264307.8368	269087.0571	277491.5484	-0.0193556244050947	0.95689798144065	0.537877896192647
Pos:396.3781@10.25	396.3781	10.25		1083225.979	1999680.779	1171020.067	1098198.414	1251524.585	1230765.022	1568757.847	1115294.481	0.0119297862339119	0.961277735679716	0.538717690861579
Pos:907.6159@26.51	907.6159	26.51		248602.1973	148994.3196	277338.249	250438.3227	216546.3626	217552.9945	235577.536	225288.7827	0.010294512176542	0.961365884521927	0.538717690861579
Pos:801.5330@17.52	801.533	17.52		167760.0074	83018.95161	130253.8737	117461.3882	116538.0851	115391.1164	125544.2691	122549.2222	0.0106332872986797	0.96167944377801	0.538717690861579
Pos:1350.3612@58.64	1350.3612	58.64		1520961.421	1177487.697	1131377.09	1258175.437	958564.5617	927155.5018	2300669.749	1303023.015	-0.0159096757968689	0.961731341708896	0.538717690861579
Pos:325.3788@8.33	325.3788	8.33		767808.023	3441518.921	1097309.899	1467296.064	1506571.868	1158397.025	1376929.69	1661589.126	0.0228940341717494	0.963100849339961	0.539016929445825
Pos:823.6112@28.27	823.6112	28.27		606490.1972	333207.3938	673936.1802	714495.9656	638088.7924	740849.0431	364552.5825	588979.0174	-0.0152093437964234	0.965379296117453	0.539631046405409
Pos:674.6738@14.99	674.6738	14.99		9968951.373	19289144.46	10683543.33	10175776.05	11122700.25	10639659.09	15564045.51	10987835.78	0.0116871253229356	0.965870640161949	0.539631046405409
Pos:618.2067@5.75	618.2067	5.75		3321298.82	2985852.591	2913651.59	4415630.934	3816014.292	3499699.794	2969772.771	3276743.022	-0.00664359791253048	0.967682388619357	0.54017558412899
Pos:765.5344@24.08	765.5344	24.08		5829083.601	2618801.188	7568772.088	6697127.143	5542493.749	5764890.592	4990720.165	5049091.954	-0.0143307942011316	0.968586897765075	0.540213182969731
Pos:731.5505@22.40	731.5505	22.4		16287356.99	9794787.829	19454828.65	24614703.19	16208034.74	15839073.14	10156516.26	28102806.58	0.0150425841359392	0.972078818678494	0.541692556431667
Pos:486.1661@5.75	486.1661	5.75		1712256.416	1530638.14	1657625.813	2280494.363	1972078.535	1773391.523	1663341.468	1684902.073	0.0038799484316613	0.978372578613436	0.544699876348396
Pos:114.0279@0.54	114.0279	0.54		14068951.64	14217946.14	13670982.17	13401008.75	13886879.92	13153784.34	13626535.54	14682929.06	0.000981844036207885	0.980446509839686	0.544699876348396
Pos:321.2744@11.82	321.2744	11.82		385452.0715	289203.3449	479460.0345	315224.9551	432406.4954	538071.5185	443757.6501	158469.4078	0.0105663872353475	0.981177509968473	0.544699876348396
Pos:732.5703@42.18	732.5703	42.18		784095.4363	1083203.966	806941.1729	769033.602	685971.8685	689220.2339	667796.7779	1632844.102	0.0079834180794719	0.981833845995923	0.544699876348396
Pos:701.4963@8.24	701.4963	8.24		72236.58438	97190.87779	48816.81264	54389.11943	36010.10929	40743.18804	101388.3752	129591.4684	-0.0121083176559163	0.981983343459414	0.544699876348396
Pos:888.4724@5.75	888.4724	5.75		1037174.229	843537.6751	960118.592	1346621.178	1152037.372	1082436.027	924181.3308	991412.9005	-0.00361595357716456	0.982540158249951	0.544699876348396
Pos:1037.5388@5.85	1037.5388	5.85		327702.1921	248345.8664	397338.4055	342168.8127	335676.7402	319084.5051	333726.1276	312063.0696	-0.00292520656881491	0.98442766966724	0.545277821775979
Pos:486.1658@3.29	486.1658	3.29		1361968.232	1047866.255	1102087.137	1461309.132	1217237.44	1197752.246	1247284.683	1268654.798	-0.00134578528987493	0.991242266965245	0.54631353996769
Pos:923.2633@25.40	923.2633	25.4		253367.1535	311000.7369	125529.7927	148195.0463	166190.3053	190679.6137	238341.5572	192152.8136	0.0036007700864353	0.991610686413871	0.54631353996769
Pos:598.4270@16.88	598.427	16.88		1597705.535	1278972.84	1536325.189	1609911.589	1510816.22	1497708.982	1527244.513	1459030.933	0.000856304609238932	0.991717331964953	0.54631353996769
Pos:411.3015@11.16	411.3015	11.16		189388.3411	614213.5054	281487.925	262384.4441	244790.0173	231864.6624	354787.9482	432011.5479	-0.00450289642312491	0.99178030226248	0.54631353996769
Pos:1124.4969@7.69	1124.4969	7.69		439955.9373	1217573.46	849426.7353	897526.6862	792836.2926	831031.4742	843940.3185	741055.2193	-0.00322696069244237	0.992081412379205	0.54631353996769
Pos:1369.9402@28.66	1369.9402	28.66		3264853.505	5717490.526	3243836.227	2915198.282	3488291.256	3856802.687	3988445.612	3268954.539	0.00227839110632828	0.992397225085973	0.54631353996769
Pos:568.3855@21.19	568.3855	21.19		303315.0481	115820.7411	297018.2184	117573.2771	132763.6912	86221.10586	88598.35601	1177927.755	0.00957943001727627	0.992529483600279	0.54631353996769
Pos:410.4306@17.88	410.4306	17.88		191280.6606	385017.3891	213278.5925	198281.4201	251570.0678	219754.5939	306958.4014	184823.536	-0.00253549018347208	0.993145895735298	0.54631353996769
Pos:756.4330@5.75	756.433	5.75		1996618.56	1645699.493	1743513.224	2508619.375	2229475.005	1947807.505	1717717.557	1920949.874	0.00107068022281144	0.994732151109667	0.54631353996769
Pos:646.4577@36.82	646.4577	36.82		836461.3194	1809985.654	1329150.917	1942976.44	2332710.711	1804458.607	1922964.193	478142.3692	0.00367620410830483	0.995247433413862	0.54631353996769
Pos:274.2245@7.45	274.2245	7.45		164402.1798	64551.86194	134376.4763	305544.0334	142849.5372	161044.3936	127961.0276	149121.0466	-0.00268055450658552	0.995610203647901	0.54631353996769
Pos:981.5186@22.98	981.5186	22.98		267783.6838	271408.2399	275098.4557	271899.7826	330030.15	349252.0597	341245.5692	347699.1249	-0.332740145719403	3.19257008481306E-06	0.00101957781297683
Pos:816.6052@41.60	816.6052	41.6		45871962.99	49125606.95	49684873.4	52440854.37	27893661.56	28569583.42	27515910.84	30412439.65	0.784560197822476	4.74003647672456E-06	0.00101957781297683

## Sheet: Fig 4(B,C,D)
Fig 4 B				KO				WT
	Lipid annotation	Mass	Retention Time	HKO 392	HKO 359	HKO 391	HKO 390	HWT 388	HWT 387	HWT 386	HWT 404
	PC(14:0_18:2)	729.5352	19.75	17821234.38	5823345.698	18063854.24	26750418.17	3572310.777	3049215.364	2625054.45	4189532.432
	PC(16:2_18:2)	753.5337	18.35	2298162.32	1184505.658	2219309.68	2591266.855	527184.5574	544106.5426	372789.0495	563216.9467
	PC(18:0_18:2)	785.5957	26.83	54004163.17	36640032.14	49771305.88	43061011.46	20498258.29	17308094.97	16547444.82	27677508.05
	PC(18:0_20:2)	813.6271	30.95	3854143.248	3710079.302	3995479.248	5373896.049	1717310.732	1984969.986	2061796.304	3027780.19
	PC(18:2_20:2)	809.5957	24.78	10618903.53	6325466.041	9553534.773	9810427.057	4148054.831	3824792.096	3926208.227	6104852.6
	PE(16:0_20:2)	743.5504	27.59	1820605.535	1274754.107	1983233.46	2930940.308	891697.2156	933850.1357	742569.2116	1056613.055
	PC(18:2_20:4)	805.5644	20.94	31070053.39	29434096.81	30699577.95	28237524.96	46585923.78	46825001.83	50107152.72	47827426.54
	PC(20:0_20:4)	837.6259	30.85	602542.4166	509797.8172	586893.1352	927593.663	2381485.284	2201401.701	2020244.39	2701164.065
	PE(20:0_20:4)	795.5791	31.61	223384.6471	153238.7002	238038.5916	294061.4849	914344.2518	781490.1923	591975.2077	592509.5332
	PC(18:2_20:5)	803.5473	19.14	481616.5842	670739.4486	553693.0545	553168.851	867992.037	943002.2287	950033.6522	878823.8483
	PC(16:0_22:5)	807.5803	24.59	21375112.42	21900402.07	19690861.25	28449510.02	10011299.76	10949936.32	9376356.996	17529571.42
	PC(18:0_22:5)	835.6108	28.46	8474125.17	7220132.775	6928403.246	11460332.15	3540607.338	4159857.737	3600375.047	4264628.194
	PC(18:1_22:5)	833.5948	25.23	3126180.324	3083883.529	2828802.814	3081250.601	857104.1499	1266264.663	837031.6937	1680663.257
	PC(18:2_22:5)	831.5793	21.36	1795507.746	1470308.412	1868673.833	1066067.899	640509.0146	634777.8105	613615.8266	691737.1687
	PE(18:0_22:5)	793.5644	29.19	2113801.387	1205144.376	1849350.215	3568771.456	549727.4455	568570.8816	480741.5531	480798.9412
	PE(18:1_22:5)	791.5497	25.93	1420620.594	823446.2771	1200962.093	1929662.284	240148.5082	271239.0129	182147.3116	280012.8268
	PE(18:2_22:5)	789.5326	21.99	270232.4711	192500.7304	324666.5167	238792.722	56323.38393	54264.55433	93902.98033	119077.4371
	PC(20:0_22:6)	861.6273	29.96	300408.2177	152714.2268	282442.47	245764.1105	1006055.371	769762.5678	895794.9473	1134192.989
	PC(20:1_22:6)	859.6105	26.47	1071179.517	769185.2669	1088036.137	824897.0591	1681822.632	1666141.148	1383548.668	1808677.218
	PC(20:4_22:6)	853.5634	19.77	2257660.974	1656232.908	2168923.634	1623141.22	3305526.372	3053143.406	3549202.363	3855692.585
	PE(17:0_22:6)	777.5338	24.82	1055033.34	699223.381	1101781.151	1042750.83	458696.3866	461045.1995	379806.3491	400951.7088
	PI(22:6_18:0)	927.5812	21.86	121065.5506	57371.12586	118604.9269	92636.99157	291080.5441	378362.9509	246942.5171	308119.5471
	PE(18:0_23:0)	769.5638	29.62	315338.3461	356938.88	262407.8318	303592.8497	154947.45	209472.749	140356.2796	186534.1302
	PC(42:7)	859.6117	24.78	470519.2834	327091.4901	350169.4947	346140.9454	99204.89742	109834.7402	86263.23182	96360.06665
	PC(42:8)	857.5967	22.5	627850.1992	627703.4904	477064.5175	420500.2339	209170.9588	275710.0652	235127.1314	235265.8165
	PC(44:12)	877.56	19.17	234681.9896	210049.4675	306262.7249	234017.6058	505692.9282	437314.4321	466284.3422	673995.9543
	PC(O-36:2)	771.6165	38.28	1170626.843	1435813.01	1551029.084	1218959.287	2754689.736	3543620.81	2786647.258	2862836.731
				KO				WT
Fig 4C	Lipid annotation	Mass	Retention Time	HKO 392	HKO 359	HKO 391	HKO 390	HWT 388	HWT 387	HWT 386	HWT 404
	CL(70:7)	1439.98	40.93	286604.4214	177833.9878	431032.0708	363282.2868	441995.7786	513921.4216	457566.1637	431624.6806
	CL(72:6)	1470.03	45.64	562024.5483	488148.091	597971.6087	635857.0871	524105.5944	541902.3493	540609.6092	482785.4446
	CL(72:7)	1468.01	42.8	2505344.127	1892031.574	2791259.152	3007249.467	2654483.324	2630497.903	2723318.4	2348026.766
	CL(72:8)	1466.00	41.6	6148211.876	4212386.922	7366298.036	5597077.782	6361344.331	6622828.074	6357843.459	5748980.945
	CL(74:8)	1494.03	43.12	1088662.822	605449.7031	987470.1579	892479.379	587292.1	462992.7369	542156.9643	452164.5088
	CL(76:11)	1492.01	41.58	334221.7022	215836.1566	469483.3126	424618.4712	394829.1702	435815.9734	411270.4652	385220.2677
				KO				WT
	Lipid annotation	Mass	Retention Time	HKO 392	HKO 359	HKO 391	HKO 390	HWT 388	HWT 387	HWT 386	HWT 404
	CL(74:8)	1494.03	43.12	1088662.822	605449.7031	987470.1579	892479.379	587292.1	462992.7369	542156.9643	452164.5088
				WT					KO
Fig 4D	Lipid annotation	Mass	Retention Time	HWT 1318	HWT 1540	HWT 1	HWT 1320	HWT 1356	HKO 1393	HKO 1393	HKO 1396	HKO 1314	HKO 1536	HKO 1535	HKO 1311
	CL(70:6)	1442.00	42.63	367506.7979	231853.3766	201198.1724	183825.6183	110746.8787	253412.9631	201352.6123	230907.4738	305663.4201	171377.1898	220194.3169	285983.7471
	CL(70:7)	1439.98	41.11	490095.1767	411868.0659	388004.7789	335392.7535	266642.5659	385738.3005	259390.5871	460707.0479	500697.65	403069.0815	411018.807	348051.6544
	CL(72:6)	1470.03	45.3	630851.1688	637331.3712	523261.5546	771834.3364	438896.6733	902442.9396	708725.7566	1032780.32	1332714.243	753829.1122	568354.4401	929636.6265
	CL(72:7)	1468.01	42.8	2125880.408	2375488.759	2122262.488	2842644.995	1665357.078	3193202.152	2536179.619	4023270.468	5593501.948	3182165.33	3340796.015	3846566.752
	CL(74:8)	1494.03	42.97	289839.0454	554613.8249	455938.1702	684776.545	544414.0652	1091863.706	992861.7305	1907638.659	3400271.068	1190810.422	1269607.124	1278161.249
	CL(72:8)	1465.9902	41.61	1932298.922	2004758.195	3547722.176	8068699.885	2718345.87	3044088.788	2891980.959	5547082.052	8844389.393	11065055.71	4054196.353	3658152.991
	CL(74:9)	1492.01	41.63	333082.9235	266321.6307	420466.0684	306690.2466	321822.8934	412448.1625	438693.2828	710674.2454	1150986.292	506376.2755	601473.7224	612227.8344

## Sheet: Fig 5
										KO	KO	KO	KO	KO	KO	KO	KO	KO	KO	KO	KO	KO	KO	KO	KO	KO	KO	KO	KO	KO	WT	WT	WT	WT	WT	WT	WT	WT	WT	WT	WT	WT	WT	WT	WT	WT	WT	WT	WT
										0.58-0.69 MDa	0.58-0.69 MDa	0.58-0.69 MDa	0.88-1.04 MDa	0.88-1.04 MDa	0.88-1.04 MDa	1.42-1.69 MDa	1.42-1.69 MDa	1.42-1.69 MDa	1.70-2.03 MDa	1.70-2.03 MDa	1.70-2.03 MDa	2.05-2.45 MDa	2.05-2.45 MDa	2.05-2.45 MDa	2.34-2.78 MDa	2.34-2.78 MDa	2.34-2.78 MDa	2.65-3.16 MDa	2.65-3.16 MDa	2.65-3.16 MDa	0.58-0.69 MDa	0.58-0.69 MDa	0.58-0.69 MDa	0.88-1.04 MDa	0.88-1.04 MDa	0.88-1.04 MDa	1.42-1.69 MDa	1.42-1.69 MDa	1.42-1.69 MDa	1.70-2.03 MDa	1.70-2.03 MDa	1.70-2.03 MDa	2.05-2.45 MDa	2.05-2.45 MDa	2.05-2.45 MDa	2.34-2.78 MDa	2.34-2.78 MDa	2.34-2.78 MDa	2.65-3.16 MDa
Fig 5A iBAQ values	#	Visible?	Starred?	Identified Proteins (517)	Accession Number	Alternate ID	Molecular Weight	Protein Grouping Ambiguity	Taxonomy	480-1	481-1	482-1	480-2	481-2	482-2	480-3	481-3	482-3	480-4	481-4	482-4	480-5	481-5	482-5	480-6	481-6	482-6	480-7	481-7	482-7	504-1	505-1	506-1	504-2	505-2	506-2	504-3	505-3	506-3	504-4	505-4	506-4	504-5	505-5	506-5	504-6	505-6	506-6	504-7
	72.1	true	Empty	ADP/ATP translocase 2 OS=Mus musculus OX=10090 GN=Slc25a5 PE=1 SV=3	P51881	Slc25a5	33 kDa	true	unknown	384660	574020	91683	15202000	7737600	1801100	1840300	2134900	1692100	15254000	2160900	5962700	17236000	26933000	21087000	22798000	35384000	25541000	34592000	52900000	49399000	0	0	0	3487300	1405800	6815000	89764	1411000	1379700	6252600	2729500	3178900	10635000	5102300	4218100	19621000	8234000	8959200	15916000
	72.2	true	Empty	ADP/ATP translocase 1 OS=Mus musculus OX=10090 GN=Slc25a4 PE=1 SV=4	P48962	Slc25a4	33 kDa	true	unknown	1024	376900	1024	4891200	3076300	3983750	1024	555510	1024	4176400	1024	1024	5016500	11350000	8183250	7262500	8320700	7791600	14387000	12401000	13394000	0	0	0	0	0	0	0	0	0	1426000	1122690	819380	1024	1024	856170	3768500	2512450	1256400	1211700
										KO	KO	KO	KO	KO	KO	KO	KO	KO	KO	KO	KO	KO	KO	KO	KO	KO	KO	KO	KO	KO	WT	WT	WT	WT	WT	WT	WT	WT	WT	WT	WT	WT	WT	WT	WT	WT	WT	WT	WT
										0.58-0.69 MDa	0.58-0.69 MDa	0.58-0.69 MDa	0.88-1.04 MDa	0.88-1.04 MDa	0.88-1.04 MDa	1.42-1.69 MDa	1.42-1.69 MDa	1.42-1.69 MDa	1.70-2.03 MDa	1.70-2.03 MDa	1.70-2.03 MDa	2.05-2.45 MDa	2.05-2.45 MDa	2.05-2.45 MDa	2.34-2.78 MDa	2.34-2.78 MDa	2.34-2.78 MDa	2.65-3.16 MDa	2.65-3.16 MDa	2.65-3.16 MDa	0.58-0.69 MDa	0.58-0.69 MDa	0.58-0.69 MDa	0.88-1.04 MDa	0.88-1.04 MDa	0.88-1.04 MDa	1.42-1.69 MDa	1.42-1.69 MDa	1.42-1.69 MDa	1.70-2.03 MDa	1.70-2.03 MDa	1.70-2.03 MDa	2.05-2.45 MDa	2.05-2.45 MDa	2.05-2.45 MDa	2.34-2.78 MDa	2.34-2.78 MDa	2.34-2.78 MDa	2.65-3.16 MDa
Fig 5B iBAQ values	#	Visible?	Starred?	Identified Proteins (517)	Accession Number	Alternate ID	Molecular Weight	Protein Grouping Ambiguity	Taxonomy	480-1	481-1	482-1	480-2	481-2	482-2	480-3	481-3	482-3	480-4	481-4	482-4	480-5	481-5	482-5	480-6	481-6	482-6	480-7	481-7	482-7	504-1	505-1	506-1	504-2	505-2	506-2	504-3	505-3	506-3	504-4	505-4	506-4	504-5	505-5	506-5	504-6	505-6	506-6	504-7
	37.2	true	Empty	Isoform 3 of MICOS complex subunit Mic60 OS=Mus musculus OX=10090 GN=Immt	Q8CAQ8-3	Immt	79 kDa	true	unknown	5859100	8453900	6984700	8404100	7480600	7777200	1024	1024	98742	1102900	1145600	708700	1430900	1547900	733930	368010	285710	520960	926795	283790	1569800	1708650	2405500	1011800	6199600	7503400	8216800	151140	54240	48018	1024	214210	1024	379470	169210	628010	568230	199200	710710	372480
	37	true	Empty	Cluster of Isoform 2 of MICOS complex subunit Mic60 OS=Mus musculus OX=10090 GN=Immt (Q8CAQ8-2)	Q8CAQ8-2 [2]	Immt	83 kDa	true	unknown	5529900	7968400	7028500	7840100	7140600	7211600	1024	1024	91560	1105100	1151200	657160	1475300	1435400	680550	1024	1024	483070	1024	1024	1455700	1665210	2392200	938220	6001300	7177500	7619200	47410.5	50295	44526	1024	179590	1024	369615	156900	582330	659020	184710	659020	345400
	37.1	true	Empty	Isoform 2 of MICOS complex subunit Mic60 OS=Mus musculus OX=10090 GN=Immt	Q8CAQ8-2	Immt	83 kDa	true	unknown	5529900	7968400	7072300	7840100	7140600	7211600	25090	58325	91560	1105100	1151200	657160	1475300	1435400	680550	341240	264930	483070	859425	263150	1455700	1658510	2378800	938220	6001300	6851700	7619200	140150	50295	44526	1024	144970	1024	351870	156900	582330	526900	184710	659020	345400
	152	true	Empty	MICOS complex subunit Mic27 OS=Mus musculus OX=10090 GN=Apool PE=1 SV=1	Q78IK4	Apool	29 kDa		unknown	2948300	3156400	3331200	2085600	2536100	4468500	108790	86196	136600	532190	284950	732740	551660	370380	1179300	402450	328850	651820	406970	464080	1142000	732990	741300	724680	1988200	3313200	2007700	124980	123350	139600	186570	134620	160130	372450	335800	287310	364180	405760	415070	286950
	266	true	Empty	MICOS complex subunit Mic19 OS=Mus musculus OX=10090 GN=Chchd3 PE=1 SV=1	Q9CRB9	Chchd3	26 kDa		unknown	2840600	3410900	4995000	2346900	1691700	2019300	0	0	0	322150	1024	1024	1024	1024	176680	0	0	0	0	0	0	747285	802820	691750	398880	2067140	3735400	0	0	0	1024	125680	1024	0	0	0	528550	1024	1024	384110
	368	true	Empty	MICOS complex subunit MIC13 OS=Mus musculus OX=10090 GN=Micos13 PE=1 SV=1	Q8R404	Micos13	13 kDa		unknown	2567100	362110	5864800	1024	1024	9549500	0	0	0	0	0	0	0	0	0	0	0	0	0	0	0	0	0	0	1024	6438900	1024	0	0	0	0	0	0	0	0	0	0	0	0	0
	448	true	Empty	MICOS complex subunit Mic26 OS=Mus musculus OX=10090 GN=Apoo PE=1 SV=2	Q9DCZ4 (+2)	Apoo	23 kDa		unknown	800750	428300	614525	0	0	0	0	0	0	0	0	0	1024	732800	1024	0	0	0	1024	1024	607370	0	0	0	0	0	0	0	0	0	0	0	0	0	0	0	0	0	0	0
Fig 5C iBAQ values										KO	KO	KO	KO	KO	KO	KO	KO	KO	KO	KO	KO	KO	KO	KO	KO	KO	KO	KO	KO	KO	WT	WT	WT	WT	WT	WT	WT	WT	WT	WT	WT	WT	WT	WT	WT	WT	WT	WT	WT
										0.58-0.69 MDa	0.58-0.69 MDa	0.58-0.69 MDa	0.88-1.04 MDa	0.88-1.04 MDa	0.88-1.04 MDa	1.42-1.69 MDa	1.42-1.69 MDa	1.42-1.69 MDa	1.70-2.03 MDa	1.70-2.03 MDa	1.70-2.03 MDa	2.05-2.45 MDa	2.05-2.45 MDa	2.05-2.45 MDa	2.34-2.78 MDa	2.34-2.78 MDa	2.34-2.78 MDa	2.65-3.16 MDa	2.65-3.16 MDa	2.65-3.16 MDa	0.58-0.69 MDa	0.58-0.69 MDa	0.58-0.69 MDa	0.88-1.04 MDa	0.88-1.04 MDa	0.88-1.04 MDa	1.42-1.69 MDa	1.42-1.69 MDa	1.42-1.69 MDa	1.70-2.03 MDa	1.70-2.03 MDa	1.70-2.03 MDa	2.05-2.45 MDa	2.05-2.45 MDa	2.05-2.45 MDa	2.34-2.78 MDa	2.34-2.78 MDa	2.34-2.78 MDa	2.65-3.16 MDa
	#	Visible?	Starred?	Identified Proteins (517)	Accession Number	Alternate ID	Molecular Weight	Protein Grouping Ambiguity	Taxonomy	480-1	481-1	482-1	480-2	481-2	482-2	480-3	481-3	482-3	480-4	481-4	482-4	480-5	481-5	482-5	480-6	481-6	482-6	480-7	481-7	482-7	504-1	505-1	506-1	504-2	505-2	506-2	504-3	505-3	506-3	504-4	505-4	506-4	504-5	505-5	506-5	504-6	505-6	506-6	504-7
	12	true	Empty	Prohibitin-2 OS=Mus musculus OX=10090 GN=Phb2 PE=1 SV=1	O35129	Phb2	33 kDa		unknown	622690	715090	21062	961550000	939380000	576120000	82774000	95725000	97594000	151480000	188370000	128650000	282810000	289240000	238420000	71247000	86340000	102320000	68555000	80946000	47972000	0	0	0	626700000	371250000	582950000	73654000	48456000	35399000	37157000	24992000	21927000	95539000	69382000	86210000	46951000	51104000	35645000	22240000
	16	true	Empty	Prohibitin OS=Mus musculus OX=10090 GN=Phb PE=1 SV=1	P67778	Phb	30 kDa		unknown	1979700	393170	1186435	1201300000	1091700000	1105300000	102720000	125420000	92737000	166770000	210150000	166040000	320080000	395100000	228650000	86847000	93399000	113890000	51137000	46330000	45604000	0	0	0	649060000	413360000	620610000	78874000	57652000	41949000	44346000	31036000	24312000	119750000	71936000	108730000	33063000	59571000	26794000	42326000
	126	true	Empty	ATPase family AAA domain-containing protein 3 OS=Mus musculus OX=10090 GN=Atad3 PE=1 SV=1	Q925I1	Atad3	67 kDa		unknown	210620	781050	985450	2914800	2709700	6345600	279500	301560	275830	1302900	1435800	764000	244880	1891600	5522200	216310	324490	2001200	287870	1614835	2941800	122253	173350	71156	2101500	2764200	3002100	175900	94761	257040	1024	96048	1024	277690	369580	454960	241600	260970	1095400	433375
	40	true	Empty	Stomatin-like protein 2, mitochondrial OS=Mus musculus OX=10090 GN=Stoml2 PE=1 SV=1	Q99JB2	Stoml2	38 kDa		unknown	0	0	0	0	0	0	0	0	0	266450	418880	114020	18906000	52370000	29606000	51365000	69212000	86396000	80667000	78682000	70280000	0	0	0	0	0	0	0	0	0	0	0	0	2932100	2116400	2772900	13313000	17718000	17335000	18772000
	135	true	Empty	AFG3-like protein 2 OS=Mus musculus OX=10090 GN=Afg3l2 PE=1 SV=1	Q8JZQ2	Afg3l2	90 kDa	true	unknown	48489	36534.5	24580	284360	255060	313660	186450	290630	82269	400250	953090	1807700	4104500	2484700	4147000	688310	2662355	4636400	1024	1024	1266700	5829	10634	1024	1024	220400	1024	0	0	0	40230	48581	31879	846600	988150	705050	131700	2420700	3658500	86357
	359	true	Empty	AFG3-like protein 1 OS=Mus musculus OX=10090 GN=Afg3l1 PE=1 SV=2	Q920A7	Afg3l1	87 kDa	true	unknown	0	0	0	1024	68745	1024	1024	47777	1024	35965	31448.5	26932	242720	528730	814740	143450	861625	1579800	1024	1024	1102300	0	0	0	1024	195990	1024	0	0	0	1024	1024	33792	275165	420100	130230	139600	363840	198280	91539
Fig 5D iBAQ values										KO	KO	KO	KO	KO	KO	KO	KO	KO	KO	KO	KO	KO	KO	KO	KO	KO	KO	KO	KO	KO	WT	WT	WT	WT	WT	WT	WT	WT	WT	WT	WT	WT	WT	WT	WT	WT	WT	WT	WT
										0.58-0.69 MDa	0.58-0.69 MDa	0.58-0.69 MDa	0.88-1.04 MDa	0.88-1.04 MDa	0.88-1.04 MDa	1.42-1.69 MDa	1.42-1.69 MDa	1.42-1.69 MDa	1.70-2.03 MDa	1.70-2.03 MDa	1.70-2.03 MDa	2.05-2.45 MDa	2.05-2.45 MDa	2.05-2.45 MDa	2.34-2.78 MDa	2.34-2.78 MDa	2.34-2.78 MDa	2.65-3.16 MDa	2.65-3.16 MDa	2.65-3.16 MDa	0.58-0.69 MDa	0.58-0.69 MDa	0.58-0.69 MDa	0.88-1.04 MDa	0.88-1.04 MDa	0.88-1.04 MDa	1.42-1.69 MDa	1.42-1.69 MDa	1.42-1.69 MDa	1.70-2.03 MDa	1.70-2.03 MDa	1.70-2.03 MDa	2.05-2.45 MDa	2.05-2.45 MDa	2.05-2.45 MDa	2.34-2.78 MDa	2.34-2.78 MDa	2.34-2.78 MDa	2.65-3.16 MDa
	#	Visible?	Starred?	Identified Proteins (517)	Accession Number	Alternate ID	Molecular Weight	Protein Grouping Ambiguity	Taxonomy	480-1	481-1	482-1	480-2	481-2	482-2	480-3	481-3	482-3	480-4	481-4	482-4	480-5	481-5	482-5	480-6	481-6	482-6	480-7	481-7	482-7	504-1	505-1	506-1	504-2	505-2	506-2	504-3	505-3	506-3	504-4	505-4	506-4	504-5	505-5	506-5	504-6	505-6	506-6	504-7
	189	true	Empty	Voltage-dependent anion-selective channel protein 2 OS=Mus musculus OX=10090 GN=Vdac2 PE=1 SV=1	G3UX26 (+1)	Vdac2	30 kDa		unknown	10437000	5240400	3021800	16342000	5079700	2581200	831710	253540	105590	5938400	130750	334280	3808500	1536200	2742400	1058900	159610	969250	0	0	0	135200	168430	101970	246570	4130600	3200700	0	0	0	0	0	0	0	0	0	0	0	0	1024
	148	true	Empty	Voltage-dependent anion-selective channel protein 1 OS=Mus musculus OX=10090 GN=Vdac1 PE=1 SV=3	Q60932 (+1)	Vdac1	32 kDa		unknown	7766000	5870700	2629900	13512000	7989800	5895700	296870	24267	30321	2745300	292850	202530	7084600	6976700	1363800	1371200	772050	172900	3433200	1024	1024	341795	511860	171730	3067300	1207200	5839800	0	0	0	1024	39552	1024	0	0	0	446530	1024	1024	936830
	292	true	Empty	Voltage-dependent anion-selective channel protein 3 OS=Mus musculus OX=10090 GN=Vdac3 PE=1 SV=1	Q60931	Vdac3	31 kDa		unknown	2780800	1937900	868850	5396500	2122800	790970	304660	1024	1024	0	0	0	2327900	1707250	1086600	629390	523715	418040	0	0	0	0	0	0	1098400	453100	775750	0	0	0	0	0	0	0	0	0	0	0	0	0
	65	true	Empty	Stress-70 protein, mitochondrial OS=Mus musculus OX=10090 GN=Hspa9 PE=1 SV=3	P38647	Hspa9	73 kDa		unknown	5272600	3436000	2308500	3526600	4454500	3021500	43789	91900	658290	1778200	1117800	1084500	3338100	1657700	2594900	1059200	1648400	778360	3035600	2402900	2695900	248240	389460	107020	3615100	2919000	949930	152188	216930	87445	240330	72221	58938	2280300	379230	137870	410500	94959	252730	2663200
[truncated: 2 more columns]

## Sheet: Fig S1
Whole liver homogenate	LonP1 (normalized densotometry units)	H-Lrpprc+/+	H-Lrpprc-/-
	Exp replicate 1	0.14919	1.77331
	Exp replicate 2	0.14603	1.57629
	Exp replicate 3	0.121121	1.66342
	Exp replicate 4	0.169082	1.75566
	Exp replicate 5	0.145312	1.94929
	Exp replicate 6	0.185886	2.07344
	Exp replicate 7	0.180579	2.22471
	Exp replicate 8	0.202006	1.96481
	AFG2L2 (normalized densotometry units)	H-Lrpprc+/+	H-Lrpprc-/-
	Exp replicate 1	1.05849	2.03959
	Exp replicate 2	1.08559	2.10138
	Exp replicate 3	1.3511	2.49017
	Exp replicate 4	1.22361	2.15994
	Exp replicate 5	1.25792	2.19276
	Exp replicate 6	1.11175	2.23333
	Exp replicate 7	1.25287	1.911
	Exp replicate 8	1.26724
	GRP75 (normalized densotometry units)	H-Lrpprc+/+	H-Lrpprc-/-
	Exp replicate 1	0.415325	1.44356
	Exp replicate 2	0.256797	0.891816
	Exp replicate 3	0.593901	0.959483
	Exp replicate 4	0.479795	1.02677
	Exp replicate 5	0.444708	1.26351
	Exp replicate 6	0.327032	0.349149
	Exp replicate 7	0.543272	0.868122
	Exp replicate 8	0.15447	0.623678
	VDAC (normalized densotometry units)	H-Lrpprc+/+	H-Lrpprc-/-
	Exp replicate 1	0.154617	0.913128
	Exp replicate 2	0.132098	0.778395
	Exp replicate 3	0.305086	1.35384
	Exp replicate 4	0.123934	2.15961
	Exp replicate 5	0.07746	0.737006
	Exp replicate 6	0.0744105	0.574187
	Exp replicate 7	0.560382	2.90892
	Exp replicate 8		1.17321
	CLPX (normalized densitometry units)	H-Lrpprc+/+	H-Lrpprc-/-
	Exp replicate 1	0.00537329	0.0103682
	Exp replicate 2	0.00685731	0.0107605
	Exp replicate 3	0.00661146	0.0163787
	Exp replicate 4		0.0136586
	Exp replicate 5		0.0143444
Mitochondrial lysate	LONP1	H-Lrpprc+/+	H-Lrpprc-/-
	Exp replicate 1	0.00448725	0.0155316
	Exp replicate 2	0.00551792	0.0164374
	AFG2L2	H-Lrpprc+/+	H-Lrpprc-/-
	Exp replicate 1	0.00131121	0.00324577
	Exp replicate 2	0.00185317	0.00302672
	GRP75	H-Lrpprc+/+	H-Lrpprc-/-
	Exp replicate 1	0.00793928	0.00858061
	Exp replicate 2	0.00803637	0.0100204
	CLPX	H-Lrpprc+/+	H-Lrpprc-/-
	Exp replicate 1	0.00564446	0.0057031
	Exp replicate 2	0.00464398	0.00758797

## Sheet: Fig S2
		H-Lrpprc+/+					H-Lrpprc-/-
	State 3	61.2421	79.3847	35.414	33.264	53.293	32.1639	43.3319	43.058	29.272	39.854
		H-Lrpprc+/+									H-Lrpprc-/-
	Glutamate/Malate	5.57742	6.09503	3.32538	5.38752	5.258	3.6861	2.87	4.625	3.485	6.33988	13.6517	8.20194	12.7041	9.652	12.11	9.564	11.24	6.446
	CCCP	22.3875	32.4079	22.0129	18.5391	14.874	15.11	24.41	17.945	11.462	7.90768	20.4454	23.9876	29.9176	29.44	28.98	26.28	20.79	15.402
		H-Lrpprc+/+							H-Lrpprc-/-
	Succinate	9.60154	9.97301	14.3234	18.9084	7.678	5.168	9.863	14.5848	7.25012	12.0633	14.481	12.337	11.156	11.642
	CCCP	31.5357	53.8054	52.899	39.5412	22.174	24.572	44.01	44.4979	22.8947	41.9243	52.9996	36.11	33.5	32.94
		H-Lrpprc+/+								H-Lrpprc-/-
	CIV	0.651052	0.837589	1.30322	0.85913	1.12954	0.960836	0.985965	1.27267	0.397631	0.0900715	0.290933	0.203547	0.186074	0.0827713	0.048147

## Sheet: Fig S3
CIV IGA		H-Lrpprc+/+														H-Lrpprc-/-
Fig 1b	IV1	57182.8	70050.1	68367.4	111069	87868.5	85380.9	68122.3	78037.9							41635.4	37155.1	49634.3	51368.5	54575.9	50049.7	62253.2	65730.4	56870.2	47637	48708.6	64623.5	83621.4
	IV2	13648.5	21999.5	13630.9	19697.7	21204.9	18264.2	18590.1	19739.2							8250.92	5135.02	6705.46	8739.26	7782.46	6589.27	9706.7	15688.9	10480.4	10763.8	6408.51	16617.7	11377
	I1-III2-IV1	4295.72	15336.9	7714.96	7667.84	7237.33	7925.53	6780.18	2062.37							5173.74	4669.62	3658.66	9434.97	7616.45	19553.5	11612.9	11438.5	9061.62	8598.97	4936.09	3632.94	3596.58
	I1-III2-IVn-1	3435.3	12554.3	7163.77	1765.2	1588.35	2758.68	997.987	528.075							2128.28	1566.7		3080.2	6879.33	7315.5		461.477		4258.18	417.5	317.456	391.537
	I1-III2-IVn-2	2360.18	5794.95	10148.2	1220.5	456.749	960.205	434.255	344.58							839.506	375.678			6347.74	6189.5				4039.67		120.957	99.3473
	I1-III2-IVn-3	1194.82		4885.93					129.899							419.142	58.364			1838.58	1867.7						415.065	279.051
	I1-III2-IVn-3	624.577		3028.13					64.9567							183.314				800.456	755.213
CI IGA		H-Lrpprc+/+												H-Lrpprc-/-
Fig 1b	I1	14454.8	541.477	2745.52	1778.43	999.012	1280.72	8584.41						17686.7	15319.4	2224.02	2633.76	2417.05	2463.64	1354.96	797.276	8798.08	7988.03
	I1-III2-IV1	13165.2	4341.27	7834.85	7370.73	5944.37	7076.59	5292.76						12831.6	12068.5	5527.78	5081.83	8131.32	7399.22	6918.85	7323.51	4833.93	4413.52
	I1-III2-IVn-1	5502.81	1768.84	1211.36	1360.36	1199.84	1905.84	429.627						373.506	534.284	305.698	572.527	619.213	384.385	649.163	408.385	167.678	128.021
	I1-III2-IVn-2	4594.82	1340.26	1377.67	1579.26	1051.67	1541.79	322.92						1391.03	1525.52	595.134	464.184	805.426	804.569	1032.88	566.012	802.719	493.527
	I1-III2-IVn-3	4966.61	2392.32	1723.22	1779.59	1705.49	1748.95	1160.38						0	0	0	0	0	0	0	0
	I1-III2-IVn-4	2212.76	1653.98	553.991	741.042	1262.91	981.205	683.82						13989.7	15912.6	6022.27	5363.02	3104.36	3451.62	4130.13	4610.26	5590.1	3220.93
Fig 1C
% CI in monomer		H-Lrpprc+/+												H-Lrpprc-/-
	% mono	0.321955	0.0449801	0.177742	0.121732	0.0821334	0.0881122	0.521091						0.382228	0.337727	0.151553	0.186589	0.16031	0.169866	0.0961922	0.0581722	0.43571	0.491752
Fig 1C
SC/CIV1		H-Lrpprc+/+														H-Lrpprc-/-
	SC/CIV1	0.0751226	0.0751226	0.0797362	0.0797362	0.112846	0.112846	0.0690365	0.0823655	0.0928256	0.0995295	0.0995295	0.0264279	0.0264279		0.124263	0.125679	0.0737123	0.183672	0.139557	0.390681	0.186544	0.174021	0.159339	0.18051	0.101339	0.056217	0.0430103

## Sheet: Fig S4
Fig S4
			Digitonine concentration 4:1						Digitonine concentration 2:1
			KO						KO
Lipid annotation	Mass	Retention time	HKO 652 4:1	HKO 760 4:1	HKO 653 4:1	HKO 694 4:1	HKO 761 4:1	HKO756 4:1	HKO 761 2:1	HKO 652 2:1	HKO 653 2:1	HKO 756 2:1
LPE16:0_a	453.2859	8.61	72206.2291669415	75615.6440869036	74620.6473467801	104161.075522509	93250.6277729689	72322.2731256783	106360.549666503	75679.2946269884	67768.0228299576	89423.1759917621
LPE16:0_b	453.2862	8.89	37319.6174755049	51689.9624843509	27829.4795696036	88753.9621546451	49319.010625709	53950.1687389885	52413.2505630476	59362.3821699483	54747.0103244216	45259.4570999909
LPE18:0	481.3172	10.74	79980.6675424885	164723.803941248	99234.9019542645	276762.559680997	143874.219350757	133601.421480468	136228.336842137	125084.183240797	97245.5768195509	123080.75505338
LPE20:4	501.2861	7.70	40877.7807633627	77977.02268462	29191.5096586455	104028.921738668	64277.8104107039	66436.4866169538	75120.7209859626	69207.967787947	54743.9007532837	57257.4777991335
LPE22:6	525.2858	7.66	63271.3998439294	108646.21985524	47808.8291204994	196127.343564405	71129.1424544161	97400.7789175582	97173.5773339177	80584.480683414	72761.264992899	77906.5178553383
PE(18:1_18:1)	743.5477	25.72	1090592.08685487	1416580.83175255	1132596.91677584	1679656.55645393	1451198.6851155	1188032.63794626	1528767.38349236	1223588.5290308	993883.965369639	1416997.4786885
PE(18:1_18:0)	745.5633	28.90	410156.865882456	471981.49584237	439230.911970159	506430.042259276	544011.715684487	417120.80151464	558223.011660473	445199.213035255	392883.150827507	525542.546881859
PE(18:1_20:4)	765.5323	23.47	3713829.84522796	2504887.04806984	3108923.04362974	3517077.96733361	3636515.27152853	3062721.60168793	3692699.27200938	4369009.18140061	3030344.5629191	3832049.17504656
PE(18:0_20:4)	767.5476	25.18	563546.750083142	492859.657351877	692759.482624688	1002560.32726506	624290.393730197	580443.697848633	621441.645753377	642504.070277393	594864.077200864	758485.275874128
PE38:3_a	769.5625	28.26	124361.947658445	94779.9177084697	93042.3893690392	99645.6750627153	119927.489890859	93580.4826969561	127542.384417293	154795.734699052	99007.837837962	126290.962542444
PE38:3_b	769.5635	27.20	958308.656843028	1141373.35482132	1135608.57534371	991358.334088086	1244204.83902998	1039984.4551285	1254234.10891218	1119137.8803435	1087568.1798492	1238590.63622783
PE40:7	789.5335	21.84	9445868.73351269	9903846.44684455	10069616.8288652	12484292.863719	9972649.31893354	9586412.22104193	9933858.97671715	10838622.2719891	9511989.59372472	11572428.2538934
PE40:6	791.5492	24.89	16164377.4387822	31006984.6955024	10698711.8060262	25200384.9035184	22267850.7795434	19914247.8742114	22246105.4141389	17991675.6257594	20749301.5880906	23546540.6842525
PE40:5	793.5651	27.24	1561561.0751061	1287178.95652699	1415193.18489086	1882716.59344797	1904812.37462086	1494312.00787231	1940974.28722768	1771695.71596211	1330619.61442728	1795188.39278041
PE44:12	835.5111	24.92	203848.460843224	287821.608406569	148850.207929857	247850.641323541	224607.77783315	229343.624395906	247226.145410663	217099.718281851	256519.673019596	240777.670057393
			Digitonine concentration 4:1						Digitonine concentration 2:1
			KO						KO
Lipid annotation	Mass	Retention time	HKO 652 4:1	HKO 760 4:1	HKO 653 4:1	HKO 694 4:1	HKO 761 4:1	HKO756 4:1	HKO 761 2:1	HKO 652 2:1	HKO 653 2:1	HKO 756 2:1
CL70:7	1422.9582	38.91	621871.0008	550869.886	730527.9801	551577.7772	579320.2885	692212.0736	756217.2512	716842.1854	669986.9718	695081.5016
CL74:10	1490.0004	38.91	232587.741	234254.0959	249926.8144	241513.5362	222957.8303	242233.0973	291798.3694	260478.6612	208724.6544	285977.6259
CL70:6	1424.9731	40.21	345177.2527	342781.1059	363051.3316	323786.3024	302476.199	322272.4268	382184.3697	338519.0102	289941.4518	370714.9178
CL74:8	1477.0039	40.46	1102326.382	1948729.277	1463570.255	1710084.424	1222785.775	1289040.988	1800457.316	1133777.26	892948.4238	1555326.672
CL72:9	1446.9593	38.36	187430.2654	274584.9653	215797.5242	316464.2785	199389.8125	235532.7255	258383.4491	200102.8562	118051.318	252140.6435
CL72:8	1448.9785	39.15	14837133.19	17627456.02	17399808.19	16995806.15	15242350.69	14916942.32	18186089.76	14360276.84	12714141.72	16748457.41
CL74:9	1496.9710	39.46	826680.8558	1083831.844	844258.5726	811543.5523	791136.0977	776168.6778	1009223.664	642253.5298	834590.6868	1076942.997
CL72:7	1472.9723	40.31	4686364.658	4886552.747	5040020.316	4421158.665	3712574.632	3930702.307	4803643.066	3798444.628	2978941.563	4883451.634

[truncated: 1 more sheets: Feuil8]
